# Supplementary material for: Single cell-transcriptomic analysis informs the lncRNA landscape in metastatic castration resistant prostate cancer
Source: NPJ Genom Med. 2024 Feb 23;9:14. doi: 10.1038/s41525-024-00401-3 (PMC10891057; doi:10.1038/s41525-024-00401-3)
Supplement: Supplementary file 2 — List of pca- and tme- lncRNAs [file 41525_2024_401_MOESM2_ESM.xlsx]

## Sheet: Supplementary.Table1
Supplementary Table 1: List of pca- and tme- lncRNAs
LncRNA p-value	LncRNA average log2 fold change	LncRNA percentage cells positive group 1	LncRNA percentage cells positive group 2	LncRNA p-value adjusted	LncRNA cluster	Gene
6.15674e-160	6.74585	0.517	0.035	7.17876e-156	tumor	COLCA1
2.29405e-39	6.03884	0.123	0	2.67486e-35	tumor	AL355994.3
5.19281e-209	5.35437	0.599	0.014	6.05481e-205	tumor	AC091117.1
2.3124e-194	5.31203	0.614	0.045	2.69626e-190	tumor	AC145207.4
1.43303e-73	5.26441	0.263	0.014	1.67092e-69	tumor	AL355338.1
1.75006e-78	5.26033	0.251	0.004	2.04057e-74	tumor	SPINT1-AS1
7.0521e-49	5.15072	0.243	0.04	8.22274e-45	tumor	DRAIC
2.29405e-39	5.11459	0.123	0	2.67486e-35	tumor	AC007405.3
1.17223e-33	5.10245	0.105	0	1.36682e-29	tumor	AP001207.3
4.53346e-76	5.04877	0.269	0.013	5.28602e-72	tumor	AL035661.1
4.37505e-107	4.71564	0.34	0.008	5.10131e-103	tumor	PART1
1.17181e-30	4.60197	0.105	0.003	1.36633e-26	tumor	AC023043.1
6.71566e-108	4.60019	0.322	0	7.83046e-104	tumor	AL121790.1
1.05957e-47	4.52949	0.166	0.006	1.23546e-43	tumor	LINC02197
2.82936e-30	4.45146	0.104	0.003	3.29903e-26	tumor	MIR200CHG
3.18625e-58	4.40268	0.219	0.014	3.71517e-54	tumor	AP003498.2
1.50084e-35	4.36111	0.114	0.001	1.74998e-31	tumor	C8orf34-AS1
2.9967e-46	4.35956	0.214	0.028	3.49415e-42	tumor	AC008771.1
4.85705e-77	4.29508	0.264	0.01	5.66332e-73	tumor	SCHLAP1
3.95364e-73	4.24922	0.352	0.059	4.60995e-69	tumor	SNHG19
1.33651e-38	4.2113	0.121	0	1.55837e-34	tumor	LINC00992
2.13353e-19	4.09746	0.11	0.021	2.4877e-15	tumor	PCAT14
1.01498e-34	4.01388	0.24	0.066	1.18347e-30	tumor	CBR3-AS1
3.69074e-24	4.01267	0.104	0.01	4.3034e-20	tumor	ELFN1-AS1
2.17304e-67	3.8057	0.303	0.04	2.53376e-63	tumor	ZNF667-AS1
1.89012e-51	3.59687	0.237	0.031	2.20388e-47	tumor	TMEM99
5.18799e-83	3.57777	0.336	0.034	6.04919e-79	tumor	AC005841.1
1.31275e-43	3.38689	0.172	0.013	1.53067e-39	tumor	MIR4458HG
2.2736e-29	3.37704	0.132	0.014	2.65102e-25	tumor	AC244090.1
8.21318e-23	3.22428	0.132	0.025	9.57657e-19	tumor	AC092718.4
3.00074e-30	3.16296	0.138	0.016	3.49886e-26	tumor	AP001816.1
1.54988e-27	3.08362	0.11	0.008	1.80716e-23	tumor	HECW2-AS1
3.76216e-30	3.06836	0.233	0.066	4.38668e-26	tumor	SNHG25
9.53003e-23	3.02945	0.123	0.021	1.1112e-18	tumor	MAP4K3-DT
5.19817e-81	2.90082	0.528	0.17	6.06107e-77	tumor	AC011479.4
1.23193e-39	2.8989	0.206	0.032	1.43643e-35	tumor	PCAT7
1.363e-108	2.78127	0.688	0.275	1.58925e-104	tumor	AC145207.3
8.40057e-75	2.75573	0.389	0.072	9.79507e-71	tumor	AC011472.3
9.29543e-146	2.7464	0.946	0.688	1.08385e-141	tumor	AC006064.4
6.16963e-34	2.74417	0.231	0.058	7.19379e-30	tumor	AC027644.3
4.34933e-33	2.6305	0.163	0.022	5.07131e-29	tumor	AL590714.1
2.29984e-37	2.62069	0.285	0.086	2.68161e-33	tumor	LINC00665
4.0619e-39	2.56994	0.226	0.044	4.73618e-35	tumor	AC018521.2
6.03646e-90	2.56129	0.583	0.193	7.03851e-86	tumor	SNHG16
3.09611e-17	2.46993	0.115	0.027	3.61007e-13	tumor	AL445524.1
4.06908e-45	2.46006	0.144	0.001	4.74455e-41	tumor	AC009478.1
2.18811e-21	2.39721	0.136	0.03	2.55134e-17	tumor	AC084125.1
8.51269e-77	2.36364	0.538	0.181	9.9258e-73	tumor	DANCR
5.22909e-16	2.32355	0.159	0.057	6.09712e-12	tumor	PCAT1
1.56595e-30	2.31767	0.111	0.005	1.8259e-26	tumor	LINC00842
3.56017e-25	2.269	0.112	0.012	4.15116e-21	tumor	AL450306.1
7.84518e-75	2.2438	0.575	0.212	9.14748e-71	tumor	SNHG8
1.07796e-28	2.2387	0.14	0.019	1.2569e-24	tumor	AL031963.1
3.10018e-33	2.22063	0.226	0.054	3.61481e-29	tumor	TP53TG1
4.32327e-11	2.1854	0.114	0.042	5.04094e-07	tumor	UBR5-AS1
4.49941e-24	2.17369	0.147	0.029	5.24632e-20	tumor	AC109322.1
1.52448e-17	2.08911	0.159	0.052	1.77754e-13	tumor	AC106795.2
4.64855e-30	2.00481	0.132	0.013	5.42021e-26	tumor	AC003991.1
4.99632e-21	1.93203	0.148	0.037	5.82571e-17	tumor	AP002360.1
9.55295e-10	1.91306	0.116	0.047	1.11387e-05	tumor	LINC00467
1.11013e-44	1.79812	0.15	0.003	1.29442e-40	tumor	AC020663.2
1.50063e-44	1.79021	0.294	0.072	1.74974e-40	tumor	AC018761.2
3.11052e-43	1.6839	0.361	0.115	3.62687e-39	tumor	SNHG9
3.45485e-18	1.60992	0.224	0.093	4.02836e-14	tumor	AC009065.1
3.21795e-14	1.48975	0.206	0.092	3.75213e-10	tumor	AC025259.1
1.06724e-40	1.47943	0.257	0.056	1.2444e-36	tumor	AC091180.3
2.71154e-86	1.45516	0.288	0.009	3.16166e-82	tumor	AC015712.2
8.7338e-122	1.45106	0.627	0.155	1.01836e-117	tumor	MIF-AS1
3.71079e-62	1.42917	0.193	0	4.32678e-58	tumor	AL691482.3
9.99824e-27	1.424	0.431	0.241	1.1658e-22	tumor	AL662797.1
8.71451e-36	1.40207	0.384	0.149	1.01611e-31	tumor	AC087393.2
2.29857e-16	1.40047	0.15	0.048	2.68013e-12	tumor	AC011481.1
3.96204e-10	1.37036	0.2	0.106	4.61974e-06	tumor	LINC00963
5.31707e-10	1.35537	0.171	0.083	6.1997e-06	tumor	AC024267.6
1.30447e-20	1.32625	0.211	0.073	1.52101e-16	tumor	DHRS4-AS1
2.70494e-25	1.31797	0.349	0.158	3.15397e-21	tumor	AC068888.1
7.6242e-17	1.29649	0.112	0.025	8.88982e-13	tumor	AL139317.3
2.09409e-06	1.26765	0.11	0.055	0.0244171	tumor	AC100810.1
1.88509e-58	1.23455	0.834	0.565	2.19802e-54	tumor	SNHG29
1.59834e-24	1.21312	0.194	0.053	1.86366e-20	tumor	AC114947.2
6.73447e-16	1.21261	0.221	0.095	7.85239e-12	tumor	AC145207.2
5.19221e-23	1.18598	0.299	0.128	6.05411e-19	tumor	AP002770.1
9.3513e-14	1.14104	0.172	0.07	1.09036e-09	tumor	AL583722.2
1.23862e-10	1.11914	0.146	0.063	1.44423e-06	tumor	AC005082.2
5.37039e-06	1.07945	0.136	0.075	0.0626187	tumor	AC097359.2
3.33267e-10	1.05435	0.136	0.058	3.8859e-06	tumor	AC069234.2
9.34798e-16	1.05392	0.201	0.085	1.08997e-11	tumor	AL590133.2
4.23009e-09	1.02994	0.132	0.058	4.93228e-05	tumor	ZBED5-AS1
2.23877e-11	1.02477	0.132	0.05	2.6104e-07	tumor	CU633967.1
7.1974e-30	1.01968	0.145	0.019	8.39217e-26	tumor	ERVE-1
7.33312e-32	1.00664	0.124	0.008	8.55042e-28	tumor	AL035458.2
1.52888e-187	8.84081	0.457	0.004	1.78267e-183	B lineage	AL139020.1
6.9687e-102	7.13044	0.337	0.013	8.1255e-98	B lineage	LINC00926
5.28049e-35	5.56771	0.154	0.011	6.15705e-31	B lineage	TCL6
2.52858e-90	5.37528	0.234	0.003	2.94832e-86	B lineage	AC007569.1
8.23655e-85	5.25712	0.291	0.012	9.60381e-81	B lineage	FAM30A
8.94505e-98	4.97488	0.24	0.002	1.04299e-93	B lineage	AC012236.1
1.188e-77	4.1412	0.394	0.037	1.38521e-73	B lineage	AL008729.2
4.54682e-33	4.09471	0.109	0.004	5.30159e-29	B lineage	AC120193.1
6.88782e-27	3.90301	0.143	0.014	8.0312e-23	B lineage	AC007952.2
4.84567e-72	3.80144	0.177	0.002	5.65005e-68	B lineage	AL161781.2
4.11388e-36	3.67495	0.149	0.009	4.79679e-32	B lineage	AC007952.7
9.51806e-07	3.48656	0.114	0.038	0.0110981	B lineage	TAPT1-AS1
3.99267e-47	3.20489	0.154	0.006	4.65545e-43	B lineage	LINC02362
1.63645e-21	3.12786	0.114	0.011	1.9081e-17	B lineage	MIR181A1HG
1.24388e-18	3.02749	0.263	0.073	1.45037e-14	B lineage	AC245060.2
1.5473e-36	2.9003	0.154	0.01	1.80415e-32	B lineage	AC133065.1
1.46609e-36	2.89934	0.417	0.099	1.70946e-32	B lineage	AL031733.2
4.81827e-30	2.83416	0.234	0.036	5.6181e-26	B lineage	AC145098.1
5.98853e-51	2.80392	0.269	0.025	6.98263e-47	B lineage	AC099524.1
1.80442e-20	2.70972	0.166	0.027	2.10395e-16	B lineage	AC078883.1
7.68577e-30	2.62639	0.143	0.012	8.96161e-26	B lineage	AC104699.1
5.36733e-33	2.55181	0.109	0.004	6.25831e-29	B lineage	AC022239.1
1.13409e-13	2.54128	0.16	0.037	1.32235e-09	B lineage	AC027097.1
1.67694e-27	2.38672	0.24	0.041	1.95531e-23	B lineage	AC007384.1
3.67621e-10	2.36112	0.114	0.026	4.28646e-06	B lineage	AC100861.2
4.92756e-92	2.34011	0.28	0.008	5.74553e-88	B lineage	LINC02397
6.15117e-06	2.20241	0.314	0.181	0.0717227	B lineage	GABPB1-AS1
7.36402e-37	2.15108	0.217	0.023	8.58645e-33	B lineage	IFNG-AS1
5.45937e-07	2.03282	0.154	0.059	0.00636562	B lineage	AC245060.6
1.55796e-14	1.77326	0.2	0.052	1.81658e-10	B lineage	AC100861.1
4.87457e-19	1.71611	0.114	0.013	5.68375e-15	B lineage	LINC01215
7.27796e-14	1.58867	0.28	0.098	8.4861e-10	B lineage	AC009950.1
6.08543e-13	1.5575	0.103	0.017	7.09561e-09	B lineage	AC087500.1
3.28901e-09	1.48939	0.114	0.028	3.83499e-05	B lineage	KLHL6-AS1
5.02785e-11	1.34677	0.297	0.118	5.86247e-07	B lineage	AC243960.1
7.76027e-06	1.3028	0.109	0.037	0.0904847	B lineage	ANKRD10-IT1
1.16396e-09	1.2558	0.143	0.041	1.35718e-05	B lineage	AC087386.1
3.76232e-24	1.17625	0.143	0.016	4.38686e-20	B lineage	HLA-DQB1-AS1
8.00192e-06	1.1734	0.114	0.041	0.0933024	B lineage	AC245060.5
1.50697e-06	1.13389	0.109	0.035	0.0175713	B lineage	AC025164.1
7.20058e-24	1.11866	0.12	0.011	8.39587e-20	B lineage	AC023510.1
1.84509e-18	1.10197	0.56	0.247	2.15138e-14	B lineage	PSMB8-AS1
2.3989e-08	1.09143	0.206	0.08	0.000279712	B lineage	AL355816.2
4.15207e-264	6.77916	0.682	0.007	4.84131e-260	NK/T	LINC00861
4.02618e-35	6.24443	0.107	0.001	4.69453e-31	NK/T	LINC02446
2.20358e-65	6.24127	0.195	0.001	2.56937e-61	NK/T	LINC01871
4.58723e-60	5.76602	0.195	0.006	5.3487e-56	NK/T	PRKCQ-AS1
5.65878e-23	5.02242	0.157	0.039	6.59814e-19	NK/T	LINC01943
1.37305e-47	4.97205	0.181	0.013	1.60098e-43	NK/T	LINC01550
1.35247e-77	4.65129	0.243	0.005	1.57699e-73	NK/T	AC109460.4
3.11368e-50	4.38705	0.177	0.009	3.63055e-46	NK/T	LINC01934
9.02007e-172	4.31193	0.595	0.059	1.05174e-167	NK/T	PCED1B-AS1
1.58028e-100	4.27373	0.299	0.004	1.84261e-96	NK/T	AC034238.1
2.66396e-23	3.93523	0.136	0.028	3.10618e-19	NK/T	SNHG22
1.49371e-56	3.81783	0.19	0.007	1.74166e-52	NK/T	LINC00612
4.58811e-40	3.47478	0.261	0.064	5.34974e-36	NK/T	LINC00649
3.5808e-59	3.4447	0.26	0.03	4.17522e-55	NK/T	TRG-AS1
7.44829e-36	3.40967	0.218	0.047	8.68471e-32	NK/T	TNRC6C-AS1
1.05651e-28	3.40065	0.124	0.013	1.23189e-24	NK/T	AC090948.1
1.78719e-68	3.32549	0.315	0.045	2.08386e-64	NK/T	MIAT
2.38124e-18	3.24298	0.102	0.018	2.77653e-14	NK/T	AC008105.3
1.08913e-61	3.2243	0.318	0.056	1.26993e-57	NK/T	MMP25-AS1
4.49051e-19	3.07258	0.211	0.081	5.23594e-15	NK/T	AC159540.1
7.66688e-20	3.048	0.145	0.038	8.93958e-16	NK/T	MIATNB
3.20076e-144	2.85641	0.851	0.324	3.73209e-140	NK/T	AC124319.1
1.34668e-68	2.80052	0.442	0.115	1.57023e-64	NK/T	C5orf56
2.11153e-22	2.73514	0.117	0.019	2.46204e-18	NK/T	LINC00954
6.78928e-34	2.73142	0.398	0.186	7.9163e-30	NK/T	CYTOR
6.25008e-25	2.73125	0.15	0.031	7.2876e-21	NK/T	AC016831.5
8.584e-34	2.66006	0.219	0.05	1.00089e-29	NK/T	AC092821.3
3.32135e-61	2.65469	0.321	0.058	3.87269e-57	NK/T	ITGB2-AS1
3.87195e-23	2.59708	0.102	0.011	4.51469e-19	NK/T	SIDT1-AS1
2.18039e-31	2.595	0.113	0.006	2.54234e-27	NK/T	AL359220.1
2.37697e-29	2.57687	0.117	0.01	2.77154e-25	NK/T	AC004494.1
4.06497e-11	2.53586	0.12	0.045	4.73975e-07	NK/T	BISPR
5.79867e-37	2.53172	0.437	0.199	6.76125e-33	NK/T	AC044849.1
6.19612e-24	2.515	0.149	0.032	7.22468e-20	NK/T	AC083949.1
9.42198e-19	2.49508	0.109	0.022	1.0986e-14	NK/T	AC111170.1
2.01024e-19	2.48189	0.109	0.021	2.34394e-15	NK/T	AC022916.1
3.85095e-28	2.45087	0.301	0.121	4.4902e-24	NK/T	CCDC18-AS1
3.43591e-30	2.44986	0.219	0.06	4.00627e-26	NK/T	DDIT4-AS1
2.52982e-13	2.42835	0.123	0.041	2.94977e-09	NK/T	PSMD6-AS2
2.12575e-26	2.40565	0.113	0.012	2.47862e-22	NK/T	PHACTR2-AS1
5.36012e-37	2.38266	0.285	0.084	6.2499e-33	NK/T	HCP5
1.48134e-10	2.36747	0.146	0.064	1.72724e-06	NK/T	SH3BP5-AS1
8.29779e-09	2.29681	0.113	0.047	9.67523e-05	NK/T	VIM-AS1
2.12516e-31	2.29237	0.194	0.042	2.47794e-27	NK/T	AC058791.1
6.23304e-20	2.26487	0.22	0.085	7.26772e-16	NK/T	FAM215B
2.43579e-17	2.25931	0.115	0.026	2.84013e-13	NK/T	AC026979.2
8.9763e-19	2.23455	0.232	0.098	1.04664e-14	NK/T	AL390728.6
2.83828e-19	2.20523	0.113	0.023	3.30943e-15	NK/T	Z99774.1
1.83782e-113	2.18823	0.636	0.174	2.14289e-109	NK/T	AC114760.2
3.12166e-32	2.15399	0.142	0.016	3.63986e-28	NK/T	AL121839.2
2.2425e-25	2.05119	0.158	0.034	2.61475e-21	NK/T	AC079793.1
1.58075e-209	2.03044	0.995	0.664	1.84315e-205	NK/T	MALAT1
3.67428e-13	1.97753	0.292	0.169	4.28421e-09	NK/T	MIR4435-2HG
1.8924e-23	1.97138	0.251	0.094	2.20654e-19	NK/T	SNHG12
1.20285e-06	1.96415	0.12	0.062	0.0140252	NK/T	AL109811.2
5.93746e-14	1.93536	0.104	0.028	6.92308e-10	NK/T	AC016831.1
4.2957e-22	1.93528	0.328	0.158	5.00878e-18	NK/T	ZFHX2-AS1
2.20362e-20	1.82585	0.164	0.047	2.56942e-16	NK/T	AL121985.1
3.76748e-18	1.7908	0.272	0.128	4.39288e-14	NK/T	PVT1
5.39972e-07	1.76964	0.165	0.094	0.00629607	NK/T	AP002807.1
4.93991e-21	1.73063	0.307	0.146	5.75994e-17	NK/T	AC004951.1
2.75789e-41	1.70385	0.571	0.312	3.2157e-37	NK/T	PSMA3-AS1
9.53605e-22	1.60931	0.331	0.162	1.1119e-17	NK/T	AL135999.1
1.08661e-33	1.55562	0.307	0.107	1.26699e-29	NK/T	AL021707.5
7.87163e-06	1.55058	0.104	0.055	0.0917832	NK/T	U91328.2
1.04671e-16	1.54848	0.204	0.085	1.22046e-12	NK/T	AP000892.3
6.66835e-07	1.54808	0.127	0.065	0.0077753	NK/T	PAX8-AS1
3.46138e-06	1.54495	0.103	0.052	0.0403597	NK/T	LINC02591
1.22035e-11	1.5061	0.17	0.077	1.42293e-07	NK/T	AC005332.6
8.07716e-21	1.50181	0.106	0.016	9.41797e-17	NK/T	ANKRD44-IT1
2.16818e-49	1.42234	0.393	0.121	2.5281e-45	NK/T	AL133415.1
1.8918e-17	1.40358	0.109	0.023	2.20584e-13	NK/T	AC116366.1
8.39123e-15	1.39839	0.214	0.096	9.78418e-11	NK/T	AL133453.1
2.52155e-07	1.37919	0.253	0.165	0.00294012	NK/T	GARS-DT
4.37224e-18	1.36001	0.203	0.078	5.09803e-14	NK/T	AC004687.1
2.62849e-09	1.35724	0.125	0.054	3.06482e-05	NK/T	AC025171.1
4.91164e-18	1.33298	0.231	0.096	5.72697e-14	NK/T	AC007406.5
1.33502e-15	1.28028	0.427	0.277	1.55664e-11	NK/T	FTX
5.82355e-12	1.27673	0.12	0.042	6.79026e-08	NK/T	LINC01588
2.6973e-14	1.13437	0.322	0.188	3.14505e-10	NK/T	AC011446.2
1.80506e-09	1.10469	0.131	0.056	2.1047e-05	NK/T	SLC16A1-AS1
8.24835e-10	1.08263	0.116	0.046	9.61758e-06	NK/T	HLA-F-AS1
8.6485e-09	1.06941	0.309	0.212	0.000100842	NK/T	AC087190.3
2.42179e-10	1.00342	0.223	0.122	2.8238e-06	NK/T	AC020916.1
1.05805e-167	5.912	0.938	0.048	1.23369e-163	neutrophil	AL034397.3
1.86154e-222	5.55421	0.578	0.004	2.17055e-218	neutrophil	LINC02009
4.08265e-112	5.26889	0.984	0.103	4.76037e-108	neutrophil	AC020656.1
1.02703e-187	4.75947	0.688	0.014	1.19752e-183	neutrophil	AC025040.1
1.48558e-155	4.75376	0.422	0.003	1.73218e-151	neutrophil	AC104232.1
0	4.27168	0.688	0	0	neutrophil	AC243967.2
9.52976e-90	4.01664	0.281	0.004	1.11117e-85	neutrophil	BX640514.2
1.49402e-34	3.74322	0.141	0.004	1.74202e-30	neutrophil	LINC00671
1.6781e-51	3.39071	0.25	0.009	1.95666e-47	neutrophil	AC083855.2
4.21085e-17	3.26907	0.156	0.014	4.90986e-13	neutrophil	HMGA2-AS1
8.42585e-46	3.15876	0.297	0.017	9.82454e-42	neutrophil	C9orf139
2.50015e-39	3.04989	0.203	0.008	2.91518e-35	neutrophil	AC011472.2
2.26462e-228	3.0299	0.531	0.001	2.64055e-224	neutrophil	AL359555.1
2.6584e-31	2.91955	0.203	0.011	3.09969e-27	neutrophil	AC002091.2
1.45401e-45	2.80567	0.641	0.094	1.69538e-41	neutrophil	TTN-AS1
2.53138e-31	2.76158	0.641	0.128	2.95159e-27	neutrophil	AL627309.1
8.27422e-14	2.68228	0.109	0.009	9.64774e-10	neutrophil	ITPRIP-AS1
1.77898e-13	2.63788	0.203	0.031	2.0743e-09	neutrophil	AP001266.1
3.65746e-28	2.58897	0.234	0.018	4.26459e-24	neutrophil	AC090559.1
3.51709e-20	2.55064	0.156	0.011	4.10092e-16	neutrophil	AL139384.1
1.02151e-41	2.54121	0.25	0.012	1.19108e-37	neutrophil	AC002091.1
9.50818e-80	2.47026	0.656	0.05	1.10865e-75	neutrophil	AC215522.2
6.21194e-16	2.40581	0.125	0.009	7.24312e-12	neutrophil	HCG27
1.04443e-28	2.38603	0.406	0.056	1.2178e-24	neutrophil	LINC00278
2.3904e-08	2.36714	0.141	0.024	0.00027872	neutrophil	AL031123.1
2.1192e-41	2.36329	0.672	0.115	2.47098e-37	neutrophil	FAM157C
7.79354e-34	2.32287	0.156	0.005	9.08727e-30	neutrophil	AC245128.3
2.42895e-28	2.24217	0.156	0.007	2.83215e-24	neutrophil	AC009495.3
4.75653e-18	2.24125	0.312	0.053	5.54612e-14	neutrophil	AC009506.1
8.13271e-21	2.24101	0.109	0.005	9.48274e-17	neutrophil	AL139424.2
9.10965e-50	2.18269	0.453	0.038	1.06218e-45	neutrophil	AC133919.2
7.85117e-58	2.17941	0.188	0.003	9.15446e-54	neutrophil	LINC01268
8.17903e-13	2.16348	0.219	0.037	9.53674e-09	neutrophil	AC009061.2
1.52274e-27	2.14763	0.109	0.003	1.77551e-23	neutrophil	AC009318.3
1.11241e-18	2.14681	0.125	0.008	1.29708e-14	neutrophil	AC009948.3
1.39604e-10	2.09445	0.172	0.028	1.62778e-06	neutrophil	MIR646HG
4.54721e-38	2.08831	0.641	0.114	5.30205e-34	neutrophil	AC007298.1
4.36131e-17	2.07789	0.25	0.036	5.08529e-13	neutrophil	AC021054.1
1.7263e-10	1.95209	0.125	0.016	2.01287e-06	neutrophil	AC011379.1
1.74127e-10	1.89221	0.172	0.028	2.03032e-06	neutrophil	AL160408.2
6.31973e-26	1.85412	0.391	0.057	7.36881e-22	neutrophil	AC024909.1
2.90844e-10	1.84731	0.25	0.057	3.39125e-06	neutrophil	AL662844.4
4.36196e-29	1.83788	0.469	0.07	5.08604e-25	neutrophil	LINC02256
9.34679e-13	1.82482	0.188	0.028	1.08984e-08	neutrophil	AC004865.2
3.96009e-31	1.76903	0.359	0.039	4.61746e-27	neutrophil	TTTY14
3.65611e-52	1.74351	0.5	0.043	4.26303e-48	neutrophil	IER3-AS1
1.69122e-15	1.66248	0.156	0.016	1.97196e-11	neutrophil	AP001442.1
1.4077e-12	1.66068	0.344	0.086	1.64137e-08	neutrophil	WAC-AS1
6.41092e-31	1.62146	0.125	0.003	7.47513e-27	neutrophil	LINC02470
2.90174e-32	1.60331	0.25	0.018	3.38343e-28	neutrophil	AC141424.1
1.60772e-10	1.57627	0.125	0.015	1.8746e-06	neutrophil	TMLHE-AS1
4.35063e-10	1.54222	0.188	0.034	5.07283e-06	neutrophil	DNAJC3-DT
8.56595e-37	1.49537	0.766	0.163	9.9879e-33	neutrophil	AL627309.5
7.04253e-11	1.49153	0.141	0.019	8.21159e-07	neutrophil	AC008738.3
2.37316e-12	1.43688	0.219	0.038	2.76711e-08	neutrophil	Z97192.3
3.62753e-20	1.40364	0.188	0.017	4.2297e-16	neutrophil	TMC3-AS1
8.65495e-31	1.39102	0.156	0.006	1.00917e-26	neutrophil	AC087439.1
6.01111e-11	1.35581	0.281	0.065	7.00895e-07	neutrophil	AC012645.3
8.02284e-36	1.33514	0.125	0.002	9.35463e-32	neutrophil	AC007298.2
1.42027e-12	1.33124	0.312	0.07	1.65603e-08	neutrophil	GIHCG
6.25396e-25	1.26397	0.812	0.243	7.29212e-21	neutrophil	LINC01002
1.97829e-12	1.25538	0.141	0.016	2.30668e-08	neutrophil	AC012291.2
2.44567e-11	1.25227	0.109	0.011	2.85165e-07	neutrophil	AL139424.3
3.49962e-06	1.24761	0.109	0.021	0.0408055	neutrophil	ATP2C2-AS1
2.14881e-06	1.19412	0.125	0.026	0.0250552	neutrophil	LINC01572
3.94402e-27	1.17744	0.125	0.004	4.59872e-23	neutrophil	AC007336.1
2.20659e-13	1.17517	0.141	0.015	2.57288e-09	neutrophil	AP001372.3
6.66114e-07	1.15355	0.125	0.023	0.00776689	neutrophil	AC009005.1
3.14319e-09	1.14253	0.172	0.031	3.66496e-05	neutrophil	SCARNA9
5.66892e-06	1.06952	0.109	0.021	0.0660996	neutrophil	ZSWIM8-AS1
2.19984e-11	1.06679	0.422	0.123	2.56502e-07	neutrophil	AC138035.1
3.64056e-30	1.03281	0.172	0.008	4.24489e-26	neutrophil	AC145207.8
1.35705e-24	1.02589	0.156	0.009	1.58231e-20	neutrophil	AC021028.1
2.8928e-06	1.00242	0.188	0.051	0.03373	neutrophil	LINC00324
1.48683e-141	6.7082	0.397	0.006	1.73364e-137	monocyte/macrophage	SMIM25
3.94185e-110	5.71045	0.256	0.001	4.59619e-106	monocyte/macrophage	AC005050.3
1.19263e-34	5.54725	0.132	0.005	1.39061e-30	monocyte/macrophage	LINC01503
9.35892e-43	5.15164	0.14	0.004	1.09125e-38	monocyte/macrophage	AC005280.2
3.40765e-26	3.79378	0.19	0.021	3.97332e-22	monocyte/macrophage	AC012368.1
3.13364e-84	3.46266	0.207	0.001	3.65382e-80	monocyte/macrophage	VCAN-AS1
1.47086e-30	3.43361	0.157	0.011	1.71502e-26	monocyte/macrophage	ZEB2-AS1
2.49039e-37	3.27595	0.198	0.014	2.9038e-33	monocyte/macrophage	AC109597.1
7.27415e-92	3.21182	0.231	0.002	8.48166e-88	monocyte/macrophage	AC026333.3
1.3012e-24	2.84697	0.446	0.124	1.5172e-20	monocyte/macrophage	LINC01001
2.09389e-21	2.82662	0.157	0.018	2.44147e-17	monocyte/macrophage	AP000763.4
6.44501e-15	2.69076	0.215	0.048	7.51489e-11	monocyte/macrophage	AC240565.1
1.80621e-17	2.64654	0.165	0.025	2.10604e-13	monocyte/macrophage	ADAMTSL4-AS1
2.11111e-22	2.59716	0.19	0.025	2.46156e-18	monocyte/macrophage	LINC01410
1.69831e-13	2.54752	0.149	0.026	1.98023e-09	monocyte/macrophage	GSN-AS1
4.55445e-23	2.30278	0.107	0.006	5.31049e-19	monocyte/macrophage	AC104695.4
1.95849e-16	2.27411	0.298	0.078	2.2836e-12	monocyte/macrophage	ARAP1-AS1
2.04134e-08	2.2585	0.182	0.055	0.00023802	monocyte/macrophage	FAM13A-AS1
1.93099e-20	2.25657	0.107	0.008	2.25153e-16	monocyte/macrophage	LINC01504
3.14711e-13	2.18291	0.132	0.021	3.66953e-09	monocyte/macrophage	AP000757.1
3.28695e-24	2.1442	0.107	0.006	3.83258e-20	monocyte/macrophage	LINC01136
4.62813e-19	2.09777	0.174	0.024	5.3964e-15	monocyte/macrophage	BX284668.5
1.66486e-07	2.01422	0.124	0.032	0.00194123	monocyte/macrophage	AC007283.1
3.45769e-08	1.91094	0.132	0.033	0.000403167	monocyte/macrophage	AL035106.1
7.12059e-23	1.88981	0.124	0.009	8.3026e-19	monocyte/macrophage	AC008750.1
6.43755e-14	1.76157	0.116	0.015	7.50618e-10	monocyte/macrophage	Z93241.1
1.06353e-07	1.63747	0.174	0.055	0.00124007	monocyte/macrophage	ST20-AS1
9.90292e-08	1.63288	0.165	0.05	0.00115468	monocyte/macrophage	CFLAR-AS1
3.60336e-20	1.57825	0.124	0.011	4.20152e-16	monocyte/macrophage	AC008750.2
1.09422e-07	1.56043	0.264	0.106	0.00127586	monocyte/macrophage	AL513314.2
1.49049e-08	1.51442	0.231	0.081	0.000173791	monocyte/macrophage	AC010542.2
2.21794e-17	1.43149	0.355	0.107	2.58611e-13	monocyte/macrophage	AL008726.1
5.90219e-11	1.26638	0.57	0.289	6.88195e-07	monocyte/macrophage	PCBP1-AS1
3.63163e-11	1.2514	0.149	0.031	4.23447e-07	monocyte/macrophage	FAM198B-AS1
2.32631e-09	1.14447	0.537	0.286	2.71248e-05	monocyte/macrophage	AC008894.2
1.07013e-14	1.14234	0.579	0.259	1.24777e-10	monocyte/macrophage	AC114271.1
1.97503e-06	1.12408	0.165	0.057	0.0230289	monocyte/macrophage	ADPGK-AS1
1.4966e-12	1.08601	0.488	0.213	1.74504e-08	monocyte/macrophage	AC018362.1
9.98408e-15	1.02464	0.116	0.014	1.16414e-10	monocyte/macrophage	ARAP1-AS2
7.70091e-267	7.07346	0.62	0.004	8.97926e-263	erythroid	AC100835.2
1.07491e-118	5.49576	0.282	0.002	1.25335e-114	erythroid	LINC00570
1.26823e-26	5.16485	0.194	0.033	1.47875e-22	erythroid	AC092490.1
9.65845e-123	5.02046	0.329	0.006	1.12618e-118	erythroid	AC016629.2
1.93119e-85	4.99716	0.264	0.009	2.25176e-81	erythroid	AC130456.3
1.39681e-77	4.57543	0.185	0.001	1.62868e-73	erythroid	AC104561.3
1.03315e-141	4.27312	0.329	0.001	1.20465e-137	erythroid	AC093890.2
4.35833e-165	4.13241	0.389	0.002	5.08181e-161	erythroid	AC024267.1
1.49405e-89	3.89724	0.218	0.002	1.74207e-85	erythroid	AC073349.1
1.08678e-138	3.72828	0.389	0.009	1.26719e-134	erythroid	AC080038.1
1.14341e-49	3.56541	0.153	0.005	1.33322e-45	erythroid	AC103876.1
7.54869e-102	3.41465	0.255	0.003	8.80178e-98	erythroid	AC113133.1
3.43872e-119	3.4106	0.611	0.072	4.00955e-115	erythroid	ABALON
7.29878e-142	3.06308	0.481	0.023	8.51037e-138	erythroid	AC097478.1
1.11328e-22	3.0095	0.102	0.009	1.29808e-18	erythroid	AC124947.1
2.26925e-49	3.0009	0.116	0.001	2.64595e-45	erythroid	MGAT3-AS1
5.41633e-52	2.97243	0.255	0.025	6.31544e-48	erythroid	AC010615.2
1.2742e-40	2.95454	0.213	0.023	1.48572e-36	erythroid	ZNF451-AS1
2.7291e-84	2.86725	0.417	0.042	3.18213e-80	erythroid	AC006547.1
5.22882e-162	2.84563	0.449	0.01	6.09681e-158	erythroid	AC107223.1
2.13817e-88	2.84294	0.292	0.012	2.49311e-84	erythroid	AC006547.3
2.11892e-40	2.74134	0.12	0.004	2.47066e-36	erythroid	AC123912.4
2.32285e-45	2.71049	0.139	0.005	2.70844e-41	erythroid	UCA1
3.44657e-56	2.65749	0.185	0.008	4.0187e-52	erythroid	AC008040.1
2.07962e-51	2.40659	0.898	0.529	2.42484e-47	erythroid	AC093484.3
6.99077e-47	2.36798	0.19	0.013	8.15124e-43	erythroid	LINC01133
7.40261e-31	2.33304	0.125	0.009	8.63144e-27	erythroid	AL009031.1
1.44352e-41	2.29693	0.116	0.003	1.68315e-37	erythroid	AC092802.3
2.72023e-50	2.26909	0.162	0.006	3.17179e-46	erythroid	AL512353.1
2.62913e-43	2.24662	0.116	0.002	3.06557e-39	erythroid	AC023421.2
4.47928e-26	2.10075	0.139	0.015	5.22284e-22	erythroid	AC092802.1
2.21138e-15	2.07489	0.12	0.021	2.57847e-11	erythroid	AP000787.1
6.02731e-13	1.82833	0.56	0.444	7.02784e-09	erythroid	AC011603.2
1.27117e-21	1.7891	0.116	0.013	1.48219e-17	erythroid	AC211486.5
3.52355e-47	1.66227	0.125	0.002	4.10846e-43	erythroid	AC004832.1
3.93994e-06	1.63039	0.102	0.037	0.0459398	erythroid	AL451070.1
6.39364e-40	1.57638	0.148	0.008	7.45498e-36	erythroid	AC073957.2
3.30009e-19	1.55347	0.134	0.021	3.8479e-15	erythroid	AC008622.2
1.44366e-36	1.53952	0.38	0.085	1.6833e-32	erythroid	SNHG10
2.26618e-28	1.42837	0.333	0.085	2.64236e-24	erythroid	LINC01128
2.06813e-44	1.42525	0.273	0.036	2.41144e-40	erythroid	AC002558.2
4.63978e-16	1.38071	0.162	0.036	5.40999e-12	erythroid	AL031666.3
9.14244e-15	1.36532	0.19	0.052	1.06601e-10	erythroid	AL139011.1
6.76543e-24	1.35141	0.125	0.013	7.88849e-20	erythroid	BOLA3-AS1
7.85516e-21	1.30111	0.111	0.012	9.15912e-17	erythroid	ERVMER61-1
8.5991e-21	1.26313	0.13	0.017	1.00266e-16	erythroid	AC002558.3
2.76817e-15	1.2503	0.13	0.025	3.22769e-11	erythroid	SLC5A4-AS1
4.7539e-06	1.24321	0.102	0.036	0.0554305	erythroid	AC006547.2
4.1707e-27	1.23762	0.204	0.033	4.86304e-23	erythroid	PRC1-AS1
9.17525e-13	1.22851	0.102	0.018	1.06983e-08	erythroid	AL021707.6
5.30737e-10	1.19326	0.227	0.091	6.18839e-06	erythroid	LINC00863
5.56401e-31	1.17522	0.116	0.007	6.48764e-27	erythroid	AL355075.3
1.889e-35	1.17431	0.352	0.078	2.20257e-31	erythroid	AC023593.1
1.35157e-12	1.12259	0.227	0.078	1.57593e-08	erythroid	AC129492.1
3.30982e-13	1.08694	0.282	0.108	3.85924e-09	erythroid	AC125611.3
2.15522e-20	1.06161	0.106	0.011	2.51298e-16	erythroid	AC090607.4
3.55577e-13	1.05413	0.13	0.029	4.14602e-09	erythroid	SGO1-AS1
1.84866e-12	1.04228	0.231	0.082	2.15554e-08	erythroid	AL157392.3
