# Supplementary material for: Single cell-transcriptomic analysis informs the lncRNA landscape in metastatic castration resistant prostate cancer
Source: NPJ Genom Med. 2024 Feb 23;9:14. doi: 10.1038/s41525-024-00401-3 (PMC10891057; doi:10.1038/s41525-024-00401-3)
Supplement: Supplementary file 3 — List of lncRNAs/protein coding genes associated with tumor progression from primary prostate cancer to mCRPC [file 41525_2024_401_MOESM3_ESM.xlsx]

## Sheet: Supplementary.Table2
Supplementary Table 2: List of lncRNAs/protein coding genes associated with tumor progression from primary prostate cancer to mCRPC
Note: Downregulated genes are associated with primary prostate cancer and upregulated genes are associated with mCRPC
Bulk log fold dhange	Bulk average expression	Bulk p-value	Bulk adjusted p-value	Genes	LncRNA p-value	LncRNA average log fold change	LncRNA percentage cells positive group 1	LncRNA percentage cells positive group 2	LncRNA adjusted p value	LncRNA cluster
10.8943	-0.256059	2.03299e-157	1.21753e-154	RNU4.2	NA	NA	NA	NA	NA	NA
9.21418	-1.03687	4.58077e-136	1.26339e-133	LINC00632	NA	NA	NA	NA	NA	NA
8.67596	0.845657	9.71093e-149	4.52335e-146	SNORA73B	NA	NA	NA	NA	NA	NA
8.67004	-0.929146	3.03895e-212	7.96242e-209	RN7SKP80	NA	NA	NA	NA	NA	NA
8.46032	-1.11295	1.12064e-131	2.4726e-129	MT.TC	NA	NA	NA	NA	NA	NA
7.80785	0.180636	9.07066e-50	5.89186e-49	XACT	NA	NA	NA	NA	NA	NA
7.53275	-1.48122	2.30594e-140	7.67218e-138	SNORD17	NA	NA	NA	NA	NA	NA
7.0565	-0.816568	3.23581e-51	2.21943e-50	LRRC15	NA	NA	NA	NA	NA	NA
6.94706	-0.998348	8.03658e-112	8.02166e-110	H1.3	NA	NA	NA	NA	NA	NA
6.64319	5.84957	1.98799e-124	3.50171e-122	RN7SL1	NA	NA	NA	NA	NA	NA
6.59272	-0.201286	3.37458e-187	4.71564e-184	COQ8A	NA	NA	NA	NA	NA	NA
6.53827	-1.534	7.06006e-176	7.04694e-173	AC005261.5	NA	NA	NA	NA	NA	NA
6.48996	1.01649	2.07657e-187	3.10906e-184	H2AC20	NA	NA	NA	NA	NA	NA
6.40505	-1.60382	3.79911e-116	4.74006e-114	H2BC17	NA	NA	NA	NA	NA	NA
6.36831	-1.50398	1.48499e-95	6.63686e-94	PRNCR1	NA	NA	NA	NA	NA	NA
6.1498	-1.50213	3.46699e-129	6.72886e-127	STARD13.AS	NA	NA	NA	NA	NA	NA
6.11747	8.8768	1.1038e-127	2.02955e-125	MALAT1	1.58075e-209	2.03044	0.995	0.664	1.84315e-205	NK/T
6.08985	-1.71617	1.04646e-159	7.07576e-157	AL022323.3	NA	NA	NA	NA	NA	NA
5.8352	-1.96113	1.90689e-128	3.60093e-126	AC211433.1	NA	NA	NA	NA	NA	NA
5.78536	1.57034	2.60929e-110	2.38835e-108	H1.4	NA	NA	NA	NA	NA	NA
5.76499	1.00003	3.06733e-78	6.31574e-77	FNDC1	NA	NA	NA	NA	NA	NA
5.697	-1.51138	5.86792e-88	1.84681e-86	IGF2	NA	NA	NA	NA	NA	NA
5.68581	-0.188954	8.37449e-40	3.90431e-39	COL11A1	NA	NA	NA	NA	NA	NA
5.67206	-1.14965	1.48097e-154	7.76065e-152	SHOC1	NA	NA	NA	NA	NA	NA
5.64289	-1.45818	3.89081e-131	8.32196e-129	ZBED6	NA	NA	NA	NA	NA	NA
5.6363	-2.08492	1.62556e-160	1.13578e-157	AC005856.1	NA	NA	NA	NA	NA	NA
5.54465	-1.5819	4.33041e-134	1.05546e-131	SMG1P1	NA	NA	NA	NA	NA	NA
5.48739	-1.58569	2.00358e-86	5.89018e-85	TBX18	NA	NA	NA	NA	NA	NA
5.3742	0.868233	7.53069e-98	3.75835e-96	ADAM12	NA	NA	NA	NA	NA	NA
5.3605	2.07455	6.35529e-178	7.01122e-175	ZNF460	NA	NA	NA	NA	NA	NA
5.30596	-1.68507	2.47219e-128	4.62674e-126	GSN.AS1	NA	NA	NA	NA	NA	NA
5.29421	-1.80682	2.14756e-137	6.25209e-135	LRRTM2	NA	NA	NA	NA	NA	NA
5.29088	-2.00131	5.11873e-138	1.57785e-135	Z82217.1	NA	NA	NA	NA	NA	NA
5.28171	-0.475304	1.47911e-73	2.49025e-72	H4C4	NA	NA	NA	NA	NA	NA
5.27691	-0.241783	1.2804e-72	2.06291e-71	PLAC4	NA	NA	NA	NA	NA	NA
5.26309	-1.96134	3.92225e-89	1.30914e-87	TEX41	NA	NA	NA	NA	NA	NA
5.24464	-1.12412	6.51625e-101	3.85839e-99	H2BC13	NA	NA	NA	NA	NA	NA
5.21645	-1.93667	4.73742e-88	1.4955e-86	IGSF10	NA	NA	NA	NA	NA	NA
5.16329	3.42272	4.66707e-110	4.21666e-108	ZBTB20	NA	NA	NA	NA	NA	NA
5.1295	-0.802018	2.59474e-169	2.4722e-166	FANCG	NA	NA	NA	NA	NA	NA
5.10439	-0.945108	3.14035e-134	7.8363e-132	SYCP3	NA	NA	NA	NA	NA	NA
5.10269	-1.98461	2.40391e-123	3.90607e-121	AC005632.6	NA	NA	NA	NA	NA	NA
5.06303	-1.59622	1.68207e-166	1.46908e-163	SPDYE1	NA	NA	NA	NA	NA	NA
5.00685	-1.54538	1.5731e-104	1.09548e-102	MIR133A1HG	NA	NA	NA	NA	NA	NA
5.00255	-2.08143	6.79066e-130	1.35561e-127	ACTL10	NA	NA	NA	NA	NA	NA
4.97518	-1.07365	1.94735e-76	3.69732e-75	MIR223HG	NA	NA	NA	NA	NA	NA
4.94986	-1.85466	4.19498e-113	4.48628e-111	AC127024.8	NA	NA	NA	NA	NA	NA
4.94948	-1.84351	2.32465e-124	4.02703e-122	OMG	NA	NA	NA	NA	NA	NA
4.94898	-1.61129	2.36687e-161	1.71076e-158	AL049840.6	NA	NA	NA	NA	NA	NA
4.94893	-0.810631	2.13148e-58	1.89233e-57	RPL37P2	NA	NA	NA	NA	NA	NA
4.94467	-1.24408	9.24558e-89	3.00926e-87	MT.TY	NA	NA	NA	NA	NA	NA
4.92159	1.2514	3.76582e-159	2.46673e-156	PFDN5	NA	NA	NA	NA	NA	NA
4.89983	-0.487557	5.88487e-73	9.6219e-72	H2AC13	NA	NA	NA	NA	NA	NA
4.89964	-1.00877	2.80795e-143	1.01478e-140	CFLAR.AS1	NA	NA	NA	NA	NA	NA
4.89665	0.0623957	1.32332e-77	2.64929e-76	CASC19	NA	NA	NA	NA	NA	NA
4.85743	-1.04695	2.47587e-81	5.85742e-80	AC010491.2	NA	NA	NA	NA	NA	NA
4.83451	-0.532727	1.11051e-42	5.67602e-42	SUCNR1	NA	NA	NA	NA	NA	NA
4.82358	-1.25019	1.56295e-61	1.58803e-60	PRSS35	NA	NA	NA	NA	NA	NA
4.82113	0.559504	4.63042e-50	3.04162e-49	H19	NA	NA	NA	NA	NA	NA
4.81547	-1.2243	1.77433e-32	6.59894e-32	CHAD	NA	NA	NA	NA	NA	NA
4.81055	-1.9366	3.85042e-93	1.55508e-91	AC013553.3	NA	NA	NA	NA	NA	NA
4.77634	-1.55466	1.43146e-114	1.64862e-112	AC007114.2	NA	NA	NA	NA	NA	NA
4.75906	-1.75363	5.03254e-110	4.52735e-108	AC114760.2	1.83782e-113	2.18823	0.636	0.174	2.14289e-109	NK/T
4.72994	0.564543	2.72502e-129	5.33824e-127	LRRC4	NA	NA	NA	NA	NA	NA
4.71586	-1.33888	3.69797e-149	1.76166e-146	SREBF2.AS1	NA	NA	NA	NA	NA	NA
4.70242	-1.98291	1.20847e-116	1.52595e-114	NCLP1	NA	NA	NA	NA	NA	NA
4.683	-1.83377	1.9618e-106	1.47388e-104	AC092828.1	NA	NA	NA	NA	NA	NA
4.67791	-0.817242	4.38938e-113	4.67034e-111	AC007878.1	NA	NA	NA	NA	NA	NA
4.6473	-1.10742	1.50271e-23	4.18416e-23	CAVIN2.AS1	NA	NA	NA	NA	NA	NA
4.60689	-1.26667	3.90224e-96	1.77045e-94	MTND6P4	NA	NA	NA	NA	NA	NA
4.60454	-1.43202	6.18159e-113	6.47862e-111	AP000560.1	NA	NA	NA	NA	NA	NA
4.60129	-2.02746	2.65169e-119	3.73034e-117	COL6A6	NA	NA	NA	NA	NA	NA
4.59644	-1.59857	9.05853e-113	9.30764e-111	MAGI1.IT1	NA	NA	NA	NA	NA	NA
4.59294	3.30069	2.82086e-124	4.80715e-122	KCNQ1OT1	NA	NA	NA	NA	NA	NA
4.58394	1.42972	4.25819e-136	1.19008e-133	ANKRD36C	NA	NA	NA	NA	NA	NA
4.56258	-1.41378	5.28e-81	1.22971e-79	INSYN2B	NA	NA	NA	NA	NA	NA
4.55248	-0.13585	9.11607e-95	3.96435e-93	HELLPAR	NA	NA	NA	NA	NA	NA
4.50483	-1.927	2.78181e-87	8.48755e-86	PCDHGB8P	NA	NA	NA	NA	NA	NA
4.48377	-1.4795	1.27943e-58	1.14314e-57	FABP4	NA	NA	NA	NA	NA	NA
4.45895	-1.37215	4.35631e-87	1.31385e-85	SNORD94	NA	NA	NA	NA	NA	NA
4.42753	0.51322	5.81094e-73	9.50843e-72	LRRN3	NA	NA	NA	NA	NA	NA
4.42711	0.269547	5.04494e-54	3.84116e-53	CCDC144B	NA	NA	NA	NA	NA	NA
4.42174	-1.48623	1.05706e-92	4.1184e-91	AC004594.1	NA	NA	NA	NA	NA	NA
4.42141	-1.9629	6.17729e-74	1.05527e-72	SNORA11	NA	NA	NA	NA	NA	NA
4.39939	-1.61445	1.17776e-120	1.73853e-118	AC007384.1	1.67694e-27	2.38672	0.24	0.041	1.95531e-23	B lineage
4.39419	-1.01814	1.12071e-113	1.2235e-111	GPR18	NA	NA	NA	NA	NA	NA
4.37148	-1.47212	1.21415e-52	8.7577e-52	CHRM3.AS2	NA	NA	NA	NA	NA	NA
4.36567	-0.676632	1.32988e-67	1.75761e-66	PHOSPHO1	NA	NA	NA	NA	NA	NA
4.35692	-1.48174	5.93388e-120	8.46123e-118	AC116158.3	NA	NA	NA	NA	NA	NA
4.32888	-1.84077	1.04731e-98	5.54359e-97	AC025569.1	NA	NA	NA	NA	NA	NA
4.32398	-0.859791	4.40338e-86	1.28016e-84	FOXC2	NA	NA	NA	NA	NA	NA
4.32333	-0.865899	9.21752e-133	2.12317e-130	SPDYE5	NA	NA	NA	NA	NA	NA
4.30767	-2.21182	5.36607e-108	4.27673e-106	LACTB2.AS1	NA	NA	NA	NA	NA	NA
4.29963	-0.102154	1.90122e-47	1.13634e-46	PSMC2P1	NA	NA	NA	NA	NA	NA
4.28654	-1.97777	1.3718e-76	2.62117e-75	AC139495.2	NA	NA	NA	NA	NA	NA
4.27792	-2.33835	2.86835e-33	1.09276e-32	MPO	NA	NA	NA	NA	NA	NA
4.27747	-1.14863	6.93638e-119	9.56536e-117	AL121672.2	NA	NA	NA	NA	NA	NA
4.2616	-1.59495	1.0594e-113	1.16263e-111	AC012076.1	NA	NA	NA	NA	NA	NA
4.24683	-1.88346	5.1742e-106	3.85966e-104	HNRNPA3P9	NA	NA	NA	NA	NA	NA
4.21267	-2.04425	1.42934e-90	5.03535e-89	HNRNPA1P49	NA	NA	NA	NA	NA	NA
4.20861	-1.80284	1.36504e-86	4.04705e-85	TSHR	NA	NA	NA	NA	NA	NA
4.20395	-0.939067	2.36385e-153	1.2085e-150	AC008895.1	NA	NA	NA	NA	NA	NA
4.20281	-1.59799	1.50272e-43	7.95018e-43	FCGR3B	NA	NA	NA	NA	NA	NA
4.19732	-2.06574	5.75436e-85	1.58498e-83	AC104791.2	NA	NA	NA	NA	NA	NA
4.18189	-1.21652	5.20382e-111	4.98069e-109	AL121933.2	NA	NA	NA	NA	NA	NA
4.16993	-1.91955	1.21137e-96	5.66773e-95	AC018797.3	NA	NA	NA	NA	NA	NA
4.16746	-2.30393	5.81592e-106	4.32296e-104	AC001226.2	NA	NA	NA	NA	NA	NA
4.16213	-1.89621	4.7148e-108	3.78647e-106	AC138028.2	NA	NA	NA	NA	NA	NA
4.15356	-2.0134	3.74824e-103	2.47845e-101	AC010240.2	NA	NA	NA	NA	NA	NA
4.13829	-1.01381	5.07454e-92	1.90282e-90	AC068587.4	NA	NA	NA	NA	NA	NA
4.13224	-2.22575	7.35963e-119	1.00172e-116	AC083806.2	NA	NA	NA	NA	NA	NA
4.13199	2.20752	4.8404e-82	1.1743e-80	ASPM	NA	NA	NA	NA	NA	NA
4.12272	1.35374	1.53949e-99	8.46963e-98	PAPPA	NA	NA	NA	NA	NA	NA
4.12106	-2.0888	4.46656e-92	1.67784e-90	CRYZP1	NA	NA	NA	NA	NA	NA
4.11856	-0.295802	4.05866e-110	3.68284e-108	NOTCH2NLC	NA	NA	NA	NA	NA	NA
4.09733	0.921123	6.3814e-139	2.05785e-136	SMG1P3	NA	NA	NA	NA	NA	NA
4.09654	-2.09965	2.6018e-86	7.60617e-85	AFAP1.AS1	NA	NA	NA	NA	NA	NA
4.09495	5.35379	2.54718e-65	3.05268e-64	VCAN	NA	NA	NA	NA	NA	NA
4.09348	-0.58281	1.25741e-56	1.04714e-55	BCYRN1	NA	NA	NA	NA	NA	NA
4.08825	-2.04152	2.32929e-46	1.34911e-45	GABRB2	NA	NA	NA	NA	NA	NA
4.08002	-0.251947	1.52373e-141	5.32316e-139	SMG1P5	NA	NA	NA	NA	NA	NA
4.07911	-1.07828	3.16403e-95	1.40214e-93	LINC01410	2.11111e-22	2.59716	0.19	0.025	2.46156e-18	monocyte/macrophage
4.06683	-1.83417	2.05376e-58	1.82565e-57	SCN4A	NA	NA	NA	NA	NA	NA
4.06633	-2.13735	5.79052e-90	1.98976e-88	RHOQ.AS1	NA	NA	NA	NA	NA	NA
4.06347	-2.1367	2.27574e-111	2.19824e-109	LINC00216	NA	NA	NA	NA	NA	NA
4.0495	-0.734303	9.81214e-69	1.3469e-67	PCDHGA8	NA	NA	NA	NA	NA	NA
4.04323	-0.811061	7.04199e-81	1.62563e-79	CDKN2B.AS1	NA	NA	NA	NA	NA	NA
4.04115	-2.13162	1.28144e-87	3.9617e-86	AC027279.1	NA	NA	NA	NA	NA	NA
4.0295	-1.81117	1.34307e-111	1.31552e-109	AC078795.1	NA	NA	NA	NA	NA	NA
4.024	-1.098	9.10869e-121	1.35409e-118	AMZ1	NA	NA	NA	NA	NA	NA
4.02276	-1.38546	3.8793e-89	1.29687e-87	AL031595.3	NA	NA	NA	NA	NA	NA
4.01882	-2.13991	9.97115e-96	4.49474e-94	AL162724.2	NA	NA	NA	NA	NA	NA
4.01513	-2.33815	1.42238e-67	1.87867e-66	PZP	NA	NA	NA	NA	NA	NA
4.01225	-0.807439	8.69274e-134	2.07055e-131	EDDM13	NA	NA	NA	NA	NA	NA
4.00227	1.9901	5.26875e-129	1.01319e-126	ANKRD36	NA	NA	NA	NA	NA	NA
3.99756	-1.81306	9.91567e-113	1.01386e-110	AC093690.1	NA	NA	NA	NA	NA	NA
3.99536	-2.01775	2.56265e-103	1.70526e-101	AC021087.2	NA	NA	NA	NA	NA	NA
3.9932	-2.33303	4.22065e-98	2.14211e-96	AL109614.1	NA	NA	NA	NA	NA	NA
3.99022	-1.62886	2.28606e-88	7.33814e-87	MTHFD1P1	NA	NA	NA	NA	NA	NA
3.97941	-1.37535	1.10874e-84	3.01821e-83	HTR2B	NA	NA	NA	NA	NA	NA
3.95918	-1.90606	1.38767e-84	3.74351e-83	PRH2	NA	NA	NA	NA	NA	NA
3.9383	-1.17927	3.49913e-73	5.7889e-72	KCNA3	NA	NA	NA	NA	NA	NA
3.93491	-1.56192	4.65024e-82	1.12948e-80	SNORA71B	NA	NA	NA	NA	NA	NA
3.9307	-1.25839	5.07023e-101	3.02784e-99	AC087521.2	NA	NA	NA	NA	NA	NA
3.92903	-1.62482	1.41791e-106	1.0691e-104	AC006330.1	NA	NA	NA	NA	NA	NA
3.92004	-2.26456	7.52373e-94	3.12287e-92	AL442003.1	NA	NA	NA	NA	NA	NA
3.91391	-0.798644	2.56825e-118	3.47311e-116	PSMD6.AS2	NA	NA	NA	NA	NA	NA
3.9125	-1.18134	6.3129e-105	4.44043e-103	RIMKLBP2	NA	NA	NA	NA	NA	NA
3.9094	0.447282	1.12137e-130	2.32723e-128	AC006059.1	NA	NA	NA	NA	NA	NA
3.90864	1.80642	3.90743e-60	3.71277e-59	H2BC7	NA	NA	NA	NA	NA	NA
3.89977	0.443512	2.89838e-80	6.53961e-79	CD209	NA	NA	NA	NA	NA	NA
3.89389	-0.941115	1.8335e-143	6.74246e-141	AP003108.2	NA	NA	NA	NA	NA	NA
3.88678	-0.903262	6.16269e-121	9.22687e-119	SMARCA5.AS1	NA	NA	NA	NA	NA	NA
3.88514	-1.98091	3.58345e-44	1.9235e-43	CXCR2P1	NA	NA	NA	NA	NA	NA
3.88236	-0.932364	2.97669e-50	1.97326e-49	SCN3A	NA	NA	NA	NA	NA	NA
3.87948	-2.30488	2.25772e-106	1.69014e-104	AC092428.1	NA	NA	NA	NA	NA	NA
3.87418	0.0406799	1.33995e-111	1.31552e-109	Z95331.1	NA	NA	NA	NA	NA	NA
3.87388	-2.12894	7.52619e-79	1.59189e-77	SMPD5	NA	NA	NA	NA	NA	NA
3.8604	-1.856	9.49469e-104	6.41995e-102	NUTM2G	NA	NA	NA	NA	NA	NA
3.85291	-2.32942	2.11459e-113	2.27302e-111	ODCP	NA	NA	NA	NA	NA	NA
3.84816	-1.32142	2.19787e-56	1.80949e-55	KIAA1549L	NA	NA	NA	NA	NA	NA
3.84633	-1.4015	9.67683e-91	3.4379e-89	AL031714.1	NA	NA	NA	NA	NA	NA
3.84543	-1.19632	1.98289e-25	5.87551e-25	ABCA12	NA	NA	NA	NA	NA	NA
3.83415	-1.70055	5.16726e-86	1.49808e-84	AC131009.4	NA	NA	NA	NA	NA	NA
3.83277	-1.60236	6.82637e-93	2.68961e-91	AC108704.2	NA	NA	NA	NA	NA	NA
3.83259	-1.24369	1.17927e-96	5.52991e-95	SPDYE6	NA	NA	NA	NA	NA	NA
3.83144	-2.1126	9.4212e-63	1.00754e-61	EGOT	NA	NA	NA	NA	NA	NA
3.82778	-2.12145	5.95554e-104	4.05305e-102	SNRPGP15	NA	NA	NA	NA	NA	NA
3.82416	-2.32481	6.9029e-98	3.45326e-96	TIMM23B.AGAP6	NA	NA	NA	NA	NA	NA
3.82286	-0.762982	8.60158e-91	3.06108e-89	MTND5P11	NA	NA	NA	NA	NA	NA
3.82246	3.90143	5.66619e-49	3.56557e-48	TTN	NA	NA	NA	NA	NA	NA
3.81673	2.11548	2.09934e-86	6.15444e-85	MIRLET7BHG	NA	NA	NA	NA	NA	NA
3.81582	-2.36299	8.73914e-96	3.94787e-94	AC104841.1	NA	NA	NA	NA	NA	NA
3.81325	-1.57531	3.97667e-93	1.5999e-91	GCNT7	NA	NA	NA	NA	NA	NA
3.80477	-1.99798	3.52496e-50	2.32787e-49	RDH10.AS1	NA	NA	NA	NA	NA	NA
3.80398	-1.68764	1.30742e-90	4.62138e-89	AL662884.5	NA	NA	NA	NA	NA	NA
3.79152	-1.86533	5.74023e-71	8.62515e-70	AL137782.1	NA	NA	NA	NA	NA	NA
3.79116	-2.25731	3.57204e-103	2.36941e-101	ZNRF2P2	NA	NA	NA	NA	NA	NA
3.79109	-0.743357	6.65694e-58	5.79951e-57	AL138689.2	NA	NA	NA	NA	NA	NA
3.7908	-2.0018	3.09193e-108	2.51201e-106	AC016949.1	NA	NA	NA	NA	NA	NA
3.77833	3.223	2.06748e-78	4.28227e-77	MIR29B2CHG	NA	NA	NA	NA	NA	NA
3.77777	-1.9353	4.05748e-88	1.28279e-86	PABPC4.AS1	NA	NA	NA	NA	NA	NA
3.77727	2.04137	1.40323e-55	1.12264e-54	H4C5	NA	NA	NA	NA	NA	NA
3.77588	-2.13818	1.99912e-62	2.11848e-61	AC005481.1	NA	NA	NA	NA	NA	NA
3.76852	-2.25794	7.16091e-83	1.80408e-81	TAS2R19	NA	NA	NA	NA	NA	NA
3.76826	-0.853976	2.62933e-92	1.00024e-90	AL121672.1	NA	NA	NA	NA	NA	NA
3.76167	-1.51356	2.00099e-92	7.68182e-91	AL031768.2	NA	NA	NA	NA	NA	NA
3.75805	-0.54431	5.85433e-32	2.14121e-31	H2BC9	NA	NA	NA	NA	NA	NA
3.74673	-0.181171	9.90612e-54	7.47183e-53	FMO3	NA	NA	NA	NA	NA	NA
3.74319	-1.82387	4.106e-114	4.6272e-112	AC007622.2	NA	NA	NA	NA	NA	NA
3.73993	-0.883725	6.31464e-136	1.71898e-133	AL162171.3	NA	NA	NA	NA	NA	NA
3.73489	-1.84609	1.65011e-86	4.87156e-85	TAS2R31	NA	NA	NA	NA	NA	NA
3.73341	-0.108902	3.35526e-157	1.9536e-154	AC005070.3	NA	NA	NA	NA	NA	NA
3.71193	-0.919293	5.90197e-104	4.02968e-102	AL590627.1	NA	NA	NA	NA	NA	NA
3.71169	-1.51577	1.34336e-96	6.27128e-95	AF131216.1	NA	NA	NA	NA	NA	NA
3.70456	-2.19222	2.887e-69	4.07504e-68	LINC02362	3.99267e-47	3.20489	0.154	0.006	4.65545e-43	B lineage
3.70294	-1.41456	2.51516e-59	2.29818e-58	AC016831.1	5.93746e-14	1.93536	0.104	0.028	6.92308e-10	NK/T
3.69849	-0.411244	3.48371e-100	2.0061e-98	PLCD4	NA	NA	NA	NA	NA	NA
3.69592	2.08317	1.57296e-111	1.53353e-109	H3P6	NA	NA	NA	NA	NA	NA
3.6938	-1.9947	4.44258e-60	4.20981e-59	AL109615.2	NA	NA	NA	NA	NA	NA
3.6933	-1.79122	3.44568e-73	5.70497e-72	KRR1P1	NA	NA	NA	NA	NA	NA
3.69253	1.43045	7.59261e-89	2.48282e-87	BRCA2	NA	NA	NA	NA	NA	NA
3.69027	-0.244237	7.23265e-90	2.47314e-88	AL445309.1	NA	NA	NA	NA	NA	NA
3.69022	-2.26718	3.27188e-70	4.76594e-69	AP001469.1	NA	NA	NA	NA	NA	NA
3.6878	-2.32582	1.88351e-78	3.91282e-77	AC016026.2	NA	NA	NA	NA	NA	NA
3.68619	-1.98713	1.10349e-80	2.52515e-79	AL445931.1	NA	NA	NA	NA	NA	NA
3.6847	-1.77953	6.42389e-93	2.55505e-91	HNRNPA1P59	NA	NA	NA	NA	NA	NA
3.67191	-1.43676	2.43512e-97	1.1898e-95	NPM1P26	NA	NA	NA	NA	NA	NA
3.6695	-1.84242	4.50637e-69	6.25964e-68	RNVU1.27	NA	NA	NA	NA	NA	NA
3.66463	2.33714	1.69171e-85	4.79187e-84	HECW2	NA	NA	NA	NA	NA	NA
3.64586	-1.39753	1.43664e-98	7.5096e-97	AC108053.1	NA	NA	NA	NA	NA	NA
3.64131	-2.29953	4.12891e-89	1.36724e-87	ECE1.AS1	NA	NA	NA	NA	NA	NA
3.6387	0.379995	1.28544e-27	4.09361e-27	SLC38A4	NA	NA	NA	NA	NA	NA
3.63551	-0.155679	1.99604e-120	2.88545e-118	AL031666.1	NA	NA	NA	NA	NA	NA
3.6353	-0.959104	1.11334e-155	6.14123e-153	PTMAP4	NA	NA	NA	NA	NA	NA
3.62914	-1.92248	2.34933e-77	4.63258e-76	AC118344.1	NA	NA	NA	NA	NA	NA
3.623	-0.453698	8.0817e-108	6.36844e-106	NAIP	NA	NA	NA	NA	NA	NA
3.62231	-0.974248	4.90228e-78	1.00055e-76	NAIPP2	NA	NA	NA	NA	NA	NA
3.61434	-0.510618	4.87283e-33	1.84334e-32	POTEE	NA	NA	NA	NA	NA	NA
3.61328	-1.33591	3.26471e-50	2.16077e-49	GDF10	NA	NA	NA	NA	NA	NA
3.60385	-0.772413	1.08512e-74	1.91943e-73	AC124944.3	NA	NA	NA	NA	NA	NA
3.60238	1.04897	5.99026e-106	4.43682e-104	ANKRD36B	NA	NA	NA	NA	NA	NA
3.60176	-1.89878	3.89769e-99	2.1111e-97	MFSD13B	NA	NA	NA	NA	NA	NA
3.60085	-2.01643	3.21418e-92	1.21611e-90	ACKR4	NA	NA	NA	NA	NA	NA
3.59429	-0.0863244	1.87438e-107	1.45514e-105	AC026748.3	NA	NA	NA	NA	NA	NA
3.59323	-0.880799	5.17189e-95	2.26795e-93	GPR82	NA	NA	NA	NA	NA	NA
3.58915	2.41219	1.31283e-55	1.05232e-54	CD36	NA	NA	NA	NA	NA	NA
3.58874	-2.45709	1.53797e-77	3.05857e-76	AL589935.1	NA	NA	NA	NA	NA	NA
3.58753	-2.18473	6.90175e-75	1.22704e-73	AL513327.2	NA	NA	NA	NA	NA	NA
3.58442	-1.61107	1.84727e-37	8.01999e-37	MGAM	NA	NA	NA	NA	NA	NA
3.57887	0.820907	6.45328e-111	6.09772e-109	AC022150.4	NA	NA	NA	NA	NA	NA
3.5689	-2.07691	1.62695e-40	7.76999e-40	HOXB6	NA	NA	NA	NA	NA	NA
3.55774	-1.75394	1.0824e-67	1.43505e-66	AC016831.6	NA	NA	NA	NA	NA	NA
3.55712	2.81815	3.54563e-78	7.2649e-77	CD84	NA	NA	NA	NA	NA	NA
3.55416	-0.224202	1.17586e-122	1.86721e-120	AL133227.1	NA	NA	NA	NA	NA	NA
3.55412	-0.815057	2.15934e-119	3.05824e-117	PGM5P2	NA	NA	NA	NA	NA	NA
3.54923	0.406309	2.25644e-87	6.9148e-86	AC093908.1	NA	NA	NA	NA	NA	NA
3.54584	-1.19415	8.44384e-89	2.75259e-87	SHROOM3.AS1	NA	NA	NA	NA	NA	NA
3.54248	-2.40421	4.02659e-89	1.33758e-87	AC004893.2	NA	NA	NA	NA	NA	NA
3.54211	-2.2961	1.39307e-77	2.78361e-76	NRBF2P5	NA	NA	NA	NA	NA	NA
3.53577	1.98529	1.27823e-51	8.89541e-51	H2AC11	NA	NA	NA	NA	NA	NA
3.5348	-1.05103	3.4467e-88	1.09298e-86	AC013394.1	NA	NA	NA	NA	NA	NA
3.52816	-1.95786	5.95249e-88	1.87062e-86	RPL9P32	NA	NA	NA	NA	NA	NA
3.52354	-1.92609	3.71321e-81	8.74522e-80	AC127070.4	NA	NA	NA	NA	NA	NA
3.52134	3.25535	3.60338e-62	3.76147e-61	ZFHX4	NA	NA	NA	NA	NA	NA
3.51598	-1.14041	1.1934e-110	1.11178e-108	CCDC200	NA	NA	NA	NA	NA	NA
3.51123	-1.84025	3.33168e-130	6.78014e-128	ZNF564	NA	NA	NA	NA	NA	NA
3.51116	-1.60893	2.49668e-71	3.81435e-70	AC073592.1	NA	NA	NA	NA	NA	NA
3.50362	-1.45793	4.33883e-82	1.05506e-80	PFN1P2	NA	NA	NA	NA	NA	NA
3.49962	-1.88864	5.22913e-84	1.38569e-82	MROCKI	NA	NA	NA	NA	NA	NA
3.48055	1.28345	1.4223e-71	2.19373e-70	SOX6	NA	NA	NA	NA	NA	NA
3.47509	1.80695	4.07522e-130	8.21354e-128	SLC35E2A	NA	NA	NA	NA	NA	NA
3.47497	-0.0845443	1.84112e-109	1.58814e-107	KANSL1L.AS1	NA	NA	NA	NA	NA	NA
3.47234	1.28485	4.4763e-65	5.3281e-64	ADAMTS12	NA	NA	NA	NA	NA	NA
3.4722	-0.212871	5.61665e-58	4.90953e-57	ASPG	NA	NA	NA	NA	NA	NA
3.46841	-1.56159	6.85507e-82	1.6554e-80	TSSK3	NA	NA	NA	NA	NA	NA
3.46692	-2.49776	2.43044e-74	4.22776e-73	GPR182	NA	NA	NA	NA	NA	NA
3.46634	-0.743123	1.23186e-84	3.33604e-83	AL133230.1	NA	NA	NA	NA	NA	NA
3.46562	-0.0739143	6.21602e-89	2.03903e-87	SCN5A	NA	NA	NA	NA	NA	NA
3.46523	-2.03441	2.06444e-63	2.27871e-62	ERVFRD.1	NA	NA	NA	NA	NA	NA
3.45968	-0.763018	7.25001e-39	3.28223e-38	SEZ6	NA	NA	NA	NA	NA	NA
3.45484	-0.552982	6.51839e-53	4.73923e-52	GLDN	NA	NA	NA	NA	NA	NA
3.45482	0.182179	7.77651e-79	1.64318e-77	AC012459.1	NA	NA	NA	NA	NA	NA
3.45227	-0.741762	1.2503e-45	7.07546e-45	RNF138P1	NA	NA	NA	NA	NA	NA
3.45152	0.954589	4.38925e-81	1.02682e-79	PRR26	NA	NA	NA	NA	NA	NA
3.43709	-1.32411	4.89859e-99	2.64637e-97	RGL4	NA	NA	NA	NA	NA	NA
3.43638	-2.38727	3.92847e-83	9.96909e-82	OR7E128P	NA	NA	NA	NA	NA	NA
3.42868	1.51084	4.28591e-74	7.34563e-73	AC138409.2	NA	NA	NA	NA	NA	NA
3.4228	-1.58052	7.16173e-88	2.2439e-86	AC008119.1	NA	NA	NA	NA	NA	NA
3.42243	-0.534299	2.85407e-78	5.88821e-77	MEGF11	NA	NA	NA	NA	NA	NA
3.41654	2.24429	2.41874e-88	7.75218e-87	ALDH1L2	NA	NA	NA	NA	NA	NA
3.41555	-0.536672	4.93412e-80	1.09676e-78	INSYN2A	NA	NA	NA	NA	NA	NA
3.41009	-0.910852	2.69757e-59	2.46163e-58	ADAMTS14	NA	NA	NA	NA	NA	NA
3.40995	-0.817938	6.01641e-50	3.92989e-49	PCSK1	NA	NA	NA	NA	NA	NA
3.4081	0.80741	3.11896e-93	1.26699e-91	CYTOR	6.78928e-34	2.73142	0.398	0.186	7.9163e-30	NK/T
3.40413	-1.81688	2.86789e-70	4.18912e-69	NADK2.AS1	NA	NA	NA	NA	NA	NA
3.39757	-0.881856	2.32213e-84	6.22432e-83	MRO	NA	NA	NA	NA	NA	NA
3.39444	-0.683894	3.13291e-92	1.1875e-90	SPDYE21	NA	NA	NA	NA	NA	NA
3.39353	-1.63195	1.19701e-65	1.45368e-64	AC015971.1	NA	NA	NA	NA	NA	NA
3.39036	-1.29623	1.88287e-113	2.03437e-111	CD160	NA	NA	NA	NA	NA	NA
3.38801	-0.406203	4.27141e-64	4.87653e-63	IGDCC4	NA	NA	NA	NA	NA	NA
3.38638	-2.44437	1.1724e-79	2.55986e-78	RNU6.531P	NA	NA	NA	NA	NA	NA
3.37679	-2.35556	2.7226e-77	5.3535e-76	CLDN20	NA	NA	NA	NA	NA	NA
3.37326	1.85694	1.53631e-115	1.81936e-113	MATR3	NA	NA	NA	NA	NA	NA
3.3659	-1.84666	2.08621e-60	2.01238e-59	AC253536.3	NA	NA	NA	NA	NA	NA
3.36171	0.825014	4.43216e-70	6.43815e-69	POLQ	NA	NA	NA	NA	NA	NA
3.36006	1.12074	4.80901e-85	1.3316e-83	ABCA6	NA	NA	NA	NA	NA	NA
3.35691	1.38927	4.65789e-140	1.52553e-137	TMPPE	NA	NA	NA	NA	NA	NA
3.35332	-1.75401	2.70448e-89	9.08473e-88	DDX50P1	NA	NA	NA	NA	NA	NA
3.35258	1.09302	2.53626e-103	1.69308e-101	DLEU2	NA	NA	NA	NA	NA	NA
3.3449	1.27168	1.02405e-117	1.35855e-115	DLEU1	NA	NA	NA	NA	NA	NA
3.34243	0.309151	2.522e-53	1.87128e-52	AFF2	NA	NA	NA	NA	NA	NA
3.34079	0.48337	7.95801e-25	2.311e-24	MTND1P23	NA	NA	NA	NA	NA	NA
3.33788	-1.68678	1.85962e-51	1.28349e-50	H4C12	NA	NA	NA	NA	NA	NA
3.33743	-2.23738	3.98507e-43	2.07531e-42	PHACTR3	NA	NA	NA	NA	NA	NA
3.3328	0.121949	1.11681e-40	5.35565e-40	IRF4	NA	NA	NA	NA	NA	NA
3.33155	-2.21973	2.37256e-91	8.63388e-90	AC009228.1	NA	NA	NA	NA	NA	NA
3.32903	-2.24961	4.08461e-98	2.07809e-96	AC098934.1	NA	NA	NA	NA	NA	NA
3.32846	-1.89676	4.35318e-78	8.90215e-77	AC004943.1	NA	NA	NA	NA	NA	NA
3.32697	-2.33465	5.67608e-67	7.27684e-66	EGFR.AS1	NA	NA	NA	NA	NA	NA
3.32452	-1.22615	2.26063e-45	1.26901e-44	TNFAIP6	NA	NA	NA	NA	NA	NA
3.32188	0.949919	9.92412e-93	3.88096e-91	JPX	NA	NA	NA	NA	NA	NA
3.31589	-1.66005	6.97603e-45	3.84599e-44	LINC00839	NA	NA	NA	NA	NA	NA
3.31427	-0.295791	3.90013e-98	1.98906e-96	AC099343.3	NA	NA	NA	NA	NA	NA
3.31072	-1.52974	2.74274e-19	6.58163e-19	HAPLN1	NA	NA	NA	NA	NA	NA
3.31039	0.655775	1.65823e-108	1.36307e-106	ARL17A	NA	NA	NA	NA	NA	NA
3.31033	1.58516	4.12862e-89	1.36724e-87	GAS2L3	NA	NA	NA	NA	NA	NA
3.30632	-0.0699649	1.45589e-91	5.35385e-90	AC010300.1	NA	NA	NA	NA	NA	NA
3.30211	1.08522	9.62715e-131	2.01795e-128	PSEN2	NA	NA	NA	NA	NA	NA
3.2992	0.0276852	1.72955e-50	1.15751e-49	E2F8	NA	NA	NA	NA	NA	NA
3.29661	-0.406616	7.34251e-92	2.74343e-90	PRR34	NA	NA	NA	NA	NA	NA
3.29655	-1.12337	6.41501e-31	2.26525e-30	CYP4F3	NA	NA	NA	NA	NA	NA
3.29451	-2.11702	1.04234e-108	8.67001e-107	C3orf49	NA	NA	NA	NA	NA	NA
3.29038	-1.96964	4.17843e-74	7.17314e-73	AC020978.9	NA	NA	NA	NA	NA	NA
3.28553	-1.73405	6.45155e-93	2.56119e-91	DLGAP4.AS1	NA	NA	NA	NA	NA	NA
3.28311	-2.30195	3.02341e-92	1.14808e-90	AC018462.1	NA	NA	NA	NA	NA	NA
3.2818	-0.660426	4.21468e-63	4.59645e-62	AC099677.1	NA	NA	NA	NA	NA	NA
3.28178	3.09262	5.47952e-84	1.44838e-82	DOCK10	NA	NA	NA	NA	NA	NA
3.28103	-0.873349	1.69691e-87	5.22304e-86	CYP2U1.AS1	NA	NA	NA	NA	NA	NA
3.27856	-0.19219	3.42092e-37	1.47392e-36	COL24A1	NA	NA	NA	NA	NA	NA
3.27801	-0.693407	1.78512e-69	2.54197e-68	TAS2R4	NA	NA	NA	NA	NA	NA
3.27483	0.696749	4.12289e-61	4.09767e-60	KIF14	NA	NA	NA	NA	NA	NA
3.27454	1.6854	3.55582e-71	5.38441e-70	KNL1	NA	NA	NA	NA	NA	NA
3.27445	-2.02155	1.38811e-45	7.84053e-45	AL160272.1	NA	NA	NA	NA	NA	NA
3.27389	-1.35923	5.23866e-77	1.01957e-75	AL359922.2	NA	NA	NA	NA	NA	NA
3.2673	2.19248	1.0017e-70	1.49018e-69	CCN4	NA	NA	NA	NA	NA	NA
3.26538	0.273013	3.38198e-17	7.56561e-17	POTEI	NA	NA	NA	NA	NA	NA
3.26532	-1.19571	2.78299e-50	1.8466e-49	CXCR2	NA	NA	NA	NA	NA	NA
3.25968	-0.826862	1.07603e-77	2.16248e-76	AC012020.1	NA	NA	NA	NA	NA	NA
3.25871	-0.877846	1.03341e-109	9.10138e-108	MLANA	NA	NA	NA	NA	NA	NA
3.25731	0.340255	2.87537e-98	1.4845e-96	AC108010.1	NA	NA	NA	NA	NA	NA
3.25573	2.04567	1.43136e-98	7.5007e-97	AC003681.1	NA	NA	NA	NA	NA	NA
3.25525	0.553462	1.5144e-105	1.09839e-103	TLR6	NA	NA	NA	NA	NA	NA
3.25507	-2.06895	8.74988e-81	2.01103e-79	AC079140.2	NA	NA	NA	NA	NA	NA
3.25238	-1.26185	5.24218e-75	9.38354e-74	AC022497.1	NA	NA	NA	NA	NA	NA
3.25224	-0.983059	1.06731e-102	6.84159e-101	PRH1	NA	NA	NA	NA	NA	NA
3.25101	-0.902445	4.79951e-87	1.44544e-85	AL135905.2	NA	NA	NA	NA	NA	NA
3.24881	-0.211971	3.53755e-80	7.93055e-79	NPTN.IT1	NA	NA	NA	NA	NA	NA
3.24881	0.565141	1.49865e-44	8.15292e-44	PTH1R	NA	NA	NA	NA	NA	NA
3.24812	-1.37697	5.8096e-88	1.8312e-86	DHDDS.AS1	NA	NA	NA	NA	NA	NA
3.24799	-0.787085	1.59812e-84	4.30014e-83	GIMAP5	NA	NA	NA	NA	NA	NA
3.24794	-2.34342	2.43987e-88	7.80797e-87	AL080276.2	NA	NA	NA	NA	NA	NA
3.24593	0.0459016	2.88695e-52	2.05968e-51	CR1	NA	NA	NA	NA	NA	NA
3.24564	0.48123	4.6315e-26	1.40148e-25	S100A8	NA	NA	NA	NA	NA	NA
3.24433	2.55623	1.95968e-99	1.0725e-97	SYNE3	NA	NA	NA	NA	NA	NA
3.24106	-1.79281	3.18318e-56	2.60941e-55	MIR503HG	NA	NA	NA	NA	NA	NA
3.23945	-1.12654	1.26298e-92	4.91158e-91	AL138820.1	NA	NA	NA	NA	NA	NA
3.23859	1.17025	1.4853e-77	2.96227e-76	TFEC	NA	NA	NA	NA	NA	NA
3.23578	2.06532	2.60182e-97	1.2683e-95	MIR4435.2HG	NA	NA	NA	NA	NA	NA
3.23446	-1.35222	9.55773e-72	1.4873e-70	PROX2	NA	NA	NA	NA	NA	NA
3.23433	-1.6666	1.84847e-67	2.42616e-66	KCNS2	NA	NA	NA	NA	NA	NA
3.23406	2.25241	4.15751e-46	2.38952e-45	APLNR	NA	NA	NA	NA	NA	NA
3.22889	-2.53904	1.98851e-74	3.47054e-73	KCNIP4	NA	NA	NA	NA	NA	NA
3.22634	-0.213724	1.82972e-63	2.02604e-62	SGO1	NA	NA	NA	NA	NA	NA
3.22627	-2.40521	9.48761e-71	1.41343e-69	PKN2.AS1	NA	NA	NA	NA	NA	NA
3.22506	1.99011	1.13084e-63	1.2615e-62	TENM4	NA	NA	NA	NA	NA	NA
3.22248	4.81662	2.97516e-105	2.12117e-103	ZEB2	NA	NA	NA	NA	NA	NA
3.22238	0.348349	4.13049e-60	3.91938e-59	LILRB5	NA	NA	NA	NA	NA	NA
3.22159	3.33396	6.52554e-61	6.44285e-60	OLFML2B	NA	NA	NA	NA	NA	NA
3.22105	-1.77968	7.68321e-71	1.14706e-69	AC090739.1	NA	NA	NA	NA	NA	NA
3.21965	1.99802	8.89911e-78	1.79583e-76	SLC16A7	NA	NA	NA	NA	NA	NA
3.21551	-2.15802	4.73401e-58	4.16057e-57	AL390957.1	NA	NA	NA	NA	NA	NA
3.20982	-1.382	7.89663e-86	2.26122e-84	RPL23AP64	NA	NA	NA	NA	NA	NA
3.20634	-1.63266	2.03142e-93	8.34913e-92	AL121753.1	NA	NA	NA	NA	NA	NA
3.20634	-2.06735	9.52486e-83	2.38246e-81	AC011451.2	NA	NA	NA	NA	NA	NA
3.20361	-0.541428	2.25522e-90	7.89175e-89	RAB5IF	NA	NA	NA	NA	NA	NA
3.20213	0.270735	2.9713e-33	1.13116e-32	PHEX	NA	NA	NA	NA	NA	NA
3.2011	-1.30468	6.59461e-51	4.47635e-50	C2CD6	NA	NA	NA	NA	NA	NA
3.19916	1.78128	3.00229e-49	1.90931e-48	GXYLT2	NA	NA	NA	NA	NA	NA
3.19788	-1.33756	2.21905e-73	3.71513e-72	TTTY10	NA	NA	NA	NA	NA	NA
3.19673	-2.14317	1.67146e-93	6.89675e-92	AC131934.1	NA	NA	NA	NA	NA	NA
3.1965	0.773758	8.00528e-98	3.98572e-96	NPIPB5	NA	NA	NA	NA	NA	NA
3.19613	-2.13725	5.96756e-62	6.16491e-61	AL356534.1	NA	NA	NA	NA	NA	NA
3.19564	-1.23495	1.0434e-72	1.69017e-71	AC138393.3	NA	NA	NA	NA	NA	NA
3.19561	0.120718	3.87606e-97	1.87203e-95	AP000866.6	NA	NA	NA	NA	NA	NA
3.19476	-1.03605	1.02789e-66	1.2995e-65	NPIPB11	NA	NA	NA	NA	NA	NA
3.18906	0.238558	4.24041e-55	3.34776e-54	E2F7	NA	NA	NA	NA	NA	NA
3.18881	-1.72472	3.78325e-63	4.13887e-62	EDIL3.DT	NA	NA	NA	NA	NA	NA
3.18758	-0.247414	9.21399e-93	3.61675e-91	NDUFV2	NA	NA	NA	NA	NA	NA
3.18712	-1.17215	1.6463e-73	2.76066e-72	AL355377.4	NA	NA	NA	NA	NA	NA
3.18611	3.87004	1.23761e-69	1.7756e-68	SEMA5A	NA	NA	NA	NA	NA	NA
3.18487	-1.54168	8.95945e-25	2.5975e-24	FCRL5	NA	NA	NA	NA	NA	NA
3.18481	-0.902029	6.29943e-71	9.43834e-70	AC245100.2	NA	NA	NA	NA	NA	NA
3.18233	-0.291018	3.36194e-40	1.58966e-39	TBX15	NA	NA	NA	NA	NA	NA
3.18031	-2.27308	1.773e-72	2.84128e-71	AC132938.6	NA	NA	NA	NA	NA	NA
3.17498	6.79348	3.5656e-61	3.55222e-60	MAP1B	NA	NA	NA	NA	NA	NA
3.17437	-1.63809	1.64119e-80	3.73925e-79	FLACC1	NA	NA	NA	NA	NA	NA
3.17352	9.93131	3.60275e-63	3.94759e-62	MT.ND6	NA	NA	NA	NA	NA	NA
3.17336	-1.92625	5.68922e-45	3.14731e-44	LRRC55	NA	NA	NA	NA	NA	NA
3.17208	-1.85547	9.13916e-88	2.83382e-86	RORA.AS1	NA	NA	NA	NA	NA	NA
3.17085	-2.28834	2.09947e-57	1.79621e-56	AC017028.1	NA	NA	NA	NA	NA	NA
3.16638	-2.4526	2.72801e-71	4.16473e-70	SUMO4	NA	NA	NA	NA	NA	NA
3.16589	-0.655265	4.02942e-51	2.75385e-50	NEIL3	NA	NA	NA	NA	NA	NA
3.16297	-1.96159	3.4288e-87	1.04161e-85	AL356273.3	NA	NA	NA	NA	NA	NA
3.16235	-0.860501	6.26401e-35	2.5134e-34	AC012531.1	NA	NA	NA	NA	NA	NA
3.16036	0.946032	1.13732e-82	2.82791e-81	N4BP2L2.IT2	NA	NA	NA	NA	NA	NA
3.15671	-0.0542715	1.5001e-69	2.14486e-68	TRIM17	NA	NA	NA	NA	NA	NA
3.15487	-2.1055	1.7318e-65	2.08742e-64	AC025442.2	NA	NA	NA	NA	NA	NA
3.15417	-0.956112	6.19377e-89	2.03492e-87	AC100821.1	NA	NA	NA	NA	NA	NA
3.15388	-2.15103	4.24701e-68	5.70286e-67	HMGB1P41	NA	NA	NA	NA	NA	NA
3.15202	-2.25457	5.48001e-86	1.58436e-84	ADAM1B	NA	NA	NA	NA	NA	NA
3.1499	-1.56742	2.96266e-52	2.11082e-51	AC072022.2	NA	NA	NA	NA	NA	NA
3.14907	-1.60583	5.47781e-74	9.3731e-73	USH2A	NA	NA	NA	NA	NA	NA
3.14896	-1.87603	3.25071e-73	5.38641e-72	PRR7.AS1	NA	NA	NA	NA	NA	NA
3.14834	-1.01453	4.92e-55	3.877e-54	PCDHGB9P	NA	NA	NA	NA	NA	NA
3.14628	-1.05471	3.7935e-61	3.77566e-60	C5AR2	NA	NA	NA	NA	NA	NA
3.14184	-0.857328	3.05135e-53	2.2513e-52	USP32P3	NA	NA	NA	NA	NA	NA
3.13956	0.559916	2.95106e-73	4.90152e-72	PTPN22	NA	NA	NA	NA	NA	NA
3.13855	-2.30625	7.38696e-59	6.65398e-58	AC004494.1	2.37697e-29	2.57687	0.117	0.01	2.77154e-25	NK/T
3.1343	1.80127	1.30823e-74	2.30241e-73	CDH6	NA	NA	NA	NA	NA	NA
3.13424	1.3949	1.73763e-35	7.09162e-35	MMP16	NA	NA	NA	NA	NA	NA
3.13408	-2.41535	7.5869e-49	4.74855e-48	AC018445.5	NA	NA	NA	NA	NA	NA
3.13212	-2.01871	7.82043e-80	1.71648e-78	AC068580.4	NA	NA	NA	NA	NA	NA
3.13197	0.815199	2.60998e-91	9.48142e-90	DNM3OS	NA	NA	NA	NA	NA	NA
3.12941	-0.179011	4.42233e-63	4.81791e-62	PARP15	NA	NA	NA	NA	NA	NA
3.12921	-2.18504	2.86918e-71	4.37389e-70	AC103858.3	NA	NA	NA	NA	NA	NA
3.1287	-1.80891	3.68734e-27	1.15652e-26	ANO3	NA	NA	NA	NA	NA	NA
3.12817	-1.31271	1.16545e-86	3.47002e-85	GNAT2	NA	NA	NA	NA	NA	NA
3.12814	-2.67543	7.8399e-63	8.41435e-62	AL049775.1	NA	NA	NA	NA	NA	NA
3.12624	1.44709	5.93493e-121	9.01464e-119	ZNF66	NA	NA	NA	NA	NA	NA
3.12621	2.59669	5.99795e-63	6.48726e-62	ADAMTS5	NA	NA	NA	NA	NA	NA
3.12354	-2.32821	1.47838e-72	2.37458e-71	AP001001.1	NA	NA	NA	NA	NA	NA
3.12025	-1.80311	5.7676e-85	1.58654e-83	MAD1L1	NA	NA	NA	NA	NA	NA
3.11864	-0.128637	1.18424e-55	9.50704e-55	ADAMTS6	NA	NA	NA	NA	NA	NA
3.11859	-1.43912	1.2279e-37	5.35315e-37	RAB39A	NA	NA	NA	NA	NA	NA
3.11732	-1.17365	2.02175e-124	3.53149e-122	YBX1P2	NA	NA	NA	NA	NA	NA
3.11693	-1.72746	6.87163e-23	1.8706e-22	HP	NA	NA	NA	NA	NA	NA
3.11654	-1.59563	6.97349e-73	1.13664e-71	YES1P1	NA	NA	NA	NA	NA	NA
3.11201	-1.92469	2.38744e-72	3.81427e-71	AL157394.3	NA	NA	NA	NA	NA	NA
3.10854	-0.316955	1.6083e-56	1.33353e-55	FCGR2C	NA	NA	NA	NA	NA	NA
3.10683	-1.54185	1.62255e-65	1.96025e-64	NAIPP4	NA	NA	NA	NA	NA	NA
3.10573	-2.23584	1.81951e-53	1.3558e-52	SLCO1C1	NA	NA	NA	NA	NA	NA
3.10441	-1.48882	3.14162e-74	5.43778e-73	DCDC2B	NA	NA	NA	NA	NA	NA
3.10319	-0.740133	1.16087e-80	2.65355e-79	LINC00624	NA	NA	NA	NA	NA	NA
3.10256	1.01696	2.80998e-66	3.50179e-65	CLSPN	NA	NA	NA	NA	NA	NA
3.09712	-1.73873	3.29309e-79	7.09419e-78	IHO1	NA	NA	NA	NA	NA	NA
3.09482	-0.73131	7.17365e-100	4.06397e-98	TXNDC5	NA	NA	NA	NA	NA	NA
3.09452	-0.928718	6.71877e-75	1.19653e-73	AC106820.4	NA	NA	NA	NA	NA	NA
3.09192	-1.51696	3.37637e-79	7.25124e-78	AC006460.2	NA	NA	NA	NA	NA	NA
3.08996	-1.91988	8.70283e-28	2.78845e-27	GRM8	NA	NA	NA	NA	NA	NA
3.08695	-1.13604	1.32527e-88	4.28688e-87	RBM12B.AS1	NA	NA	NA	NA	NA	NA
3.08471	1.74898	2.12853e-105	1.53849e-103	ZNF154	NA	NA	NA	NA	NA	NA
3.08108	-0.6966	1.7051e-45	9.60252e-45	SIRPB1	NA	NA	NA	NA	NA	NA
3.07948	-1.62085	1.90537e-70	2.79682e-69	AL512625.3	NA	NA	NA	NA	NA	NA
3.0775	-0.711581	2.77035e-53	2.04758e-52	KCNC1	NA	NA	NA	NA	NA	NA
3.07655	-2.4382	5.2364e-51	3.56364e-50	AC027682.4	NA	NA	NA	NA	NA	NA
3.07641	-0.1093	1.78638e-92	6.89581e-91	SYT2	NA	NA	NA	NA	NA	NA
3.07471	-2.24124	5.03376e-62	5.22599e-61	AL162274.1	NA	NA	NA	NA	NA	NA
3.07443	-1.15106	4.94114e-41	2.39195e-40	TFR2	NA	NA	NA	NA	NA	NA
3.07443	-0.547896	2.54523e-94	1.07779e-92	LRRC37A	NA	NA	NA	NA	NA	NA
3.07421	-1.98056	1.34539e-59	1.24506e-58	AC090181.2	NA	NA	NA	NA	NA	NA
3.07148	2.46344	5.90032e-34	2.29541e-33	OMD	NA	NA	NA	NA	NA	NA
3.07136	-1.86364	8.39723e-55	6.56281e-54	AL121672.3	NA	NA	NA	NA	NA	NA
3.07092	0.693071	4.13746e-69	5.76631e-68	SLC16A1.AS1	NA	NA	NA	NA	NA	NA
3.07006	1.32249	5.66837e-113	5.97059e-111	LINC00630	NA	NA	NA	NA	NA	NA
3.06966	2.65639	8.8677e-84	2.33219e-82	GPRIN3	NA	NA	NA	NA	NA	NA
3.0695	1.62056	9.04737e-92	3.35649e-90	TLR1	NA	NA	NA	NA	NA	NA
3.067	-0.243453	1.20283e-91	4.43884e-90	GHRLOS	NA	NA	NA	NA	NA	NA
3.06646	-1.99905	1.02497e-54	7.99565e-54	CD80	NA	NA	NA	NA	NA	NA
3.06642	0.0105838	1.81389e-64	2.10526e-63	TLR8	NA	NA	NA	NA	NA	NA
3.0659	-1.22984	6.15401e-49	3.86673e-48	PRR33	NA	NA	NA	NA	NA	NA
3.06513	-2.13617	1.2881e-28	4.22006e-28	INSC	NA	NA	NA	NA	NA	NA
3.06422	4.02788	7.28183e-40	3.4017e-39	THBS2	NA	NA	NA	NA	NA	NA
3.06316	1.9682	6.4764e-109	5.47376e-107	ATAD5	NA	NA	NA	NA	NA	NA
3.06038	-1.91359	6.17087e-39	2.79973e-38	ZNF676	NA	NA	NA	NA	NA	NA
3.06028	-1.5791	3.64886e-96	1.66631e-94	AC016394.1	NA	NA	NA	NA	NA	NA
3.06007	-1.74759	7.35293e-66	9.00787e-65	PSMA6P1	NA	NA	NA	NA	NA	NA
3.05892	1.96497	1.47266e-61	1.49774e-60	SIGLEC1	NA	NA	NA	NA	NA	NA
3.05854	-0.713539	2.2493e-24	6.4471e-24	AC002064.2	NA	NA	NA	NA	NA	NA
3.05835	-2.07611	4.35282e-56	3.54879e-55	ATP5PDP4	NA	NA	NA	NA	NA	NA
3.05724	0.518972	1.44602e-74	2.53641e-73	CENPI	NA	NA	NA	NA	NA	NA
3.05485	0.477354	6.54917e-110	5.84158e-108	AC018628.1	NA	NA	NA	NA	NA	NA
3.05405	-2.42263	7.53136e-44	4.0108e-43	AC008957.1	NA	NA	NA	NA	NA	NA
3.05225	-0.788591	5.70448e-69	7.89773e-68	LINC00954	2.11153e-22	2.73514	0.117	0.019	2.46204e-18	NK/T
3.04861	-2.50214	1.52448e-60	1.47938e-59	AC012254.3	NA	NA	NA	NA	NA	NA
3.046	-1.93408	1.35728e-72	2.18175e-71	RPL3P1	NA	NA	NA	NA	NA	NA
3.04559	-2.24856	7.7214e-95	3.37184e-93	DNAJC19P5	NA	NA	NA	NA	NA	NA
3.04391	-0.781929	4.31985e-22	1.143e-21	POTEF	NA	NA	NA	NA	NA	NA
3.04299	0.0811312	3.5099e-62	3.66754e-61	ZFPM2	NA	NA	NA	NA	NA	NA
3.04152	-1.32498	3.45013e-84	9.1891e-83	AC139887.4	NA	NA	NA	NA	NA	NA
3.03967	-1.52162	3.84987e-70	5.5962e-69	AC009078.3	NA	NA	NA	NA	NA	NA
3.03876	-1.32851	2.36233e-97	1.15693e-95	AC068620.3	NA	NA	NA	NA	NA	NA
3.03734	-1.48806	1.14678e-68	1.57006e-67	AC008147.2	NA	NA	NA	NA	NA	NA
3.03472	1.14536	1.43569e-45	8.09834e-45	FSIP2	NA	NA	NA	NA	NA	NA
3.03344	3.34165	7.17949e-53	5.20905e-52	SVEP1	NA	NA	NA	NA	NA	NA
3.03325	-1.48797	6.11497e-70	8.85804e-69	PTGDR	NA	NA	NA	NA	NA	NA
3.03305	-1.03173	4.69691e-122	7.34717e-120	DSTNP1	NA	NA	NA	NA	NA	NA
3.02742	-1.55937	6.14133e-63	6.63891e-62	MAMDC2.AS1	NA	NA	NA	NA	NA	NA
3.02737	-1.58303	6.09586e-31	2.15364e-30	MIR924HG	NA	NA	NA	NA	NA	NA
3.02676	-1.90286	4.06022e-97	1.95647e-95	AC015909.5	NA	NA	NA	NA	NA	NA
3.02654	2.31062	1.32039e-51	9.17967e-51	BCAT1	NA	NA	NA	NA	NA	NA
3.02636	-2.29341	1.04528e-60	1.02145e-59	AL139423.2	NA	NA	NA	NA	NA	NA
3.02601	-1.8363	3.65499e-69	5.12456e-68	PXDNL	NA	NA	NA	NA	NA	NA
3.0251	-0.491669	3.54389e-88	1.12211e-86	AC092645.2	NA	NA	NA	NA	NA	NA
3.02386	2.22971	4.43724e-94	1.86018e-92	TET1	NA	NA	NA	NA	NA	NA
3.0236	0.398823	2.29253e-100	1.33113e-98	GPR75	NA	NA	NA	NA	NA	NA
3.02192	1.96315	7.3089e-43	3.76232e-42	PCDH9	NA	NA	NA	NA	NA	NA
3.02178	11.6317	2.17645e-78	4.49464e-77	MT.ND5	NA	NA	NA	NA	NA	NA
3.0189	2.63781	3.66799e-76	6.92032e-75	RAPH1	NA	NA	NA	NA	NA	NA
3.01683	-2.18418	6.19744e-57	5.22334e-56	AC016590.2	NA	NA	NA	NA	NA	NA
3.01557	1.64146	6.7638e-84	1.78335e-82	FAM20A	NA	NA	NA	NA	NA	NA
3.01329	-1.96691	3.48157e-75	6.26952e-74	AC073349.4	NA	NA	NA	NA	NA	NA
3.01147	-1.86071	1.97825e-34	7.8164e-34	SPAG17	NA	NA	NA	NA	NA	NA
3.0109	-0.952536	1.16884e-64	1.3649e-63	AL117344.2	NA	NA	NA	NA	NA	NA
3.01011	-0.300346	9.56517e-39	4.31823e-38	PKHD1L1	NA	NA	NA	NA	NA	NA
3.00865	-2.15589	6.60674e-53	4.80014e-52	FAM72A	NA	NA	NA	NA	NA	NA
3.00816	-0.0724194	2.89675e-117	3.79492e-115	HMGN2P5	NA	NA	NA	NA	NA	NA
3.00704	-2.00158	7.61028e-78	1.54274e-76	SLC31A2	NA	NA	NA	NA	NA	NA
3.00416	3.88192	2.34241e-85	6.58166e-84	NBEAL1	NA	NA	NA	NA	NA	NA
3.00345	8.04861	3.12145e-56	2.55981e-55	MT.ATP8	NA	NA	NA	NA	NA	NA
3.00265	0.349214	5.13446e-99	2.76667e-97	AL513327.1	NA	NA	NA	NA	NA	NA
3.00249	-1.91098	3.98593e-60	3.78564e-59	AC092835.1	NA	NA	NA	NA	NA	NA
2.99888	-1.58366	5.83619e-72	9.19958e-71	AC024451.2	NA	NA	NA	NA	NA	NA
2.99767	2.94059	1.13778e-128	2.1681e-126	BMP2K	NA	NA	NA	NA	NA	NA
2.99477	0.653906	9.96826e-47	5.8283e-46	PCDHGB3	NA	NA	NA	NA	NA	NA
2.99367	-2.21621	6.15293e-67	7.86892e-66	SNORD69	NA	NA	NA	NA	NA	NA
2.9913	-1.84076	6.8312e-72	1.07338e-70	AC112694.1	NA	NA	NA	NA	NA	NA
2.98845	-1.42445	1.57001e-88	5.07071e-87	AL078459.1	NA	NA	NA	NA	NA	NA
2.98807	-1.70597	2.06532e-60	1.99314e-59	GNRHR	NA	NA	NA	NA	NA	NA
2.98614	-2.4507	1.50122e-53	1.12142e-52	SLFN12L	NA	NA	NA	NA	NA	NA
2.98601	-2.27998	2.84772e-68	3.85602e-67	EFCAB5	NA	NA	NA	NA	NA	NA
2.98581	-2.28705	1.11606e-64	1.30545e-63	AC068790.3	NA	NA	NA	NA	NA	NA
2.98343	-1.44229	3.2902e-99	1.78668e-97	DLSTP1	NA	NA	NA	NA	NA	NA
2.98309	-0.863396	1.1602e-59	1.07701e-58	AC018529.2	NA	NA	NA	NA	NA	NA
2.98245	-2.12794	4.44646e-56	3.62232e-55	NUP210L	NA	NA	NA	NA	NA	NA
2.98092	2.46056	5.41052e-66	6.66333e-65	SCUBE3	NA	NA	NA	NA	NA	NA
2.97935	0.289841	1.43682e-95	6.43532e-94	AC022893.1	NA	NA	NA	NA	NA	NA
2.97915	-1.87391	1.96528e-50	1.31234e-49	FAM157C	2.1192e-41	2.36329	0.672	0.115	2.47098e-37	neutrophil
2.97553	0.260395	2.35492e-84	6.30414e-83	LHX4	NA	NA	NA	NA	NA	NA
2.97457	-0.661069	3.81154e-11	6.88739e-11	BMP5	NA	NA	NA	NA	NA	NA
2.97221	-1.01433	3.28171e-50	2.17134e-49	SNORD14A	NA	NA	NA	NA	NA	NA
2.97212	-0.272446	5.9948e-37	2.56338e-36	AC109326.1	NA	NA	NA	NA	NA	NA
2.97019	-2.34891	1.95769e-68	2.65944e-67	AC073046.3	NA	NA	NA	NA	NA	NA
2.96754	-1.74763	6.93286e-49	4.34829e-48	TNF	NA	NA	NA	NA	NA	NA
2.96599	-0.452488	2.06408e-15	4.33868e-15	POTEJ	NA	NA	NA	NA	NA	NA
2.96506	-2.35644	1.85561e-69	2.6395e-68	SLC25A32	NA	NA	NA	NA	NA	NA
2.96277	-0.900701	2.10002e-61	2.11425e-60	IL12RB2	NA	NA	NA	NA	NA	NA
2.95879	-1.13147	1.82605e-21	4.72365e-21	CDH15	NA	NA	NA	NA	NA	NA
2.95829	-2.23737	1.10592e-82	2.75311e-81	AC080162.1	NA	NA	NA	NA	NA	NA
2.95746	-2.4561	4.86903e-61	4.82551e-60	AC006017.1	NA	NA	NA	NA	NA	NA
2.9563	-1.79111	3.16813e-51	2.17372e-50	APCDD1L	NA	NA	NA	NA	NA	NA
2.95528	-1.73385	1.37508e-75	2.53056e-74	KCNRG	NA	NA	NA	NA	NA	NA
2.9552	2.79558	1.44219e-62	1.53295e-61	MRC1	NA	NA	NA	NA	NA	NA
2.95413	-1.56535	2.79544e-75	5.05566e-74	AC007216.3	NA	NA	NA	NA	NA	NA
2.95337	1.00045	8.29547e-79	1.7458e-77	PCDHGA9	NA	NA	NA	NA	NA	NA
2.95324	-1.96472	1.29128e-71	1.99753e-70	AC010285.3	NA	NA	NA	NA	NA	NA
2.95292	2.33178	8.73558e-83	2.19027e-81	ST8SIA4	NA	NA	NA	NA	NA	NA
2.95059	-0.938584	1.41462e-63	1.57221e-62	LUCAT1	NA	NA	NA	NA	NA	NA
2.95018	2.896	2.42627e-94	1.02949e-92	KLHL11	NA	NA	NA	NA	NA	NA
2.9493	-1.41717	4.03719e-41	1.95888e-40	CCDC162P	NA	NA	NA	NA	NA	NA
2.94903	-1.64013	1.89608e-83	4.89455e-82	FAM186B	NA	NA	NA	NA	NA	NA
2.94731	0.0934131	2.30962e-91	8.41948e-90	COX20	NA	NA	NA	NA	NA	NA
2.94561	-2.40803	4.40141e-40	2.07368e-39	CHST13	NA	NA	NA	NA	NA	NA
2.94381	-1.4573	1.93453e-45	1.08771e-44	ARG1	NA	NA	NA	NA	NA	NA
2.94341	0.689949	5.78058e-85	1.58803e-83	PHACTR1	NA	NA	NA	NA	NA	NA
2.94117	-2.09083	4.84313e-49	3.05314e-48	EDRF1.AS1	NA	NA	NA	NA	NA	NA
2.94	-1.65931	2.18171e-57	1.86504e-56	AC016590.1	NA	NA	NA	NA	NA	NA
2.939	0.591489	7.25092e-79	1.53522e-77	PCDHGA12	NA	NA	NA	NA	NA	NA
2.93788	-1.5253	1.34304e-77	2.68621e-76	AL121987.2	NA	NA	NA	NA	NA	NA
2.93236	-0.615926	1.51607e-77	3.01788e-76	HYPK	NA	NA	NA	NA	NA	NA
2.92411	-1.74639	1.27424e-90	4.51172e-89	AC127024.5	NA	NA	NA	NA	NA	NA
2.9231	-0.139535	1.1711e-61	1.1986e-60	DGKI	NA	NA	NA	NA	NA	NA
2.92108	-1.73116	1.97358e-44	1.07033e-43	PCDHGC4	NA	NA	NA	NA	NA	NA
2.91568	3.69617	3.10003e-105	2.2027e-103	AC092279.1	NA	NA	NA	NA	NA	NA
2.91422	-0.418582	3.16604e-54	2.43267e-53	TMEM108	NA	NA	NA	NA	NA	NA
2.91335	0.422314	7.34017e-57	6.16416e-56	CDCA2	NA	NA	NA	NA	NA	NA
2.91259	-2.25943	2.59352e-46	1.50074e-45	AC107021.2	NA	NA	NA	NA	NA	NA
2.91233	4.71291	8.57048e-61	8.41039e-60	MKI67	NA	NA	NA	NA	NA	NA
2.91055	-1.09552	3.38856e-44	1.82216e-43	GRIN2A	NA	NA	NA	NA	NA	NA
2.91022	-2.30703	2.14908e-59	1.96969e-58	RPL3P6	NA	NA	NA	NA	NA	NA
2.91005	-2.19389	2.70748e-61	2.71668e-60	TREH	NA	NA	NA	NA	NA	NA
2.90585	-1.86593	2.70376e-68	3.66581e-67	TNRC18P1	NA	NA	NA	NA	NA	NA
2.90583	0.292613	1.23267e-106	9.32779e-105	USP3.AS1	NA	NA	NA	NA	NA	NA
2.90281	-1.98551	2.1552e-62	2.27812e-61	AC087392.1	NA	NA	NA	NA	NA	NA
2.89822	-1.96041	2.78889e-81	6.58311e-80	LANCL1.AS1	NA	NA	NA	NA	NA	NA
2.8971	-0.48546	5.6114e-51	3.8139e-50	AC131649.2	NA	NA	NA	NA	NA	NA
2.89546	-2.18309	1.50246e-53	1.12195e-52	ARHGAP11B	NA	NA	NA	NA	NA	NA
2.89539	-0.345637	4.14111e-104	2.84596e-102	AC007390.1	NA	NA	NA	NA	NA	NA
2.89505	-1.6363	1.61592e-73	2.71187e-72	AL022322.2	NA	NA	NA	NA	NA	NA
2.89494	-2.49193	8.28581e-72	1.29322e-70	KRT8P46	NA	NA	NA	NA	NA	NA
2.89158	-1.99518	3.52036e-57	2.98867e-56	DLEU2L	NA	NA	NA	NA	NA	NA
2.89044	-2.32628	1.81722e-78	3.7826e-77	AC138207.9	NA	NA	NA	NA	NA	NA
2.88941	2.56518	9.32976e-42	4.61883e-41	STON2	NA	NA	NA	NA	NA	NA
2.88858	-2.303	1.42764e-52	1.02834e-51	AC233300.1	NA	NA	NA	NA	NA	NA
2.88767	-1.43918	3.99154e-64	4.56696e-63	NCF1B	NA	NA	NA	NA	NA	NA
2.88692	0.359592	5.1821e-77	1.01044e-75	MASP2	NA	NA	NA	NA	NA	NA
2.88477	0.00828903	3.7554e-52	2.66026e-51	AC092053.3	NA	NA	NA	NA	NA	NA
2.88466	-2.4378	4.6796e-65	5.5606e-64	HMGB1P8	NA	NA	NA	NA	NA	NA
2.88384	1.97389	2.68249e-13	5.25295e-13	PPFIA2	NA	NA	NA	NA	NA	NA
2.88214	-0.495866	6.35462e-15	1.31698e-14	MYT1	NA	NA	NA	NA	NA	NA
2.88178	8.98014	8.55255e-36	3.51717e-35	COL1A1	NA	NA	NA	NA	NA	NA
2.88086	-1.88124	4.97291e-80	1.10421e-78	AC110611.2	NA	NA	NA	NA	NA	NA
2.88059	-2.09552	1.06021e-70	1.57276e-69	DIRC3	NA	NA	NA	NA	NA	NA
2.88038	-1.56481	6.43726e-43	3.32589e-42	HSD3BP5	NA	NA	NA	NA	NA	NA
2.87941	-1.02185	2.37401e-62	2.50688e-61	AC093110.1	NA	NA	NA	NA	NA	NA
2.87878	-2.07644	1.47505e-84	3.97411e-83	FKBP14.AS1	NA	NA	NA	NA	NA	NA
2.87107	1.5225	6.21415e-63	6.71417e-62	TLR7	NA	NA	NA	NA	NA	NA
2.87071	3.00866	1.89195e-64	2.19343e-63	ITGA4	NA	NA	NA	NA	NA	NA
2.87012	-1.96699	9.72881e-58	8.4093e-57	OR7E38P	NA	NA	NA	NA	NA	NA
2.86844	-2.24877	5.74932e-58	5.02131e-57	Z98885.3	NA	NA	NA	NA	NA	NA
2.86778	-0.725573	1.13598e-79	2.48551e-78	CC2D2B	NA	NA	NA	NA	NA	NA
2.86705	-1.36987	9.44073e-26	2.82857e-25	MTCYBP18	NA	NA	NA	NA	NA	NA
2.86447	3.76058	2.42725e-49	1.5509e-48	GUCY1A2	NA	NA	NA	NA	NA	NA
2.85748	-1.08155	3.24533e-60	3.10335e-59	AC131212.2	NA	NA	NA	NA	NA	NA
2.85671	0.235773	4.86113e-93	1.94826e-91	TBCE	NA	NA	NA	NA	NA	NA
2.85431	-0.132143	4.83349e-54	3.68552e-53	SNORA33	NA	NA	NA	NA	NA	NA
2.85414	2.86003	1.44397e-75	2.65447e-74	EBF1	NA	NA	NA	NA	NA	NA
2.85226	-2.19833	6.63788e-58	5.7853e-57	SNHG22	2.66396e-23	3.93523	0.136	0.028	3.10618e-19	NK/T
2.85039	0.481444	5.61098e-58	4.90662e-57	PCDHGA11	NA	NA	NA	NA	NA	NA
2.85011	-1.31661	8.16955e-56	6.59384e-55	RPSAP15	NA	NA	NA	NA	NA	NA
2.84996	-2.00001	1.05236e-72	1.70336e-71	AC127024.4	NA	NA	NA	NA	NA	NA
2.84846	-1.96081	1.31163e-31	4.74347e-31	ITGAD	NA	NA	NA	NA	NA	NA
2.84707	-0.505683	1.19015e-43	6.31082e-43	SULT1B1	NA	NA	NA	NA	NA	NA
2.84518	-1.46149	1.59793e-27	5.06951e-27	AL591846.1	NA	NA	NA	NA	NA	NA
2.84486	0.802374	1.97058e-100	1.14737e-98	ST3GAL3	NA	NA	NA	NA	NA	NA
2.84445	-1.93598	8.84296e-37	3.75293e-36	CDHR2	NA	NA	NA	NA	NA	NA
2.84315	-1.88244	4.0758e-63	4.44962e-62	AC016586.1	NA	NA	NA	NA	NA	NA
2.84217	2.77312	1.62099e-24	4.66467e-24	NEB	NA	NA	NA	NA	NA	NA
2.84163	-0.334453	9.321e-35	3.72006e-34	MEOX2	NA	NA	NA	NA	NA	NA
2.84034	-2.38281	2.28917e-64	2.64808e-63	PRC1	NA	NA	NA	NA	NA	NA
2.83976	3.26732	5.97629e-97	2.86657e-95	REL	NA	NA	NA	NA	NA	NA
2.83973	-2.04598	2.14699e-65	2.57897e-64	AC110769.2	NA	NA	NA	NA	NA	NA
2.83791	-0.197604	8.31511e-100	4.68529e-98	FANCB	NA	NA	NA	NA	NA	NA
2.83619	-0.706472	9.21789e-99	4.90396e-97	ZNF410	NA	NA	NA	NA	NA	NA
2.83563	2.99902	4.92767e-83	1.24595e-81	NID2	NA	NA	NA	NA	NA	NA
2.8348	-1.09012	1.13347e-59	1.05267e-58	MIR570	NA	NA	NA	NA	NA	NA
2.83417	-2.21011	3.17752e-39	1.45838e-38	H2BP1	NA	NA	NA	NA	NA	NA
2.83234	-1.2449	3.401e-68	4.58446e-67	PKP4.AS1	NA	NA	NA	NA	NA	NA
2.83194	-2.28567	1.14922e-66	1.45114e-65	AL136419.3	NA	NA	NA	NA	NA	NA
2.83194	-2.50631	9.53347e-87	2.85066e-85	RBBP4P2	NA	NA	NA	NA	NA	NA
2.83155	-0.985798	1.49254e-53	1.11533e-52	AC008467.1	NA	NA	NA	NA	NA	NA
2.83107	-2.08729	1.17242e-69	1.68438e-68	PA2G4P4	NA	NA	NA	NA	NA	NA
2.83083	2.37861	1.9491e-75	3.55262e-74	ZNF469	NA	NA	NA	NA	NA	NA
2.83027	-2.41679	3.85215e-34	1.50643e-33	AC138474.1	NA	NA	NA	NA	NA	NA
2.82948	8.76792	4.78541e-49	3.01857e-48	FN1	NA	NA	NA	NA	NA	NA
2.82913	-2.10354	3.8029e-49	2.40896e-48	RNF148	NA	NA	NA	NA	NA	NA
2.82755	-0.399931	4.0316e-71	6.09275e-70	AC073046.1	NA	NA	NA	NA	NA	NA
2.82674	-2.56672	8.74327e-54	6.60186e-53	DLEU7	NA	NA	NA	NA	NA	NA
2.82658	-2.19394	1.36164e-36	5.74043e-36	LIPC	NA	NA	NA	NA	NA	NA
2.82607	-1.87837	1.168e-73	1.97598e-72	AC139887.1	NA	NA	NA	NA	NA	NA
2.8254	-1.98547	1.79528e-46	1.04183e-45	LINC01934	3.11368e-50	4.38705	0.177	0.009	3.63055e-46	NK/T
2.82326	-0.227165	5.51087e-78	1.11932e-76	GP1BA	NA	NA	NA	NA	NA	NA
2.82121	0.981763	6.18449e-44	3.29939e-43	KIF18B	NA	NA	NA	NA	NA	NA
2.82085	2.01686	1.1011e-115	1.31887e-113	AC000123.3	NA	NA	NA	NA	NA	NA
2.81932	4.30065	1.2233e-40	5.86091e-40	H2BC4	NA	NA	NA	NA	NA	NA
2.81904	-1.58527	1.17951e-72	1.90328e-71	AL450998.2	NA	NA	NA	NA	NA	NA
2.81614	-2.07836	9.003e-65	1.05721e-63	AC026368.1	NA	NA	NA	NA	NA	NA
2.81348	4.77109	1.07545e-90	3.81429e-89	PEAK1	NA	NA	NA	NA	NA	NA
2.81238	-1.61895	4.72146e-78	9.64585e-77	AL031670.1	NA	NA	NA	NA	NA	NA
2.81159	0.470531	3.84122e-83	9.77133e-82	LINC01409	NA	NA	NA	NA	NA	NA
2.81117	3.39174	3.10489e-85	8.66601e-84	DGKH	NA	NA	NA	NA	NA	NA
2.80931	-2.00437	6.92638e-62	7.13434e-61	AP005899.1	NA	NA	NA	NA	NA	NA
2.80614	-0.540901	1.29293e-57	1.1107e-56	P2RY14	NA	NA	NA	NA	NA	NA
2.80576	-0.591614	1.28217e-14	2.62559e-14	AP000350.6	NA	NA	NA	NA	NA	NA
2.8055	0.0644643	9.76596e-79	2.05114e-77	CFAP298.TCP10L	NA	NA	NA	NA	NA	NA
2.80525	-1.02574	1.04298e-73	1.7659e-72	RERE.AS1	NA	NA	NA	NA	NA	NA
2.80408	-1.31685	3.54465e-28	1.14748e-27	PTX3	NA	NA	NA	NA	NA	NA
2.80361	-2.60425	4.70137e-47	2.77202e-46	RPS20P22	NA	NA	NA	NA	NA	NA
2.80276	-1.62181	1.91965e-46	1.11339e-45	ZNF695	NA	NA	NA	NA	NA	NA
2.80234	-1.44946	5.29802e-68	7.09142e-67	FAM87B	NA	NA	NA	NA	NA	NA
2.80183	-2.06148	9.0891e-35	3.62889e-34	AP000977.1	NA	NA	NA	NA	NA	NA
2.79783	-1.81765	8.62794e-81	1.98518e-79	BACH1.IT1	NA	NA	NA	NA	NA	NA
2.79342	-1.88609	1.37726e-65	1.66871e-64	AL139317.5	NA	NA	NA	NA	NA	NA
2.79312	1.69797	2.01521e-85	5.69282e-84	AC241952.1	NA	NA	NA	NA	NA	NA
2.78944	-0.964424	5.41921e-20	1.33214e-19	SLC8A3	NA	NA	NA	NA	NA	NA
2.78701	-2.08905	5.6322e-70	8.16435e-69	MFSD2B	NA	NA	NA	NA	NA	NA
2.78667	-1.90833	3.78987e-49	2.40144e-48	LINC00664	NA	NA	NA	NA	NA	NA
2.78563	-1.74957	2.44922e-41	1.19641e-40	SLC9C1	NA	NA	NA	NA	NA	NA
2.78391	0.387776	1.35159e-51	9.39034e-51	AC139795.1	NA	NA	NA	NA	NA	NA
2.78372	-0.575127	8.04581e-46	4.58159e-45	ZNF208	NA	NA	NA	NA	NA	NA
2.78317	1.10331	3.43625e-66	4.26449e-65	CD180	NA	NA	NA	NA	NA	NA
2.78282	1.16908	9.52246e-68	1.2657e-66	P2RY13	NA	NA	NA	NA	NA	NA
2.78112	-0.627993	7.52631e-48	4.54899e-47	STAB2	NA	NA	NA	NA	NA	NA
2.78092	-0.123823	1.0613e-52	7.67366e-52	LINC00278	1.04443e-28	2.38603	0.406	0.056	1.2178e-24	neutrophil
2.78042	-2.14626	1.07687e-42	5.50812e-42	AC115284.4	NA	NA	NA	NA	NA	NA
2.77923	-2.4846	6.36179e-63	6.87014e-62	UBA52P8	NA	NA	NA	NA	NA	NA
2.77819	-2.11194	3.71459e-63	4.068e-62	AC092821.3	8.584e-34	2.66006	0.219	0.05	1.00089e-29	NK/T
2.77625	-2.41073	3.48738e-77	6.81893e-76	AL590723.1	NA	NA	NA	NA	NA	NA
2.7736	5.79345	1.16816e-70	1.72922e-69	FTH1	NA	NA	NA	NA	NA	NA
2.7726	-1.48006	8.22568e-50	5.34963e-49	LINC01347	NA	NA	NA	NA	NA	NA
2.77229	-2.05343	1.64024e-64	1.90583e-63	SNORA66	NA	NA	NA	NA	NA	NA
2.77034	-1.48199	9.21598e-77	1.78207e-75	ZNF724	NA	NA	NA	NA	NA	NA
2.76706	-1.56021	9.85086e-33	3.69579e-32	AC037198.1	NA	NA	NA	NA	NA	NA
2.76342	-2.35383	1.73731e-48	1.07042e-47	ACMSD	NA	NA	NA	NA	NA	NA
2.75936	0.234331	1.15288e-83	3.01314e-82	NR2F2.AS1	NA	NA	NA	NA	NA	NA
2.75923	1.49145	3.23588e-68	4.36469e-67	BRIP1	NA	NA	NA	NA	NA	NA
2.75899	-2.10686	4.13663e-39	1.89195e-38	AC004160.1	NA	NA	NA	NA	NA	NA
2.75806	-1.97909	1.10354e-61	1.13001e-60	PRC1.AS1	NA	NA	NA	NA	NA	NA
2.75767	-1.39957	1.15054e-98	6.05943e-97	PP2D1	NA	NA	NA	NA	NA	NA
2.75714	-1.1017	4.49509e-91	1.62451e-89	CMTM1	NA	NA	NA	NA	NA	NA
2.75685	-1.01062	1.40416e-36	5.9149e-36	SLC5A4	NA	NA	NA	NA	NA	NA
2.75683	1.07411	1.34901e-89	4.56811e-88	EVI2A	NA	NA	NA	NA	NA	NA
2.75541	-2.41966	1.69801e-55	1.35485e-54	EEF1A1P30	NA	NA	NA	NA	NA	NA
2.75514	1.67389	6.18348e-64	6.98341e-63	CCR1	NA	NA	NA	NA	NA	NA
2.75509	-1.79565	2.30581e-73	3.85424e-72	AL359762.3	NA	NA	NA	NA	NA	NA
2.75489	-1.76557	8.54067e-61	8.38506e-60	GPR37L1	NA	NA	NA	NA	NA	NA
2.75341	1.42921	1.73144e-70	2.54507e-69	ADCY7	NA	NA	NA	NA	NA	NA
2.7525	-1.75927	3.73993e-53	2.75255e-52	AC068481.1	NA	NA	NA	NA	NA	NA
2.75089	-1.24079	7.87217e-66	9.63272e-65	SLC24A4	NA	NA	NA	NA	NA	NA
2.75021	-2.20159	9.46087e-23	2.56379e-22	LHFPL4	NA	NA	NA	NA	NA	NA
2.74652	-1.30177	5.27794e-73	8.65657e-72	TAS2R15P	NA	NA	NA	NA	NA	NA
2.7462	-2.19755	1.32271e-45	7.47915e-45	RAMACL	NA	NA	NA	NA	NA	NA
2.74613	-1.61732	3.07004e-33	1.16789e-32	AC004687.1	4.37224e-18	1.36001	0.203	0.078	5.09803e-14	NK/T
2.74534	0.435288	4.62395e-52	3.26339e-51	ESCO2	NA	NA	NA	NA	NA	NA
2.74438	-2.34314	6.68445e-62	6.89192e-61	SNORA11F	NA	NA	NA	NA	NA	NA
2.74236	0.0716583	2.92505e-80	6.59269e-79	PSMA2	NA	NA	NA	NA	NA	NA
2.74044	2.31995	1.08348e-82	2.70046e-81	OSBPL3	NA	NA	NA	NA	NA	NA
2.73892	0.0990943	6.04738e-66	7.4215e-65	AC009090.6	NA	NA	NA	NA	NA	NA
2.7362	-2.51409	1.44856e-69	2.07541e-68	AC100830.1	NA	NA	NA	NA	NA	NA
2.736	-0.943131	1.59202e-68	2.16831e-67	SH3GL1P1	NA	NA	NA	NA	NA	NA
2.73486	3.33205	5.89261e-62	6.09349e-61	FYB1	NA	NA	NA	NA	NA	NA
2.73465	1.58893	4.19329e-65	4.99975e-64	GVINP1	NA	NA	NA	NA	NA	NA
2.73396	-2.10538	1.31118e-52	9.45433e-52	AC105429.1	NA	NA	NA	NA	NA	NA
2.73365	-2.10877	3.87794e-26	1.17669e-25	SLC6A20	NA	NA	NA	NA	NA	NA
2.73309	-1.24815	2.91807e-60	2.79934e-59	AP000974.1	NA	NA	NA	NA	NA	NA
2.72996	-2.50713	1.14412e-52	8.26109e-52	ACAP2.IT1	NA	NA	NA	NA	NA	NA
2.72898	-1.70013	2.68573e-16	5.82711e-16	PCDHAC1	NA	NA	NA	NA	NA	NA
2.72835	-1.29051	4.50039e-66	5.55552e-65	AL161725.1	NA	NA	NA	NA	NA	NA
2.72397	-2.45667	7.29117e-63	7.84147e-62	AC020978.7	NA	NA	NA	NA	NA	NA
2.72314	-2.60864	2.54202e-63	2.79703e-62	AC060766.7	NA	NA	NA	NA	NA	NA
2.72272	0.613984	1.04323e-33	4.02635e-33	PLPPR4	NA	NA	NA	NA	NA	NA
2.72022	-0.673554	1.60396e-66	2.01201e-65	AL031009.1	NA	NA	NA	NA	NA	NA
2.72016	-2.57408	3.38971e-46	1.95036e-45	AL353807.5	NA	NA	NA	NA	NA	NA
2.71989	-0.944555	2.47962e-25	7.32151e-25	LINC01619	NA	NA	NA	NA	NA	NA
2.71964	2.4334	2.63032e-74	4.56786e-73	EVI2B	NA	NA	NA	NA	NA	NA
2.71865	2.65842	1.46003e-13	2.88415e-13	MMP9	NA	NA	NA	NA	NA	NA
2.71377	-1.84909	2.8694e-79	6.20057e-78	XBP1P1	NA	NA	NA	NA	NA	NA
2.712	-0.40557	3.83522e-78	7.85058e-77	AC008079.1	NA	NA	NA	NA	NA	NA
2.71179	3.68139	5.429e-62	5.62518e-61	FAT4	NA	NA	NA	NA	NA	NA
2.70757	-2.62194	4.66204e-55	3.67787e-54	AC012618.2	NA	NA	NA	NA	NA	NA
2.70747	0.952598	9.47983e-67	1.2021e-65	CCNE2	NA	NA	NA	NA	NA	NA
2.7065	-1.65606	1.41249e-53	1.05815e-52	AC091180.2	NA	NA	NA	NA	NA	NA
2.70172	1.72905	1.19974e-71	1.86005e-70	C2orf88	NA	NA	NA	NA	NA	NA
2.70159	-2.09466	6.19238e-79	1.31909e-77	AC104118.1	NA	NA	NA	NA	NA	NA
2.70145	-2.54326	2.45502e-65	2.94392e-64	AC243732.1	NA	NA	NA	NA	NA	NA
2.70064	-0.837666	1.91818e-52	1.37601e-51	AC068831.6	NA	NA	NA	NA	NA	NA
2.70018	-1.36212	1.49321e-71	2.29972e-70	AC006111.2	NA	NA	NA	NA	NA	NA
2.69781	-2.12188	1.51797e-69	2.16893e-68	ZNF788P	NA	NA	NA	NA	NA	NA
2.69771	-0.266815	2.30946e-40	1.09745e-39	MIR17HG	NA	NA	NA	NA	NA	NA
2.69526	-0.197094	2.76788e-33	1.05506e-32	SNHG25	3.76216e-30	3.06836	0.233	0.066	4.38668e-26	tumor
2.69468	-1.36752	1.82362e-49	1.17362e-48	AC145676.1	NA	NA	NA	NA	NA	NA
2.69419	-2.31241	3.17035e-68	4.27905e-67	AL627171.1	NA	NA	NA	NA	NA	NA
2.69294	-1.76679	7.82673e-36	3.22121e-35	AL592430.1	NA	NA	NA	NA	NA	NA
2.69038	-1.46476	3.43858e-62	3.6002e-61	AC135178.4	NA	NA	NA	NA	NA	NA
2.68917	1.48708	2.44398e-144	9.31424e-142	TMEM106A	NA	NA	NA	NA	NA	NA
2.6865	0.0110241	7.73372e-50	5.03749e-49	PDE1C	NA	NA	NA	NA	NA	NA
2.68574	-0.1893	4.76035e-49	3.00366e-48	LINC01359	NA	NA	NA	NA	NA	NA
2.68429	-1.86882	8.20792e-54	6.20658e-53	AC004837.4	NA	NA	NA	NA	NA	NA
2.68364	0.91185	5.4493e-48	3.30697e-47	LYVE1	NA	NA	NA	NA	NA	NA
2.68338	-1.69345	2.94491e-50	1.95281e-49	FAM72B	NA	NA	NA	NA	NA	NA
2.68335	-2.46536	1.80924e-32	6.72401e-32	RN7SL674P	NA	NA	NA	NA	NA	NA
2.68186	0.566126	7.06295e-67	9.01074e-66	ESYT3	NA	NA	NA	NA	NA	NA
2.68116	-1.9194	1.57714e-59	1.45248e-58	AL137139.2	NA	NA	NA	NA	NA	NA
2.67927	1.86122	3.05606e-71	4.64863e-70	PIK3CG	NA	NA	NA	NA	NA	NA
2.67798	-0.678477	6.51128e-91	2.34104e-89	AC004492.1	NA	NA	NA	NA	NA	NA
2.67741	-1.9478	1.9251e-45	1.08269e-44	PKD2L2	NA	NA	NA	NA	NA	NA
2.67735	-1.72561	1.78579e-45	1.00489e-44	AP001029.2	NA	NA	NA	NA	NA	NA
2.67407	1.98785	3.44124e-42	1.72688e-41	DEPDC1	NA	NA	NA	NA	NA	NA
2.67295	-1.97275	2.99696e-52	2.1338e-51	RNU6.8	NA	NA	NA	NA	NA	NA
2.67166	3.37065	3.15322e-74	5.45335e-73	FCGR2A	NA	NA	NA	NA	NA	NA
2.67056	-2.23371	6.55379e-54	4.96832e-53	AC008264.2	NA	NA	NA	NA	NA	NA
2.67019	-0.677488	1.82888e-31	6.58453e-31	AQP9	NA	NA	NA	NA	NA	NA
2.66933	-2.51214	1.10333e-54	8.58777e-54	LINC02246	NA	NA	NA	NA	NA	NA
2.66908	-0.268314	2.02987e-79	4.40001e-78	Z68871.1	NA	NA	NA	NA	NA	NA
2.66878	0.121543	3.30617e-34	1.29606e-33	ARL17B	NA	NA	NA	NA	NA	NA
2.66872	0.56158	5.2399e-80	1.16226e-78	GPR65	NA	NA	NA	NA	NA	NA
2.66855	1.50898	4.21456e-81	9.87055e-80	AC245100.4	NA	NA	NA	NA	NA	NA
2.66849	-0.624811	9.19424e-54	6.93988e-53	LINC01197	NA	NA	NA	NA	NA	NA
2.66653	-0.958936	1.94262e-44	1.05409e-43	CNTN2	NA	NA	NA	NA	NA	NA
2.66587	-0.56857	9.44757e-71	1.40847e-69	NUDT3	NA	NA	NA	NA	NA	NA
2.66453	-1.10849	2.50539e-49	1.59962e-48	AC006254.1	NA	NA	NA	NA	NA	NA
2.66396	-1.19675	1.98987e-49	1.27748e-48	MS4A4E	NA	NA	NA	NA	NA	NA
2.66395	-1.10893	2.98749e-52	2.12779e-51	AC124944.1	NA	NA	NA	NA	NA	NA
2.66316	-1.8423	5.14599e-23	1.40761e-22	CFAP47	NA	NA	NA	NA	NA	NA
2.66214	-0.946147	9.22215e-64	1.03594e-62	AC027644.1	NA	NA	NA	NA	NA	NA
2.66147	-1.74116	1.85256e-63	2.04964e-62	AC006160.1	NA	NA	NA	NA	NA	NA
2.65903	3.61636	8.3399e-95	3.63436e-93	KNTC1	NA	NA	NA	NA	NA	NA
2.65642	3.35738	2.32872e-64	2.69235e-63	SAMD9L	NA	NA	NA	NA	NA	NA
2.65375	-2.51915	2.0936e-42	1.05872e-41	TRPV3	NA	NA	NA	NA	NA	NA
2.64969	-1.93039	3.73254e-43	1.94767e-42	AC007787.2	NA	NA	NA	NA	NA	NA
2.64913	-1.01422	9.2872e-68	1.23599e-66	AP000347.1	NA	NA	NA	NA	NA	NA
2.64897	0.534202	1.89907e-22	5.09815e-22	ACAN	NA	NA	NA	NA	NA	NA
2.64888	0.0225478	1.07274e-93	4.44383e-92	PLCG1.AS1	NA	NA	NA	NA	NA	NA
2.64641	4.20449	3.56513e-62	3.72341e-61	OLFML2A	NA	NA	NA	NA	NA	NA
2.64493	1.08142	5.18503e-58	4.54362e-57	TICRR	NA	NA	NA	NA	NA	NA
2.64419	-2.51816	4.41364e-64	5.03342e-63	RDM1P5	NA	NA	NA	NA	NA	NA
2.64371	0.242052	5.65566e-67	7.2551e-66	AC092279.2	NA	NA	NA	NA	NA	NA
2.6405	3.27773	5.86422e-58	5.1174e-57	UNC5C	NA	NA	NA	NA	NA	NA
2.64035	2.58315	4.68123e-52	3.3027e-51	ANLN	NA	NA	NA	NA	NA	NA
2.63982	-1.32479	1.14838e-49	7.43629e-49	KMO	NA	NA	NA	NA	NA	NA
2.63931	-0.304156	6.89357e-23	1.87633e-22	SCARA5	NA	NA	NA	NA	NA	NA
2.63863	-1.02847	1.99288e-49	1.27902e-48	TMPRSS9	NA	NA	NA	NA	NA	NA
2.63807	-1.9024	8.60487e-60	8.03415e-59	AC009950.1	7.27796e-14	1.58867	0.28	0.098	8.4861e-10	B lineage
2.63756	4.17599	5.32676e-87	1.59963e-85	FMNL3	NA	NA	NA	NA	NA	NA
2.63728	0.00346864	3.71121e-101	2.22259e-99	FBXL13	NA	NA	NA	NA	NA	NA
2.63694	1.66112	2.18764e-49	1.4023e-48	MNDA	NA	NA	NA	NA	NA	NA
2.63506	-1.25731	3.26676e-53	2.40684e-52	ACSM5	NA	NA	NA	NA	NA	NA
2.63396	-1.79296	1.03082e-42	5.27774e-42	SEPTIN5	NA	NA	NA	NA	NA	NA
2.63394	-0.241315	9.2975e-45	5.10036e-44	IL21R	NA	NA	NA	NA	NA	NA
2.63357	-2.26727	5.88306e-55	4.6168e-54	AL121938.1	NA	NA	NA	NA	NA	NA
2.63217	3.0574	5.3284e-62	5.52367e-61	SAMD9	NA	NA	NA	NA	NA	NA
2.63118	1.46428	7.30458e-59	6.5826e-58	CREB5	NA	NA	NA	NA	NA	NA
2.63091	-2.08209	8.80586e-57	7.36845e-56	AC007785.3	NA	NA	NA	NA	NA	NA
2.63053	-1.78881	4.41429e-56	3.59751e-55	ADAM20P1	NA	NA	NA	NA	NA	NA
2.62685	-1.70682	5.88682e-42	2.93236e-41	GPR141	NA	NA	NA	NA	NA	NA
2.62593	-2.07486	2.4154e-67	3.14858e-66	AC090948.2	NA	NA	NA	NA	NA	NA
2.62466	-2.11313	4.09714e-82	9.97447e-81	AC006064.2	NA	NA	NA	NA	NA	NA
2.62311	-1.91216	1.11031e-58	9.94152e-58	AC092171.1	NA	NA	NA	NA	NA	NA
2.62307	-1.75802	1.54409e-27	4.90463e-27	AC092683.1	NA	NA	NA	NA	NA	NA
2.62159	-1.73033	9.67541e-30	3.28804e-29	ITIH2	NA	NA	NA	NA	NA	NA
2.62	3.85118	3.48554e-105	2.46826e-103	CCDC88A	NA	NA	NA	NA	NA	NA
2.61906	1.67813	1.29413e-51	9.00308e-51	LINC00894	NA	NA	NA	NA	NA	NA
2.61781	-1.62152	2.72503e-41	1.32929e-40	MYO1H	NA	NA	NA	NA	NA	NA
2.61745	-0.369043	1.19794e-19	2.90995e-19	MUC5B	NA	NA	NA	NA	NA	NA
2.61604	-1.38678	7.03199e-12	1.30729e-11	FAM106A	NA	NA	NA	NA	NA	NA
2.61558	2.1461	2.92605e-63	3.2162e-62	RUNX1T1	NA	NA	NA	NA	NA	NA
2.61541	-0.672767	1.06092e-57	9.15894e-57	CD200R1	NA	NA	NA	NA	NA	NA
2.61529	-2.27946	5.84487e-55	4.58855e-54	AL358472.5	NA	NA	NA	NA	NA	NA
2.61475	-2.31678	3.89734e-53	2.86639e-52	LINC02328	NA	NA	NA	NA	NA	NA
2.61114	-1.83912	3.57382e-51	2.44726e-50	AC005332.1	NA	NA	NA	NA	NA	NA
2.6105	2.35047	2.31686e-82	5.70667e-81	H2BC15	NA	NA	NA	NA	NA	NA
2.61047	2.19521	2.9381e-55	2.32662e-54	WDFY4	NA	NA	NA	NA	NA	NA
2.60971	-2.44295	2.94554e-40	1.39592e-39	LINC02367	NA	NA	NA	NA	NA	NA
2.60903	-1.80099	1.61879e-57	1.38779e-56	AC245884.3	NA	NA	NA	NA	NA	NA
2.60828	-1.92618	1.06721e-75	1.97787e-74	ZNF346.IT1	NA	NA	NA	NA	NA	NA
2.60756	-2.16997	6.08941e-50	3.97633e-49	SNORA5C	NA	NA	NA	NA	NA	NA
2.60701	-1.37826	1.37052e-15	2.9e-15	NXPE4	NA	NA	NA	NA	NA	NA
2.60653	-1.06277	1.36059e-55	1.09019e-54	YPEL4	NA	NA	NA	NA	NA	NA
2.60531	-1.61076	1.84212e-25	5.46613e-25	SLC26A7	NA	NA	NA	NA	NA	NA
2.6037	-0.75021	9.01059e-64	1.01271e-62	AP003065.1	NA	NA	NA	NA	NA	NA
2.60308	-0.92873	1.31773e-64	1.5362e-63	SLFNL1	NA	NA	NA	NA	NA	NA
2.60277	-1.59345	1.59906e-78	3.33843e-77	PDZK1	NA	NA	NA	NA	NA	NA
2.60218	-1.04581	5.93302e-52	4.16902e-51	HYDIN2	NA	NA	NA	NA	NA	NA
2.59937	-1.42679	2.40281e-43	1.26197e-42	TNFRSF10C	NA	NA	NA	NA	NA	NA
2.59909	-2.63686	7.00564e-50	4.56608e-49	CMTM2	NA	NA	NA	NA	NA	NA
2.5987	-0.190475	8.21815e-66	1.00444e-64	PEG13	NA	NA	NA	NA	NA	NA
2.59837	-1.73229	4.51165e-43	2.34545e-42	AC024267.4	NA	NA	NA	NA	NA	NA
2.59752	0.0544791	4.88289e-30	1.67842e-29	ALOX12P2	NA	NA	NA	NA	NA	NA
2.59489	0.11804	5.50825e-55	4.33403e-54	NNAT	NA	NA	NA	NA	NA	NA
2.59477	-2.34349	2.31826e-51	1.59478e-50	AC004890.3	NA	NA	NA	NA	NA	NA
2.5934	-0.816383	2.47913e-62	2.61262e-61	ANKRD61	NA	NA	NA	NA	NA	NA
2.59287	3.72067	9.92764e-71	1.47794e-69	ABCC9	NA	NA	NA	NA	NA	NA
2.59263	-0.393175	3.87941e-52	2.74624e-51	LINC01572	2.14881e-06	1.19412	0.125	0.026	0.0250552	neutrophil
2.59003	6.3578	1.39762e-51	9.7037e-51	COL5A1	NA	NA	NA	NA	NA	NA
2.58758	-0.208599	1.59194e-62	1.69041e-61	AC122129.1	NA	NA	NA	NA	NA	NA
2.58637	-0.389938	3.53274e-86	1.02847e-84	SMG1P2	NA	NA	NA	NA	NA	NA
2.58398	3.23687	4.97829e-79	1.06263e-77	PLXNC1	NA	NA	NA	NA	NA	NA
2.58392	-1.87885	2.0529e-18	4.78705e-18	AL079301.1	NA	NA	NA	NA	NA	NA
2.58389	0.708549	1.00605e-67	1.33551e-66	AL031282.2	NA	NA	NA	NA	NA	NA
2.58252	-1.75689	6.72165e-18	1.54116e-17	AC018816.1	NA	NA	NA	NA	NA	NA
2.58252	2.01816	4.80987e-54	3.66884e-53	SEMA6D	NA	NA	NA	NA	NA	NA
2.58239	1.93484	2.63239e-60	2.52876e-59	AC027290.2	NA	NA	NA	NA	NA	NA
2.58074	-0.763535	7.56476e-53	5.48478e-52	MS4A14	NA	NA	NA	NA	NA	NA
2.57775	0.762868	4.17332e-69	5.81242e-68	AL451123.1	NA	NA	NA	NA	NA	NA
2.57625	0.131795	1.94937e-81	4.63274e-80	AC137932.1	NA	NA	NA	NA	NA	NA
2.57595	-2.48892	7.33195e-30	2.50301e-29	CTAGE4	NA	NA	NA	NA	NA	NA
2.57531	1.55619	6.71073e-58	5.84151e-57	NBPF26	NA	NA	NA	NA	NA	NA
2.57503	-2.14095	2.0974e-44	1.13601e-43	RHOXF1.AS1	NA	NA	NA	NA	NA	NA
2.57498	4.22103	6.72241e-53	4.88079e-52	CYBB	NA	NA	NA	NA	NA	NA
2.57396	2.45399	1.11225e-103	7.47237e-102	ZNF124	NA	NA	NA	NA	NA	NA
2.57036	-2.181	7.46471e-56	6.03656e-55	AC007637.1	NA	NA	NA	NA	NA	NA
2.56871	-2.17736	1.77306e-61	1.79491e-60	RGS20	NA	NA	NA	NA	NA	NA
2.56754	1.43401	8.89369e-34	3.43949e-33	EBF3	NA	NA	NA	NA	NA	NA
2.56698	2.40893	1.3331e-72	2.14617e-71	RASGRP3	NA	NA	NA	NA	NA	NA
2.56641	0.816109	8.22853e-46	4.68309e-45	CKAP2L	NA	NA	NA	NA	NA	NA
2.56631	-0.172539	4.09245e-23	1.12221e-22	SULT1C2	NA	NA	NA	NA	NA	NA
2.56584	-2.09154	1.35195e-92	5.2478e-91	PAICSP1	NA	NA	NA	NA	NA	NA
2.56462	3.06458	3.37361e-145	1.35989e-142	ZNF808	NA	NA	NA	NA	NA	NA
2.56439	-1.9835	1.06091e-17	2.41477e-17	TNNT3	NA	NA	NA	NA	NA	NA
2.56435	-2.0356	2.83259e-35	1.14732e-34	AC108215.1	NA	NA	NA	NA	NA	NA
2.56411	-1.49138	3.31691e-53	2.44293e-52	POM121L9P	NA	NA	NA	NA	NA	NA
2.56381	-2.30625	1.11883e-34	4.46104e-34	AC023480.1	NA	NA	NA	NA	NA	NA
2.56356	0.269452	1.49024e-48	9.20084e-48	PTPRO	NA	NA	NA	NA	NA	NA
2.56309	-2.62429	4.96698e-50	3.25964e-49	AC021086.1	NA	NA	NA	NA	NA	NA
2.56229	2.27047	6.33685e-20	1.55444e-19	S100A9	NA	NA	NA	NA	NA	NA
2.56164	-2.47312	1.9953e-50	1.33196e-49	ACSBG2	NA	NA	NA	NA	NA	NA
2.56152	2.62277	1.42701e-30	4.9861e-30	H2BC18	NA	NA	NA	NA	NA	NA
2.5589	0.000895077	1.72085e-60	1.66686e-59	RGS18	NA	NA	NA	NA	NA	NA
2.55831	-2.26132	7.00539e-42	3.48457e-41	CHRM5	NA	NA	NA	NA	NA	NA
2.55687	-1.30133	3.81369e-35	1.53876e-34	ERFE	NA	NA	NA	NA	NA	NA
2.5562	-1.8235	1.7324e-39	8.00196e-39	AL117335.1	NA	NA	NA	NA	NA	NA
2.55614	1.29748	1.12714e-63	1.25871e-62	STARD4.AS1	NA	NA	NA	NA	NA	NA
2.556	-1.41423	2.28165e-93	9.34097e-92	AL022157.1	NA	NA	NA	NA	NA	NA
2.55526	-2.57156	1.5722e-39	7.27481e-39	TMSB15B.AS1	NA	NA	NA	NA	NA	NA
2.55385	-2.52083	3.52969e-55	2.78981e-54	AC138627.1	NA	NA	NA	NA	NA	NA
2.55274	-2.55084	4.28676e-50	2.82119e-49	SNORD62B	NA	NA	NA	NA	NA	NA
2.55247	3.77062	2.75389e-47	1.63664e-46	CENPF	NA	NA	NA	NA	NA	NA
2.55148	-0.603418	1.84158e-67	2.41863e-66	AL359878.1	NA	NA	NA	NA	NA	NA
2.55124	4.17725	6.72514e-26	2.02595e-25	MIR99AHG	NA	NA	NA	NA	NA	NA
2.55067	-1.70729	1.25364e-59	1.16272e-58	UBE2R2.AS1	NA	NA	NA	NA	NA	NA
2.55038	-1.60396	7.79707e-65	9.18687e-64	AP000437.1	NA	NA	NA	NA	NA	NA
2.55011	-1.59707	9.71195e-60	9.05168e-59	AC009554.2	NA	NA	NA	NA	NA	NA
2.54974	0.908514	3.54349e-45	1.97803e-44	NCR3LG1	NA	NA	NA	NA	NA	NA
2.54924	-2.01089	1.93684e-36	8.13424e-36	ADRA1B	NA	NA	NA	NA	NA	NA
2.54909	-0.631584	1.45207e-47	8.71115e-47	HASPIN	NA	NA	NA	NA	NA	NA
2.54855	-2.12975	8.3769e-54	6.33207e-53	AL049697.1	NA	NA	NA	NA	NA	NA
2.54703	-0.607422	4.47286e-53	3.27702e-52	LHFPL5	NA	NA	NA	NA	NA	NA
2.54557	0.90135	1.2266e-76	2.35231e-75	AL049840.2	NA	NA	NA	NA	NA	NA
2.54547	-0.0728571	7.43629e-36	3.06473e-35	AC063952.1	NA	NA	NA	NA	NA	NA
2.5452	-1.61802	5.08574e-58	4.45848e-57	AL139396.1	NA	NA	NA	NA	NA	NA
2.54386	-1.14439	7.63394e-75	1.35606e-73	AL158163.1	NA	NA	NA	NA	NA	NA
2.5434	1.92109	6.08757e-47	3.57828e-46	CSRNP3	NA	NA	NA	NA	NA	NA
2.5412	0.00788429	5.323e-34	2.07389e-33	GPR174	NA	NA	NA	NA	NA	NA
2.53931	0.578145	3.61478e-101	2.17728e-99	AC087854.1	NA	NA	NA	NA	NA	NA
2.53806	-0.97775	3.66834e-41	1.78197e-40	MAP3K5.AS1	NA	NA	NA	NA	NA	NA
2.53621	-2.61458	2.08525e-57	1.78476e-56	AC097641.2	NA	NA	NA	NA	NA	NA
2.53533	-2.04901	7.53528e-49	4.71765e-48	PRR5.ARHGAP8	NA	NA	NA	NA	NA	NA
2.53473	-2.2485	3.94772e-45	2.20133e-44	AC092903.2	NA	NA	NA	NA	NA	NA
2.53429	-1.21701	3.58198e-52	2.54084e-51	AC015871.6	NA	NA	NA	NA	NA	NA
2.53379	0.06507	1.46833e-68	2.00115e-67	EMC3.AS1	NA	NA	NA	NA	NA	NA
2.53349	-0.800148	3.62095e-33	1.37548e-32	FGF14	NA	NA	NA	NA	NA	NA
2.53309	-0.655091	1.73281e-35	7.07329e-35	LINC00861	4.15207e-264	6.77916	0.682	0.007	4.84131e-260	NK/T
2.53159	-2.27437	8.21284e-43	4.22245e-42	AC036103.1	NA	NA	NA	NA	NA	NA
2.53069	-1.33037	2.87711e-42	1.44899e-41	AC024588.1	NA	NA	NA	NA	NA	NA
2.53017	-2.51602	3.28574e-50	2.17332e-49	C22orf15	NA	NA	NA	NA	NA	NA
2.52945	0.879243	7.22938e-35	2.89797e-34	SLC4A8	NA	NA	NA	NA	NA	NA
2.52936	-1.1473	2.09778e-60	2.02261e-59	AC025178.1	NA	NA	NA	NA	NA	NA
2.52903	2.5842	8.02918e-79	1.69486e-77	IGSF6	NA	NA	NA	NA	NA	NA
2.52837	4.28532	1.33144e-74	2.34131e-73	MEF2C	NA	NA	NA	NA	NA	NA
2.52786	-1.36354	6.49558e-50	4.23627e-49	AL157935.1	NA	NA	NA	NA	NA	NA
2.52756	4.83765	7.88467e-67	1.00285e-65	NAV1	NA	NA	NA	NA	NA	NA
2.52662	1.8175	2.41079e-51	1.65735e-50	DTL	NA	NA	NA	NA	NA	NA
2.52629	-2.26226	1.03103e-58	9.23961e-58	AL139288.1	NA	NA	NA	NA	NA	NA
2.52568	2.30813	1.27008e-61	1.29674e-60	Z83843.1	NA	NA	NA	NA	NA	NA
2.52507	-1.85833	3.15249e-88	1.00272e-86	AC007292.2	NA	NA	NA	NA	NA	NA
2.52487	3.18392	4.04895e-24	1.1514e-23	ADGRG6	NA	NA	NA	NA	NA	NA
2.52327	2.65229	1.00476e-82	2.51021e-81	MARCHF1	NA	NA	NA	NA	NA	NA
2.5219	-2.48222	1.04484e-63	1.16867e-62	AP000223.1	NA	NA	NA	NA	NA	NA
2.52163	-2.13278	4.47716e-38	1.97695e-37	ALK	NA	NA	NA	NA	NA	NA
2.52064	-1.20701	4.69319e-80	1.04653e-78	AC009053.3	NA	NA	NA	NA	NA	NA
2.51766	0.359118	2.6193e-92	9.98237e-91	LRRC8C.DT	NA	NA	NA	NA	NA	NA
2.51751	2.35354	5.50705e-52	3.8749e-51	BUB1	NA	NA	NA	NA	NA	NA
2.51723	-1.39558	1.28775e-40	6.16409e-40	H4C11	NA	NA	NA	NA	NA	NA
2.51649	0.805053	8.98595e-40	4.18287e-39	E2F2	NA	NA	NA	NA	NA	NA
2.51566	0.474613	3.66249e-96	1.6689e-94	ANKHD1.EIF4EBP3	NA	NA	NA	NA	NA	NA
2.51541	-2.02616	5.24222e-66	6.46746e-65	AC090948.1	1.05651e-28	3.40065	0.124	0.013	1.23189e-24	NK/T
2.51529	1.10624	1.76129e-25	5.22999e-25	FCN1	NA	NA	NA	NA	NA	NA
2.51268	-2.13776	1.20622e-55	9.67975e-55	CRYM.AS1	NA	NA	NA	NA	NA	NA
2.51209	-0.28576	3.31688e-69	4.66612e-68	AC023818.1	NA	NA	NA	NA	NA	NA
2.51093	-2.37068	2.96626e-29	9.92114e-29	NUGGC	NA	NA	NA	NA	NA	NA
2.51092	-1.19695	3.09679e-60	2.96266e-59	PDC.AS1	NA	NA	NA	NA	NA	NA
2.5101	-0.385274	7.93929e-55	6.20721e-54	SEMA6A.AS1	NA	NA	NA	NA	NA	NA
2.50707	-1.35533	1.68688e-48	1.03996e-47	AC067852.3	NA	NA	NA	NA	NA	NA
2.507	-1.8885	3.63039e-51	2.4852e-50	AC010327.8	NA	NA	NA	NA	NA	NA
2.50519	-0.65092	5.67822e-54	4.32019e-53	AL353804.1	NA	NA	NA	NA	NA	NA
2.50155	-2.51015	4.55015e-50	2.98983e-49	AC018695.4	NA	NA	NA	NA	NA	NA
2.49956	-1.04356	2.52817e-52	1.80863e-51	AL049779.4	NA	NA	NA	NA	NA	NA
2.4985	-1.90425	5.2118e-46	2.98891e-45	RPL7AP10	NA	NA	NA	NA	NA	NA
2.49841	-1.74409	5.77127e-60	5.44182e-59	AP003392.2	NA	NA	NA	NA	NA	NA
2.4984	0.856646	9.09563e-118	1.22214e-115	ZNF433.AS1	NA	NA	NA	NA	NA	NA
2.49819	-1.54127	1.14152e-44	6.24409e-44	TMIGD3	NA	NA	NA	NA	NA	NA
2.49744	-1.8071	4.52313e-60	4.28227e-59	U52111.1	NA	NA	NA	NA	NA	NA
2.49656	2.46979	1.43285e-32	5.34698e-32	LPL	NA	NA	NA	NA	NA	NA
2.4963	4.50342	1.39089e-59	1.2849e-58	QSER1	NA	NA	NA	NA	NA	NA
2.49628	3.26282	1.66604e-40	7.95124e-40	NTRK2	NA	NA	NA	NA	NA	NA
2.49546	2.04745	1.48744e-23	4.1422e-23	FAT3	NA	NA	NA	NA	NA	NA
2.49538	-1.22333	2.15257e-49	1.38066e-48	FAM177B	NA	NA	NA	NA	NA	NA
2.49355	0.942038	4.56949e-75	8.20043e-74	AC118344.2	NA	NA	NA	NA	NA	NA
2.4926	-0.180597	2.49306e-34	9.81352e-34	SCN9A	NA	NA	NA	NA	NA	NA
2.49221	5.72027	2.43492e-69	3.44621e-68	NFAT5	NA	NA	NA	NA	NA	NA
2.49212	8.29887	2.1974e-37	9.51449e-37	AR	NA	NA	NA	NA	NA	NA
2.49153	-2.06526	4.51686e-51	3.08196e-50	LINC01426	NA	NA	NA	NA	NA	NA
2.49152	-2.49603	7.01792e-40	3.27915e-39	LYG2	NA	NA	NA	NA	NA	NA
2.49148	2.14742	3.99476e-74	6.88037e-73	GPR34	NA	NA	NA	NA	NA	NA
2.49055	-1.91648	7.2848e-47	4.26765e-46	CTBP2P8	NA	NA	NA	NA	NA	NA
2.48983	-1.51209	5.19103e-43	2.68997e-42	AC080188.2	NA	NA	NA	NA	NA	NA
2.48972	-2.00702	3.38701e-36	1.41087e-35	AC009242.1	NA	NA	NA	NA	NA	NA
2.48952	-0.183938	3.09128e-16	6.69175e-16	FIRRE	NA	NA	NA	NA	NA	NA
2.48841	-1.87272	1.85601e-21	4.7988e-21	NPY6R	NA	NA	NA	NA	NA	NA
2.48792	-2.44267	8.62014e-33	3.23811e-32	SRGAP2D	NA	NA	NA	NA	NA	NA
2.48647	0.069198	9.54095e-57	7.96764e-56	SIRPB2	NA	NA	NA	NA	NA	NA
2.48599	-0.731661	2.04458e-44	1.10797e-43	LILRA6	NA	NA	NA	NA	NA	NA
2.48595	-2.06707	1.30594e-59	1.20963e-58	GOLGA8H	NA	NA	NA	NA	NA	NA
2.48586	-2.32697	3.80446e-24	1.08291e-23	ATP2B2	NA	NA	NA	NA	NA	NA
2.48566	1.10722	2.1076e-57	1.80242e-56	NPIPB4	NA	NA	NA	NA	NA	NA
2.48507	-0.363314	2.21647e-71	3.39368e-70	AL023882.1	NA	NA	NA	NA	NA	NA
2.48452	-0.510399	6.19976e-36	2.56166e-35	GTF2H2B	NA	NA	NA	NA	NA	NA
2.48439	-2.04086	1.57364e-30	5.48838e-30	CELF3	NA	NA	NA	NA	NA	NA
2.48375	-1.63928	4.41225e-59	3.99849e-58	AC005785.2	NA	NA	NA	NA	NA	NA
2.48251	0.308362	1.73955e-77	3.4529e-76	ZNF221	NA	NA	NA	NA	NA	NA
2.48247	-0.278297	2.52241e-67	3.28399e-66	C6orf163	NA	NA	NA	NA	NA	NA
2.48246	1.44082	5.41458e-102	3.37783e-100	RNF213.AS1	NA	NA	NA	NA	NA	NA
2.48232	-2.23126	2.56448e-52	1.83336e-51	AC090948.3	NA	NA	NA	NA	NA	NA
2.48217	3.56836	7.51296e-139	2.38605e-136	LSM12	NA	NA	NA	NA	NA	NA
2.48214	2.74889	5.60494e-62	5.8046e-61	CIT	NA	NA	NA	NA	NA	NA
2.48165	3.22935	5.82473e-60	5.48728e-59	DOCK2	NA	NA	NA	NA	NA	NA
2.48072	-1.01216	1.65076e-80	3.75696e-79	AL049828.1	NA	NA	NA	NA	NA	NA
2.47993	-0.226125	5.01354e-84	1.33024e-82	HDHD2	NA	NA	NA	NA	NA	NA
2.47975	-1.67807	1.34993e-53	1.01237e-52	HAUS7	NA	NA	NA	NA	NA	NA
2.47575	-2.47595	3.94928e-45	2.20162e-44	AC018752.1	NA	NA	NA	NA	NA	NA
2.47498	-1.6426	4.17751e-68	5.61313e-67	AC074138.1	NA	NA	NA	NA	NA	NA
2.47367	-0.0720158	1.90313e-49	1.22291e-48	AC012085.2	NA	NA	NA	NA	NA	NA
2.47291	-1.8834	3.49192e-49	2.21666e-48	AC069547.2	NA	NA	NA	NA	NA	NA
2.47288	-1.08931	7.76422e-77	1.50273e-75	NTAN1P2	NA	NA	NA	NA	NA	NA
2.47117	-1.64883	4.64397e-81	1.0844e-79	AL604028.2	NA	NA	NA	NA	NA	NA
2.47116	0.274254	3.22404e-97	1.56072e-95	AL133243.3	NA	NA	NA	NA	NA	NA
2.4707	2.4034	3.17839e-61	3.17854e-60	CENPE	NA	NA	NA	NA	NA	NA
2.46998	1.67209	2.22448e-91	8.12321e-90	EFCAB13	NA	NA	NA	NA	NA	NA
2.46888	-0.742439	1.02353e-55	8.23895e-55	AC025031.4	NA	NA	NA	NA	NA	NA
2.46884	-1.23181	1.48614e-73	2.50008e-72	PITRM1.AS1	NA	NA	NA	NA	NA	NA
2.46867	1.60392	5.66154e-58	4.94671e-57	ANGPTL1	NA	NA	NA	NA	NA	NA
2.46844	5.55638	4.0906e-67	5.28952e-66	ARHGAP5	NA	NA	NA	NA	NA	NA
2.46837	1.07045	1.38909e-115	1.65436e-113	UBE2V1	NA	NA	NA	NA	NA	NA
2.46789	-1.28606	7.03449e-48	4.25541e-47	SCAT2	NA	NA	NA	NA	NA	NA
2.46595	-1.75574	3.44363e-17	7.7027e-17	DPEP1	NA	NA	NA	NA	NA	NA
2.46508	1.95514	2.72784e-31	9.76739e-31	PCDHGA10	NA	NA	NA	NA	NA	NA
2.46503	-1.5745	2.68081e-23	7.40154e-23	PCDHAC2	NA	NA	NA	NA	NA	NA
2.46465	2.07828	3.74621e-49	2.37521e-48	CSF3R	NA	NA	NA	NA	NA	NA
2.46164	-2.27066	2.63604e-53	1.95382e-52	AL138955.1	NA	NA	NA	NA	NA	NA
2.46143	1.43602	7.38228e-89	2.41781e-87	PARGP1	NA	NA	NA	NA	NA	NA
2.4603	3.55483	1.31323e-47	7.88953e-47	FLRT2	NA	NA	NA	NA	NA	NA
2.45739	-2.63063	2.42186e-49	1.54818e-48	AC026741.1	NA	NA	NA	NA	NA	NA
2.45735	0.267746	3.48626e-35	1.40828e-34	AATBC	NA	NA	NA	NA	NA	NA
2.45695	-1.41202	1.0559e-34	4.21174e-34	XG	NA	NA	NA	NA	NA	NA
2.45629	-1.51037	6.34479e-37	2.70972e-36	LINC00299	NA	NA	NA	NA	NA	NA
2.45498	-1.88681	7.78394e-39	3.52244e-38	HOXB.AS1	NA	NA	NA	NA	NA	NA
2.45286	-2.46656	2.44479e-45	1.37129e-44	AC092301.1	NA	NA	NA	NA	NA	NA
2.45111	1.34452	1.01239e-70	1.50394e-69	RPS3AP6	NA	NA	NA	NA	NA	NA
2.45061	-1.91999	3.52364e-65	4.20609e-64	AL031716.1	NA	NA	NA	NA	NA	NA
2.44974	-2.54591	5.11891e-29	1.70071e-28	CYP4Z1	NA	NA	NA	NA	NA	NA
2.4496	-1.13625	8.04377e-61	7.90833e-60	AL139407.1	NA	NA	NA	NA	NA	NA
2.44902	-0.967707	1.16459e-53	8.75888e-53	PDPK2P	NA	NA	NA	NA	NA	NA
2.44855	-0.168193	6.68745e-43	3.45005e-42	HOXB4	NA	NA	NA	NA	NA	NA
2.44686	-2.17528	1.83108e-58	1.62909e-57	AL390195.1	NA	NA	NA	NA	NA	NA
2.44637	-2.46791	5.81292e-40	2.72644e-39	AC133134.1	NA	NA	NA	NA	NA	NA
2.44628	-2.38213	5.65049e-45	3.12754e-44	AL353807.4	NA	NA	NA	NA	NA	NA
2.44365	1.1299	6.79618e-27	2.11013e-26	PRTG	NA	NA	NA	NA	NA	NA
2.44358	1.12332	3.04933e-91	1.10392e-89	SAP30L.AS1	NA	NA	NA	NA	NA	NA
2.44322	2.98265	3.1927e-86	9.30767e-85	GPSM2	NA	NA	NA	NA	NA	NA
2.4424	0.423985	8.857e-07	1.3417e-06	AL117329.1	NA	NA	NA	NA	NA	NA
2.44198	-2.38499	5.28345e-33	1.99579e-32	AL031663.3	NA	NA	NA	NA	NA	NA
2.44166	-2.69015	8.45726e-48	5.09991e-47	AC007728.2	NA	NA	NA	NA	NA	NA
2.4416	-1.22356	1.66712e-60	1.61556e-59	RBM14.RBM4	NA	NA	NA	NA	NA	NA
2.44045	-2.21498	2.47879e-69	3.50593e-68	AL162386.2	NA	NA	NA	NA	NA	NA
2.43923	0.328095	1.75054e-34	6.92321e-34	CFAP54	NA	NA	NA	NA	NA	NA
2.43862	0.919386	6.6946e-99	3.58889e-97	AC009053.1	NA	NA	NA	NA	NA	NA
2.43806	-2.25278	5.67031e-23	1.5478e-22	AC140479.2	NA	NA	NA	NA	NA	NA
2.43727	-2.15765	2.5229e-50	1.67668e-49	AC118553.2	NA	NA	NA	NA	NA	NA
2.43677	0.271243	1.04288e-45	5.91607e-45	SLC6A1	NA	NA	NA	NA	NA	NA
2.4358	-0.72793	4.92245e-57	4.15878e-56	PCDHB18P	NA	NA	NA	NA	NA	NA
2.43494	0.703419	1.58786e-51	1.09845e-50	STRIP2	NA	NA	NA	NA	NA	NA
2.4324	-2.05833	1.16063e-55	9.3282e-55	AL132780.5	NA	NA	NA	NA	NA	NA
2.42994	-0.490817	2.55895e-50	1.7001e-49	UCKL1.AS1	NA	NA	NA	NA	NA	NA
2.42986	1.35882	1.86889e-43	9.85507e-43	GRAMD1B	NA	NA	NA	NA	NA	NA
2.4297	1.22935	1.22777e-56	1.02408e-55	HPSE	NA	NA	NA	NA	NA	NA
2.42844	2.14911	1.02306e-80	2.34621e-79	PLCL2	NA	NA	NA	NA	NA	NA
2.42774	-1.06263	3.70337e-48	2.25592e-47	AC023908.3	NA	NA	NA	NA	NA	NA
2.42772	-1.10872	3.3127e-61	3.30812e-60	SPATA1	NA	NA	NA	NA	NA	NA
2.42749	-1.6669	6.57303e-77	1.27454e-75	SOCS5P4	NA	NA	NA	NA	NA	NA
2.42737	-2.26931	1.65546e-43	8.74279e-43	CFP	NA	NA	NA	NA	NA	NA
2.4269	-0.849589	2.32681e-53	1.72829e-52	LINC02649	NA	NA	NA	NA	NA	NA
2.42678	0.890698	1.34548e-45	7.60179e-45	MYH7B	NA	NA	NA	NA	NA	NA
2.42649	1.58171	7.59431e-45	4.17881e-44	NCAPG	NA	NA	NA	NA	NA	NA
2.4255	0.118605	1.70701e-65	2.05873e-64	ARHGEF10	NA	NA	NA	NA	NA	NA
2.42305	1.01453	7.17511e-24	2.01957e-23	CA2	NA	NA	NA	NA	NA	NA
2.42243	0.308392	1.71502e-45	9.65582e-45	RAD54L	NA	NA	NA	NA	NA	NA
2.42241	-2.44096	6.44751e-45	3.55835e-44	AC064801.1	NA	NA	NA	NA	NA	NA
2.4222	-0.213895	5.3065e-86	1.53632e-84	ZNF451.AS1	NA	NA	NA	NA	NA	NA
2.42209	-1.73443	1.76497e-37	7.66429e-37	RPS27AP5	NA	NA	NA	NA	NA	NA
2.42201	-1.84685	1.74754e-40	8.33071e-40	AC024145.1	NA	NA	NA	NA	NA	NA
2.42003	-1.64015	4.9113e-20	1.20871e-19	ATP6V0D2	NA	NA	NA	NA	NA	NA
2.41994	0.449228	5.81764e-41	2.80976e-40	MCM10	NA	NA	NA	NA	NA	NA
2.41792	0.935841	7.1607e-32	2.61308e-31	IGF2BP2	NA	NA	NA	NA	NA	NA
2.41633	-1.64775	9.82592e-11	1.74677e-10	DPYSL5	NA	NA	NA	NA	NA	NA
2.41609	0.840997	7.53392e-24	2.11971e-23	SPTB	NA	NA	NA	NA	NA	NA
2.41534	-0.12073	2.27323e-55	1.80832e-54	TATDN2P2	NA	NA	NA	NA	NA	NA
2.41185	1.16442	1.50859e-63	1.67576e-62	CCDC102B	NA	NA	NA	NA	NA	NA
2.41027	-0.139389	4.05324e-59	3.67792e-58	CABYR	NA	NA	NA	NA	NA	NA
2.41016	0.91311	4.44484e-69	6.17826e-68	GUSBP11	NA	NA	NA	NA	NA	NA
2.40892	-1.25551	2.78908e-44	1.50403e-43	MPIG6B	NA	NA	NA	NA	NA	NA
2.4086	-2.47005	2.62126e-47	1.56003e-46	AC090695.1	NA	NA	NA	NA	NA	NA
2.4065	0.632915	1.16353e-52	8.39834e-52	KIF18A	NA	NA	NA	NA	NA	NA
2.40615	0.214741	4.17239e-40	1.96843e-39	HAS2	NA	NA	NA	NA	NA	NA
2.40598	0.719469	1.34088e-109	1.16624e-107	ENTPD1.AS1	NA	NA	NA	NA	NA	NA
2.40567	-0.806416	1.20157e-66	1.51541e-65	LRIG2.DT	NA	NA	NA	NA	NA	NA
2.40466	-2.57896	1.28665e-54	9.99607e-54	SLC5A2	NA	NA	NA	NA	NA	NA
2.40377	1.26537	9.84071e-79	2.06478e-77	HELB	NA	NA	NA	NA	NA	NA
2.4034	5.2637	3.47905e-37	1.49834e-36	COL5A2	NA	NA	NA	NA	NA	NA
2.40331	-0.543667	1.142e-69	1.6418e-68	STK32B	NA	NA	NA	NA	NA	NA
2.40289	-0.00451493	7.44765e-60	6.97232e-59	LINC01094	NA	NA	NA	NA	NA	NA
2.40231	1.87479	2.43531e-42	1.22915e-41	UHRF1	NA	NA	NA	NA	NA	NA
2.40142	-2.42532	1.497e-40	7.15754e-40	LAGE3P1	NA	NA	NA	NA	NA	NA
2.3998	-1.62118	4.64923e-42	2.32251e-41	LINC02334	NA	NA	NA	NA	NA	NA
2.39894	-2.42231	3.56215e-42	1.78627e-41	AC023906.5	NA	NA	NA	NA	NA	NA
2.39875	4.18065	3.85142e-73	6.34666e-72	SMC4	NA	NA	NA	NA	NA	NA
2.39713	-2.33223	1.17904e-18	2.76658e-18	LINC00887	NA	NA	NA	NA	NA	NA
2.39627	2.44552	1.6315e-134	4.12024e-132	SRCAP	NA	NA	NA	NA	NA	NA
2.39609	-1.87307	1.27488e-67	1.68704e-66	ZNF8.ERVK3.1	NA	NA	NA	NA	NA	NA
2.39447	2.2974	1.5883e-62	1.6874e-61	APBB1IP	NA	NA	NA	NA	NA	NA
2.39361	2.2499	4.8097e-44	2.57184e-43	GREB1L	NA	NA	NA	NA	NA	NA
2.39116	4.98863	1.48693e-114	1.70315e-112	ASAP1	NA	NA	NA	NA	NA	NA
2.3906	0.0100378	1.04387e-22	2.8244e-22	PPFIA4	NA	NA	NA	NA	NA	NA
2.39036	-1.00215	1.32677e-46	7.73155e-46	AL450306.1	3.56017e-25	2.269	0.112	0.012	4.15116e-21	tumor
2.39021	-2.5492	9.53024e-49	5.94004e-48	PPT2.EGFL8	NA	NA	NA	NA	NA	NA
2.39007	-1.83827	7.13383e-58	6.19694e-57	AL096701.3	NA	NA	NA	NA	NA	NA
2.38962	1.97373	1.76458e-47	1.05557e-46	KIF21B	NA	NA	NA	NA	NA	NA
2.38931	3.33689	1.66658e-19	4.02503e-19	PTPRD	NA	NA	NA	NA	NA	NA
2.38869	3.46088	2.65305e-47	1.57805e-46	RUNX2	NA	NA	NA	NA	NA	NA
2.38844	0.205816	7.27178e-43	3.74414e-42	ABCA10	NA	NA	NA	NA	NA	NA
2.38837	-2.47381	8.04126e-46	4.58024e-45	MKNK1.AS1	NA	NA	NA	NA	NA	NA
2.38739	-1.43358	3.16266e-69	4.45215e-68	TRIM61	NA	NA	NA	NA	NA	NA
2.38703	-1.33968	1.29629e-20	3.25642e-20	SHOX2	NA	NA	NA	NA	NA	NA
2.38656	-0.853248	4.61048e-32	1.69307e-31	SIGLEC15	NA	NA	NA	NA	NA	NA
2.38554	-2.35052	1.16068e-23	3.243e-23	AC099521.3	NA	NA	NA	NA	NA	NA
2.38506	-2.4927	2.19136e-33	8.38197e-33	LINCR.0001	NA	NA	NA	NA	NA	NA
2.38432	0.205004	1.71807e-71	2.63828e-70	RASGRP4	NA	NA	NA	NA	NA	NA
2.38405	-1.62898	1.46367e-26	4.49853e-26	LINC00924	NA	NA	NA	NA	NA	NA
2.38352	0.717109	2.93588e-56	2.40951e-55	MYRF	NA	NA	NA	NA	NA	NA
2.38316	-2.30262	4.27055e-45	2.37693e-44	AP003419.2	NA	NA	NA	NA	NA	NA
2.38181	1.75341	8.5519e-53	6.19835e-52	KLHL6	NA	NA	NA	NA	NA	NA
2.38037	-1.22398	1.68198e-61	1.70565e-60	SMC3P1	NA	NA	NA	NA	NA	NA
2.37904	-0.423553	2.75092e-27	8.65406e-27	LRRC4C	NA	NA	NA	NA	NA	NA
2.37875	2.73707	7.35485e-65	8.6848e-64	HELLS	NA	NA	NA	NA	NA	NA
2.37873	-0.588077	2.90373e-33	1.10603e-32	LAX1	NA	NA	NA	NA	NA	NA
2.37866	0.0589239	3.62334e-52	2.56931e-51	TNFSF8	NA	NA	NA	NA	NA	NA
2.37809	1.92331	2.48505e-34	9.78381e-34	KSR2	NA	NA	NA	NA	NA	NA
2.37796	-2.09377	5.9695e-54	4.53851e-53	STPG2	NA	NA	NA	NA	NA	NA
2.3778	-2.51552	7.80896e-36	3.21453e-35	TREML1	NA	NA	NA	NA	NA	NA
2.37769	-0.271639	1.15252e-51	8.03391e-51	PKD1L1	NA	NA	NA	NA	NA	NA
2.37766	-1.39119	1.49464e-61	1.51936e-60	MEIOC	NA	NA	NA	NA	NA	NA
2.37662	-1.32344	4.5791e-52	3.23282e-51	CHD1L	NA	NA	NA	NA	NA	NA
2.37577	-2.46689	7.52576e-56	6.08124e-55	AK3P3	NA	NA	NA	NA	NA	NA
2.37506	-1.80606	5.27129e-53	3.84854e-52	AL136295.2	NA	NA	NA	NA	NA	NA
2.37448	-2.10678	1.91594e-61	1.93542e-60	RPL7AP60	NA	NA	NA	NA	NA	NA
2.37401	3.71155	1.33921e-47	8.04101e-47	ABI3BP	NA	NA	NA	NA	NA	NA
2.37288	0.182167	9.60411e-42	4.7524e-41	CHSY3	NA	NA	NA	NA	NA	NA
2.37251	0.789666	8.85685e-74	1.50323e-72	SCIMP	NA	NA	NA	NA	NA	NA
2.36865	-1.41259	1.83132e-55	1.46011e-54	TMSB4XP4	NA	NA	NA	NA	NA	NA
2.36471	1.74312	2.8526e-85	7.98309e-84	RFTN2	NA	NA	NA	NA	NA	NA
2.3641	-2.03088	3.06068e-44	1.64796e-43	AC099494.2	NA	NA	NA	NA	NA	NA
2.36302	0.385562	3.06277e-63	3.36295e-62	C3orf35	NA	NA	NA	NA	NA	NA
2.36283	-1.08706	7.56346e-61	7.45359e-60	AC066613.1	NA	NA	NA	NA	NA	NA
2.36276	-1.24912	1.28801e-47	7.74244e-47	MEFV	NA	NA	NA	NA	NA	NA
2.36273	0.827789	1.48738e-41	7.31337e-41	EXO1	NA	NA	NA	NA	NA	NA
2.36267	-1.7219	2.1049e-58	1.87032e-57	SRP14P2	NA	NA	NA	NA	NA	NA
2.36232	-0.0145545	2.00171e-102	1.26379e-100	FAM185BP	NA	NA	NA	NA	NA	NA
2.36219	4.76861	8.05088e-122	1.25003e-119	LYST	NA	NA	NA	NA	NA	NA
2.36219	4.44029	4.32373e-39	1.97666e-38	TOP2A	NA	NA	NA	NA	NA	NA
2.36188	2.42346	4.16815e-41	2.02195e-40	ITGB3	NA	NA	NA	NA	NA	NA
2.36143	-2.34952	1.32165e-34	5.24976e-34	AC120498.9	NA	NA	NA	NA	NA	NA
2.36095	-0.324836	4.33662e-87	1.3098e-85	AC107871.1	NA	NA	NA	NA	NA	NA
2.3574	-2.17315	5.00433e-40	2.3514e-39	AC040162.3	NA	NA	NA	NA	NA	NA
2.35714	1.05309	9.69334e-24	2.7167e-23	ST6GAL2	NA	NA	NA	NA	NA	NA
2.35416	2.2059	8.34686e-43	4.28925e-42	ENPEP	NA	NA	NA	NA	NA	NA
2.35278	-0.68885	9.13817e-42	4.52611e-41	ZNF90	NA	NA	NA	NA	NA	NA
2.35193	0.0147936	3.18476e-43	1.66598e-42	KCNT2	NA	NA	NA	NA	NA	NA
2.35172	3.29203	1.36336e-18	3.19264e-18	ALPL	NA	NA	NA	NA	NA	NA
2.35169	0.0321448	3.64129e-67	4.71433e-66	PDCD1LG2	NA	NA	NA	NA	NA	NA
2.34856	-2.44925	6.66792e-30	2.28078e-29	PRSS51	NA	NA	NA	NA	NA	NA
2.34849	-0.752364	7.10897e-72	1.11369e-70	CALM2P2	NA	NA	NA	NA	NA	NA
2.34822	-0.660189	4.52302e-65	5.38065e-64	FLJ46284	NA	NA	NA	NA	NA	NA
2.34808	-0.221783	3.24682e-36	1.35355e-35	SHANK1	NA	NA	NA	NA	NA	NA
2.34772	-2.4654	2.93508e-60	2.81437e-59	RNU6.415P	NA	NA	NA	NA	NA	NA
2.34655	-1.80839	1.7383e-32	6.4661e-32	HTR6	NA	NA	NA	NA	NA	NA
2.34588	1.56534	2.18221e-16	4.74642e-16	CDH2	NA	NA	NA	NA	NA	NA
2.3451	-1.72331	5.71715e-38	2.51759e-37	DPF3	NA	NA	NA	NA	NA	NA
2.345	5.91468	2.67879e-53	1.9841e-52	FBN1	NA	NA	NA	NA	NA	NA
2.34493	-1.79844	1.93357e-42	9.79211e-42	AC011815.2	NA	NA	NA	NA	NA	NA
2.34454	-2.56864	1.853e-63	2.04964e-62	RPL4P6	NA	NA	NA	NA	NA	NA
2.3439	1.25159	4.01146e-52	2.8378e-51	B3GALT2	NA	NA	NA	NA	NA	NA
2.34364	-0.423637	3.41011e-30	1.17797e-29	ZNF257	NA	NA	NA	NA	NA	NA
2.34153	0.00794198	7.35852e-65	8.6848e-64	ZFP92	NA	NA	NA	NA	NA	NA
2.34049	-0.84318	5.84142e-46	3.34176e-45	AC025917.1	NA	NA	NA	NA	NA	NA
2.34023	-2.37134	1.64912e-28	5.39101e-28	AL096865.1	NA	NA	NA	NA	NA	NA
2.33887	-1.17214	9.96504e-29	3.28217e-28	RPL29P14	NA	NA	NA	NA	NA	NA
2.33809	5.07285	1.77876e-51	1.22849e-50	AIDA	NA	NA	NA	NA	NA	NA
2.33767	-2.22506	5.32868e-43	2.76061e-42	AC138150.1	NA	NA	NA	NA	NA	NA
2.33767	-0.50678	3.59485e-66	4.45868e-65	AC040162.1	NA	NA	NA	NA	NA	NA
2.33766	-2.51464	5.62091e-38	2.47625e-37	AC022018.1	NA	NA	NA	NA	NA	NA
2.33763	-0.985793	6.31614e-66	7.74679e-65	ACAD11	NA	NA	NA	NA	NA	NA
2.33746	0.514205	5.70509e-35	2.29177e-34	DPY19L2P2	NA	NA	NA	NA	NA	NA
2.33617	1.82793	6.79546e-86	1.95391e-84	CCDC7	NA	NA	NA	NA	NA	NA
2.33502	3.45682	4.03426e-68	5.42761e-67	KLF12	NA	NA	NA	NA	NA	NA
2.3321	-0.119095	2.70782e-73	4.51182e-72	AL442125.1	NA	NA	NA	NA	NA	NA
2.3314	-2.17642	1.00082e-28	3.29585e-28	RMDN2.AS1	NA	NA	NA	NA	NA	NA
2.33048	-1.26189	2.01803e-61	2.03462e-60	AC026412.3	NA	NA	NA	NA	NA	NA
2.32731	0.0921971	2.28733e-87	6.98902e-86	DIABLO	NA	NA	NA	NA	NA	NA
2.3268	-1.63092	1.10051e-49	7.13508e-49	SENCR	NA	NA	NA	NA	NA	NA
2.32473	1.33878	2.43231e-64	2.80902e-63	CDH23	NA	NA	NA	NA	NA	NA
2.32411	-0.0181066	1.18146e-83	3.08017e-82	MTMR7	NA	NA	NA	NA	NA	NA
2.32331	1.42218	3.02042e-83	7.72085e-82	STRADA	NA	NA	NA	NA	NA	NA
2.32146	-1.21009	4.56718e-43	2.37315e-42	SALRNA1	NA	NA	NA	NA	NA	NA
2.31974	1.79843	1.07917e-70	1.59976e-69	ARHGAP15	NA	NA	NA	NA	NA	NA
2.3187	0.791214	1.10696e-54	8.61282e-54	SSTR2	NA	NA	NA	NA	NA	NA
2.31745	1.33011	4.89233e-80	1.08862e-78	AC010186.3	NA	NA	NA	NA	NA	NA
2.31724	-1.66286	1.68456e-32	6.27065e-32	AC016821.1	NA	NA	NA	NA	NA	NA
2.31604	-1.2016	2.91565e-56	2.39385e-55	RUFY1.AS1	NA	NA	NA	NA	NA	NA
2.31518	-0.0965804	1.11365e-67	1.47462e-66	AC087294.1	NA	NA	NA	NA	NA	NA
2.31434	-0.849906	3.134e-75	5.6582e-74	CYP2F2P	NA	NA	NA	NA	NA	NA
2.31259	-2.29516	2.26612e-37	9.80195e-37	IL10	NA	NA	NA	NA	NA	NA
2.31178	-2.56935	2.7297e-45	1.52946e-44	AC112722.1	NA	NA	NA	NA	NA	NA
2.31101	0.826519	7.25698e-71	1.08575e-69	SLFN12	NA	NA	NA	NA	NA	NA
2.30988	-1.30343	5.13296e-46	2.94531e-45	TAS2R20	NA	NA	NA	NA	NA	NA
2.30939	-0.421245	3.09327e-23	8.52122e-23	BX322639.1	NA	NA	NA	NA	NA	NA
2.30887	2.32507	1.85612e-69	2.6395e-68	NPL	NA	NA	NA	NA	NA	NA
2.30837	-1.82528	4.1661e-11	7.5177e-11	PITX2	NA	NA	NA	NA	NA	NA
2.30517	3.38284	2.58965e-70	3.78798e-69	USP37	NA	NA	NA	NA	NA	NA
2.30439	-2.00678	1.45326e-55	1.16222e-54	AC017071.1	NA	NA	NA	NA	NA	NA
2.30419	-1.8655	8.49096e-37	3.60646e-36	CRB2	NA	NA	NA	NA	NA	NA
2.30403	-0.839008	5.37208e-41	2.59696e-40	AP002490.1	NA	NA	NA	NA	NA	NA
2.30378	2.21625	2.21384e-51	1.52495e-50	PLEKHH2	NA	NA	NA	NA	NA	NA
2.30235	-2.10915	1.02179e-49	6.62885e-49	GPR61	NA	NA	NA	NA	NA	NA
2.30216	2.97476	7.8099e-55	6.10833e-54	PLD1	NA	NA	NA	NA	NA	NA
2.30139	-0.48068	3.44848e-29	1.1501e-28	SNX18P3	NA	NA	NA	NA	NA	NA
2.30129	-2.40752	9.66904e-27	2.98927e-26	PGAM1P5	NA	NA	NA	NA	NA	NA
2.29988	1.20473	1.47455e-38	6.59725e-38	BCL11B	NA	NA	NA	NA	NA	NA
2.29904	-2.56071	5.59529e-46	3.20533e-45	RNU4ATAC18P	NA	NA	NA	NA	NA	NA
2.29888	-0.451047	2.08867e-30	7.25566e-30	LINC00702	NA	NA	NA	NA	NA	NA
2.29887	-0.00464963	7.69966e-55	6.02436e-54	AC010976.1	NA	NA	NA	NA	NA	NA
2.29693	-0.280283	1.17453e-26	3.6205e-26	PPEF1	NA	NA	NA	NA	NA	NA
2.29678	0.931858	3.0125e-40	1.42701e-39	LINC02614	NA	NA	NA	NA	NA	NA
2.29678	3.87821	3.23946e-96	1.48583e-94	FGD6	NA	NA	NA	NA	NA	NA
2.29619	-0.855184	2.57812e-60	2.4789e-59	RASA4	NA	NA	NA	NA	NA	NA
2.29595	5.13523	7.47851e-82	1.80181e-80	FTX	1.33502e-15	1.28028	0.427	0.277	1.55664e-11	NK/T
2.29441	-1.14294	1.69827e-54	1.31599e-53	RN7SKP23	NA	NA	NA	NA	NA	NA
2.29438	-0.372302	4.51264e-70	6.55052e-69	LINC01473	NA	NA	NA	NA	NA	NA
2.29309	0.425451	4.76042e-67	6.14429e-66	CD33	NA	NA	NA	NA	NA	NA
2.29267	-0.864077	1.15375e-68	1.57857e-67	AC006547.1	2.7291e-84	2.86725	0.417	0.042	3.18213e-80	erythroid
2.29071	-2.27173	7.60883e-48	4.59622e-47	KYAT1	NA	NA	NA	NA	NA	NA
2.29022	-2.12372	1.04295e-54	8.12683e-54	AC008764.9	NA	NA	NA	NA	NA	NA
2.28955	-1.70259	5.99988e-39	2.72392e-38	LNCOC1	NA	NA	NA	NA	NA	NA
2.28911	1.50408	1.16697e-16	2.56538e-16	NLGN1	NA	NA	NA	NA	NA	NA
2.28877	-1.53279	5.8515e-22	1.54165e-21	KCNK17	NA	NA	NA	NA	NA	NA
2.2885	0.901375	5.47694e-60	5.16662e-59	PARPBP	NA	NA	NA	NA	NA	NA
2.28847	-2.59864	5.09734e-53	3.72413e-52	NEXN.AS1	NA	NA	NA	NA	NA	NA
2.28814	3.97773	3.97583e-51	2.71811e-50	EXPH5	NA	NA	NA	NA	NA	NA
2.28703	0.662618	7.03002e-58	6.10929e-57	RPS10	NA	NA	NA	NA	NA	NA
2.28585	-1.0546	5.63665e-68	7.52546e-67	ARPC1B	NA	NA	NA	NA	NA	NA
2.28335	-1.97829	7.65747e-52	5.36458e-51	AL031708.1	NA	NA	NA	NA	NA	NA
2.28316	-1.68334	1.21181e-31	4.38624e-31	AC026329.1	NA	NA	NA	NA	NA	NA
2.28289	-2.26599	9.08039e-28	2.90764e-27	FOXO6.AS1	NA	NA	NA	NA	NA	NA
2.28283	-2.11441	6.71891e-44	3.57994e-43	AC090197.1	NA	NA	NA	NA	NA	NA
2.28283	2.82719	4.7868e-67	6.17453e-66	PPARGC1B	NA	NA	NA	NA	NA	NA
2.28272	-2.48478	1.25296e-25	3.73907e-25	ADGRE3	NA	NA	NA	NA	NA	NA
2.28235	-2.23044	3.2163e-53	2.37049e-52	AC010336.1	NA	NA	NA	NA	NA	NA
2.28235	-0.294734	1.02586e-48	6.38262e-48	ZBTB32	NA	NA	NA	NA	NA	NA
2.28033	8.96995	3.68987e-43	1.92588e-42	SPARC	NA	NA	NA	NA	NA	NA
2.28029	-0.646509	1.6295e-53	1.21595e-52	AC004967.2	NA	NA	NA	NA	NA	NA
2.27986	0.865981	4.36254e-58	3.84054e-57	FILIP1	NA	NA	NA	NA	NA	NA
2.27779	1.33468	7.59371e-63	8.15429e-62	KIAA0825	NA	NA	NA	NA	NA	NA
2.27684	5.28712	1.41905e-81	3.39165e-80	DPYSL2	NA	NA	NA	NA	NA	NA
2.27667	1.67041	5.62022e-35	2.25811e-34	ATF7IP2	NA	NA	NA	NA	NA	NA
2.27629	4.4522	5.749e-51	3.90615e-50	CFH	NA	NA	NA	NA	NA	NA
2.27609	-1.86589	2.94979e-48	1.80422e-47	LINC01550	1.37305e-47	4.97205	0.181	0.013	1.60098e-43	NK/T
2.27443	-2.37633	7.50002e-50	4.88679e-49	AC010132.4	NA	NA	NA	NA	NA	NA
2.27424	1.04073	7.60701e-41	3.66457e-40	AL157838.1	NA	NA	NA	NA	NA	NA
2.27417	-2.60431	2.39521e-34	9.43544e-34	AC027514.2	NA	NA	NA	NA	NA	NA
2.27196	0.517522	1.37939e-22	3.71638e-22	DNAH11	NA	NA	NA	NA	NA	NA
2.27058	5.23662	7.27411e-110	6.46071e-108	ALMS1	NA	NA	NA	NA	NA	NA
2.26946	-0.451802	4.4075e-92	1.65863e-90	ASB14	NA	NA	NA	NA	NA	NA
2.26938	-0.745304	1.43595e-42	7.30734e-42	SMC1B	NA	NA	NA	NA	NA	NA
2.26933	0.786479	6.05452e-61	5.98344e-60	RELT	NA	NA	NA	NA	NA	NA
2.26874	-0.58736	4.73086e-60	4.47287e-59	YEATS2.AS1	NA	NA	NA	NA	NA	NA
2.26764	1.46373	1.06609e-81	2.55094e-80	AP000648.4	NA	NA	NA	NA	NA	NA
2.26737	1.14011	3.42492e-77	6.70305e-76	GAB3	NA	NA	NA	NA	NA	NA
2.26628	-1.21537	9.37612e-52	6.54673e-51	AC019080.1	NA	NA	NA	NA	NA	NA
2.26537	-2.27989	6.99355e-34	2.71416e-33	VARS2	NA	NA	NA	NA	NA	NA
2.26478	3.20125	5.61237e-93	2.24078e-91	DNAH14	NA	NA	NA	NA	NA	NA
2.26361	-1.17929	5.55412e-55	4.36843e-54	PDZK1P1	NA	NA	NA	NA	NA	NA
2.26332	0.64473	5.89745e-49	3.70664e-48	CENPK	NA	NA	NA	NA	NA	NA
2.26048	-1.16564	1.3687e-55	1.09627e-54	EEF1A1P25	NA	NA	NA	NA	NA	NA
2.25959	-0.0363818	8.37751e-58	7.25624e-57	SIGLEC9	NA	NA	NA	NA	NA	NA
2.25953	-0.20063	3.14897e-66	3.91957e-65	VN1R83P	NA	NA	NA	NA	NA	NA
2.25938	-0.89278	7.98111e-52	5.58571e-51	LTB4R2	NA	NA	NA	NA	NA	NA
2.25879	-1.40591	7.30358e-58	6.34177e-57	AL050343.2	NA	NA	NA	NA	NA	NA
2.25784	-2.46668	1.69196e-42	8.58513e-42	AP4B1.AS1	NA	NA	NA	NA	NA	NA
2.25752	-1.21793	2.14185e-49	1.37421e-48	AL080317.1	NA	NA	NA	NA	NA	NA
2.25708	-1.84419	6.69072e-52	4.69672e-51	AC091849.1	NA	NA	NA	NA	NA	NA
2.25685	-2.1575	1.62958e-20	4.0839e-20	AL138689.1	NA	NA	NA	NA	NA	NA
2.25663	-1.23163	4.8347e-31	1.71443e-30	GPD1	NA	NA	NA	NA	NA	NA
2.25632	-2.1155	4.97821e-53	3.63836e-52	BANF1P3	NA	NA	NA	NA	NA	NA
2.25621	-0.429244	7.05136e-37	3.00475e-36	KIF28P	NA	NA	NA	NA	NA	NA
2.25291	-1.52289	6.7608e-49	4.24164e-48	IMPG2	NA	NA	NA	NA	NA	NA
2.25245	-0.746189	1.98447e-53	1.47557e-52	AP002907.1	NA	NA	NA	NA	NA	NA
2.25238	-2.37155	1.07723e-29	3.65429e-29	AC025165.1	NA	NA	NA	NA	NA	NA
2.25139	1.11011	2.00487e-82	4.94982e-81	CCDC18	NA	NA	NA	NA	NA	NA
2.25017	-2.32268	5.22783e-53	3.81814e-52	STEAP1B	NA	NA	NA	NA	NA	NA
2.25001	-1.29903	1.60293e-37	6.96786e-37	AJ003147.3	NA	NA	NA	NA	NA	NA
2.24956	-1.80663	3.55968e-56	2.91349e-55	RRH	NA	NA	NA	NA	NA	NA
2.24923	2.232	6.68722e-12	1.24475e-11	PEG10	NA	NA	NA	NA	NA	NA
2.24911	-0.757123	3.3977e-41	1.65203e-40	PTGIR	NA	NA	NA	NA	NA	NA
2.24855	-0.856343	3.29962e-67	4.27726e-66	AC112907.3	NA	NA	NA	NA	NA	NA
2.24854	0.218569	7.49841e-74	1.2768e-72	AC010834.3	NA	NA	NA	NA	NA	NA
2.24765	-2.58352	3.6726e-23	1.00827e-22	AC024940.1	NA	NA	NA	NA	NA	NA
2.24604	3.98052	2.23183e-59	2.04464e-58	RNF152	NA	NA	NA	NA	NA	NA
2.24564	-1.79616	6.85362e-60	6.43632e-59	AC090617.5	NA	NA	NA	NA	NA	NA
2.24505	3.60304	7.96848e-65	9.37302e-64	GNB4	NA	NA	NA	NA	NA	NA
2.24494	-0.263102	2.02757e-28	6.61065e-28	PNMA2	NA	NA	NA	NA	NA	NA
2.23887	4.24763	1.46369e-47	8.77837e-47	MPEG1	NA	NA	NA	NA	NA	NA
2.2382	2.76281	9.87013e-95	4.26573e-93	HACD4	NA	NA	NA	NA	NA	NA
2.23784	-2.48427	9.39799e-40	4.37272e-39	AC021491.2	NA	NA	NA	NA	NA	NA
2.23775	0.0472816	1.54742e-21	4.01728e-21	MIR646HG	1.39604e-10	2.09445	0.172	0.028	1.62778e-06	neutrophil
2.23764	3.19355	1.02104e-10	1.81373e-10	CLSTN2	NA	NA	NA	NA	NA	NA
2.23749	-1.08129	2.37143e-47	1.41375e-46	CCDC150	NA	NA	NA	NA	NA	NA
2.23727	-1.52024	8.65297e-36	3.55637e-35	CHKB	NA	NA	NA	NA	NA	NA
2.23704	-0.00750599	8.74077e-58	7.56775e-57	SLFNL1.AS1	NA	NA	NA	NA	NA	NA
2.23621	0.0885998	2.21074e-54	1.70742e-53	NPIPB3	NA	NA	NA	NA	NA	NA
2.23621	-0.229899	3.63971e-47	2.15392e-46	HERC3	NA	NA	NA	NA	NA	NA
2.23612	0.422556	4.59618e-46	2.63947e-45	KYNU	NA	NA	NA	NA	NA	NA
2.2342	0.83805	2.34074e-14	4.75106e-14	NRIP3	NA	NA	NA	NA	NA	NA
2.23369	0.700831	3.62465e-46	2.0844e-45	RIPOR3	NA	NA	NA	NA	NA	NA
2.23361	-1.41572	2.12658e-50	1.41779e-49	SNRK.AS1	NA	NA	NA	NA	NA	NA
2.23296	4.08924	1.03859e-58	9.30333e-58	PVT1	3.76748e-18	1.7908	0.272	0.128	4.39288e-14	NK/T
2.23244	-0.948285	3.32212e-69	4.67036e-68	AC007038.1	NA	NA	NA	NA	NA	NA
2.23086	-1.439	2.21034e-52	1.58397e-51	BMS1P4	NA	NA	NA	NA	NA	NA
2.23032	-1.74038	9.1288e-46	5.18982e-45	IMPDH1P5	NA	NA	NA	NA	NA	NA
2.22952	-1.491	1.55134e-59	1.42935e-58	LGALSL.DT	NA	NA	NA	NA	NA	NA
2.22897	2.24492	1.76731e-54	1.36848e-53	AOAH	NA	NA	NA	NA	NA	NA
2.2289	2.83131	5.17189e-91	1.86268e-89	ZNF891	NA	NA	NA	NA	NA	NA
2.22831	-2.11916	1.4404e-38	6.44857e-38	LINC02656	NA	NA	NA	NA	NA	NA
2.22821	-2.55223	7.2407e-62	7.45444e-61	CD81.AS1	NA	NA	NA	NA	NA	NA
2.22735	0.968163	3.23986e-30	1.12008e-29	AC010184.1	NA	NA	NA	NA	NA	NA
2.22534	-1.95382	7.81327e-50	5.08615e-49	AC060766.4	NA	NA	NA	NA	NA	NA
2.22526	-2.00445	5.8029e-52	4.08033e-51	AL022324.2	NA	NA	NA	NA	NA	NA
2.22502	-1.22763	1.80408e-28	5.89023e-28	AC114811.2	NA	NA	NA	NA	NA	NA
2.22454	0.0151319	1.62736e-53	1.21478e-52	FAM182B	NA	NA	NA	NA	NA	NA
2.22433	4.54135	2.05574e-56	1.69447e-55	NRP2	NA	NA	NA	NA	NA	NA
2.22306	-1.40329	2.74398e-49	1.74769e-48	AC002553.2	NA	NA	NA	NA	NA	NA
2.22263	3.24644	3.21213e-55	2.54073e-54	MS4A7	NA	NA	NA	NA	NA	NA
2.22245	3.06458	1.01598e-65	1.2367e-64	PLEKHG1	NA	NA	NA	NA	NA	NA
2.22111	4.11888	2.36973e-40	1.12558e-39	SLIT3	NA	NA	NA	NA	NA	NA
2.22038	-0.0833195	4.14136e-47	2.44665e-46	NCF1	NA	NA	NA	NA	NA	NA
2.21853	-1.85429	4.93421e-25	1.44309e-24	AC233280.2	NA	NA	NA	NA	NA	NA
2.21807	-1.87605	6.72583e-43	3.469e-42	SPRN	NA	NA	NA	NA	NA	NA
2.21754	1.42209	4.03514e-62	4.20381e-61	ADGRE2	NA	NA	NA	NA	NA	NA
2.21746	-1.54164	1.00656e-35	4.13131e-35	AC108058.1	NA	NA	NA	NA	NA	NA
2.21733	-2.13786	5.24202e-52	3.68965e-51	AL391058.1	NA	NA	NA	NA	NA	NA
2.21713	-1.06719	3.23907e-52	2.30306e-51	PARP11.AS1	NA	NA	NA	NA	NA	NA
2.21496	-1.27135	4.05279e-10	7.04165e-10	CSMD1	NA	NA	NA	NA	NA	NA
2.21328	-1.58559	7.68233e-48	4.63794e-47	AC108134.3	NA	NA	NA	NA	NA	NA
2.21317	-1.56743	2.92461e-31	1.04576e-30	SLC12A5	NA	NA	NA	NA	NA	NA
2.2122	-1.06794	1.28764e-56	1.07146e-55	C8orf31	NA	NA	NA	NA	NA	NA
2.21105	4.9582	1.72821e-56	1.42843e-55	ABCA1	NA	NA	NA	NA	NA	NA
2.21105	-2.0834	1.0701e-38	4.82064e-38	IBA57.DT	NA	NA	NA	NA	NA	NA
2.20985	0.713954	1.17618e-74	2.07524e-73	LPAR5	NA	NA	NA	NA	NA	NA
2.20973	5.60463	1.00302e-65	1.22163e-64	NID1	NA	NA	NA	NA	NA	NA
2.20882	-0.985177	3.09115e-40	1.4636e-39	AL358115.1	NA	NA	NA	NA	NA	NA
2.20868	-0.74403	9.99074e-89	3.24676e-87	AC114956.2	NA	NA	NA	NA	NA	NA
2.20825	-2.31713	1.28204e-46	7.47716e-46	AC019226.1	NA	NA	NA	NA	NA	NA
2.20484	1.77212	2.10301e-48	1.29308e-47	ZC3HAV1L	NA	NA	NA	NA	NA	NA
2.20461	3.62476	7.24015e-33	2.7251e-32	TFPI	NA	NA	NA	NA	NA	NA
2.20413	5.07976	6.39544e-53	4.65307e-52	TRPS1	NA	NA	NA	NA	NA	NA
2.20361	0.235063	4.55892e-21	1.16125e-20	DUXAP9	NA	NA	NA	NA	NA	NA
2.20347	-1.27524	7.58869e-28	2.43631e-27	C9orf106	NA	NA	NA	NA	NA	NA
2.2031	0.848143	1.93952e-50	1.29596e-49	ERCC6L	NA	NA	NA	NA	NA	NA
2.20271	-1.23977	6.97626e-30	2.38469e-29	C11orf21	NA	NA	NA	NA	NA	NA
2.20265	-2.00471	1.93797e-36	8.13739e-36	LINC02728	NA	NA	NA	NA	NA	NA
2.20208	0.0653933	1.52243e-47	9.12543e-47	SLC13A4	NA	NA	NA	NA	NA	NA
2.20131	0.825064	8.55722e-09	1.41146e-08	CPS1	NA	NA	NA	NA	NA	NA
2.20048	0.574445	1.85301e-49	1.19144e-48	CD226	NA	NA	NA	NA	NA	NA
2.1992	-1.76833	2.98467e-46	1.72204e-45	ACTG1P20	NA	NA	NA	NA	NA	NA
2.19899	0.232204	3.69783e-83	9.41801e-82	NLRC4	NA	NA	NA	NA	NA	NA
2.19875	-2.36672	2.30088e-36	9.62458e-36	RNU6.850P	NA	NA	NA	NA	NA	NA
2.19796	-1.60663	1.3187e-21	3.43497e-21	ALPK2	NA	NA	NA	NA	NA	NA
2.19732	0.974	6.80846e-42	3.38823e-41	MTCO2P12	NA	NA	NA	NA	NA	NA
2.19724	2.69498	6.04961e-35	2.4283e-34	FAM111B	NA	NA	NA	NA	NA	NA
2.19604	1.51943	3.71908e-26	1.12914e-25	MTCO3P12	NA	NA	NA	NA	NA	NA
2.19504	4.34031	2.28323e-37	9.87391e-37	PTPRC	NA	NA	NA	NA	NA	NA
2.19477	-2.60513	1.34034e-34	5.31999e-34	AC026704.1	NA	NA	NA	NA	NA	NA
2.19416	-2.04879	8.10724e-57	6.80016e-56	ELOCP19	NA	NA	NA	NA	NA	NA
2.19372	-0.513457	3.88133e-43	2.02379e-42	KCNA2	NA	NA	NA	NA	NA	NA
2.19339	-0.677502	2.53626e-17	5.70108e-17	U2AF1	NA	NA	NA	NA	NA	NA
2.19319	0.216891	3.51592e-48	2.14423e-47	ABCB4	NA	NA	NA	NA	NA	NA
2.19271	2.85946	1.99341e-83	5.13948e-82	RBL1	NA	NA	NA	NA	NA	NA
2.18995	1.77684	1.08562e-50	7.32636e-50	AKAP5	NA	NA	NA	NA	NA	NA
2.18988	-1.33032	2.05716e-12	3.90333e-12	U2AF1L5	NA	NA	NA	NA	NA	NA
2.18977	0.968936	3.11377e-42	1.56442e-41	DIAPH3	NA	NA	NA	NA	NA	NA
2.18852	2.13432	6.73988e-54	5.10569e-53	ZNF521	NA	NA	NA	NA	NA	NA
2.18808	-1.72744	1.69463e-42	8.59661e-42	AL121820.3	NA	NA	NA	NA	NA	NA
2.18714	-1.49621	8.98211e-46	5.1092e-45	EEF1A1P3	NA	NA	NA	NA	NA	NA
2.18659	-1.40847	1.27927e-50	8.62212e-50	AC010198.2	NA	NA	NA	NA	NA	NA
2.18652	-2.58364	2.87201e-31	1.02766e-30	AC002128.2	NA	NA	NA	NA	NA	NA
2.18453	1.76386	5.11122e-89	1.68189e-87	NBPF10	NA	NA	NA	NA	NA	NA
2.18382	-2.41205	7.94226e-22	2.08253e-21	LINC00514	NA	NA	NA	NA	NA	NA
2.18348	-2.56903	2.40711e-41	1.17612e-40	SERPINE3	NA	NA	NA	NA	NA	NA
2.18301	4.63106	3.78169e-44	2.02835e-43	NUPR1	NA	NA	NA	NA	NA	NA
2.1828	-1.70658	1.88973e-43	9.95992e-43	AC107081.3	NA	NA	NA	NA	NA	NA
2.18263	-0.9477	3.21348e-44	1.72845e-43	MIR155HG	NA	NA	NA	NA	NA	NA
2.18248	-1.0779	1.09422e-47	6.58134e-47	RNASEH2B.AS1	NA	NA	NA	NA	NA	NA
2.1824	-0.446367	2.91746e-70	4.25856e-69	GHRL	NA	NA	NA	NA	NA	NA
2.18236	2.13101	1.40889e-46	8.201e-46	PRR11	NA	NA	NA	NA	NA	NA
2.18177	1.70688	1.27377e-42	6.49783e-42	XAF1	NA	NA	NA	NA	NA	NA
2.18175	-2.46771	5.64037e-27	1.75804e-26	AP001347.1	NA	NA	NA	NA	NA	NA
2.18175	-1.85044	4.09045e-38	1.80848e-37	THAP12P7	NA	NA	NA	NA	NA	NA
2.18152	2.0366	9.22381e-38	4.03381e-37	TMEM154	NA	NA	NA	NA	NA	NA
2.18139	-1.76768	8.0638e-82	1.93836e-80	AL049840.4	NA	NA	NA	NA	NA	NA
2.18124	-0.82749	8.5056e-45	4.67451e-44	FER1L5	NA	NA	NA	NA	NA	NA
2.18057	4.2619	4.10964e-92	1.54932e-90	SH2B3	NA	NA	NA	NA	NA	NA
2.18021	2.59583	3.31076e-38	1.46685e-37	CEMIP	NA	NA	NA	NA	NA	NA
2.18009	-1.65786	2.96286e-48	1.81168e-47	GPR179	NA	NA	NA	NA	NA	NA
2.17958	0.670571	4.36152e-39	1.99306e-38	MGAT3	NA	NA	NA	NA	NA	NA
2.17856	-1.75538	2.99935e-26	9.12869e-26	ANGPT4	NA	NA	NA	NA	NA	NA
2.17782	-0.817986	5.46047e-31	1.9334e-30	ADGRB3	NA	NA	NA	NA	NA	NA
2.17763	-1.50583	1.07191e-86	3.20062e-85	ZNF57	NA	NA	NA	NA	NA	NA
2.17722	0.341905	1.53358e-30	5.35222e-30	MIAT	1.78719e-68	3.32549	0.315	0.045	2.08386e-64	NK/T
2.17657	-2.43685	4.05807e-36	1.68739e-35	GTF2IP5	NA	NA	NA	NA	NA	NA
2.1764	-0.33462	2.3787e-47	1.41769e-46	SMIM5	NA	NA	NA	NA	NA	NA
2.17599	6.15314	1.19595e-109	1.04888e-107	TNRC6B	NA	NA	NA	NA	NA	NA
2.17455	-2.59675	9.23645e-29	3.04602e-28	C3orf20	NA	NA	NA	NA	NA	NA
2.17442	0.245524	9.97708e-59	8.95247e-58	MILR1	NA	NA	NA	NA	NA	NA
2.17407	5.58992	6.96496e-24	1.962e-23	POSTN	NA	NA	NA	NA	NA	NA
2.17335	6.00303	8.2331e-86	2.35435e-84	AGO2	NA	NA	NA	NA	NA	NA
2.17304	-0.6478	1.33609e-37	5.8188e-37	SVIL2P	NA	NA	NA	NA	NA	NA
2.17206	1.0366	1.17445e-63	1.30945e-62	CRLS1	NA	NA	NA	NA	NA	NA
2.17169	2.60561	7.92951e-26	2.38397e-25	SYCP2	NA	NA	NA	NA	NA	NA
2.17157	-2.01508	7.00254e-26	2.10861e-25	AP001042.1	NA	NA	NA	NA	NA	NA
2.1697	1.1364	3.65639e-24	1.04133e-23	ITGA10	NA	NA	NA	NA	NA	NA
2.16962	1.19135	3.75406e-16	8.10391e-16	NLGN4X	NA	NA	NA	NA	NA	NA
2.16777	0.557979	4.43119e-30	1.52416e-29	HBA2	NA	NA	NA	NA	NA	NA
2.1676	-1.07055	1.00125e-63	1.12171e-62	AC096921.2	NA	NA	NA	NA	NA	NA
2.16755	0.386721	3.82692e-35	1.5438e-34	SLC17A9	NA	NA	NA	NA	NA	NA
2.16743	3.86069	4.77967e-137	1.35387e-134	RBM15	NA	NA	NA	NA	NA	NA
2.16663	3.74737	1.72467e-88	5.56166e-87	CEP295	NA	NA	NA	NA	NA	NA
2.16426	-2.46343	7.11898e-24	2.00404e-23	DELEC1	NA	NA	NA	NA	NA	NA
2.16277	-2.3569	1.38914e-34	5.51158e-34	AC024267.3	NA	NA	NA	NA	NA	NA
2.16251	1.00967	1.95099e-51	1.34566e-50	CPNE5	NA	NA	NA	NA	NA	NA
2.16196	-2.04412	3.34414e-29	1.11637e-28	HAL	NA	NA	NA	NA	NA	NA
2.16097	-1.35473	1.91081e-24	5.49039e-24	BTLA	NA	NA	NA	NA	NA	NA
2.16075	2.14802	5.33267e-48	3.23713e-47	ANKS1B	NA	NA	NA	NA	NA	NA
2.16008	-2.15751	3.7752e-18	8.73614e-18	HTR2A	NA	NA	NA	NA	NA	NA
2.15973	-1.13096	9.23026e-24	2.58934e-23	AC090236.2	NA	NA	NA	NA	NA	NA
2.15932	3.32155	2.45751e-47	1.46341e-46	SNAI2	NA	NA	NA	NA	NA	NA
2.15855	3.04846	5.36266e-74	9.18356e-73	PTPRE	NA	NA	NA	NA	NA	NA
2.15852	-2.00531	2.39574e-31	8.59586e-31	SPATC1	NA	NA	NA	NA	NA	NA
2.15817	-2.22792	9.92592e-16	2.11311e-15	CFAP74	NA	NA	NA	NA	NA	NA
2.15815	-2.3041	2.08409e-29	6.9985e-29	AL607028.1	NA	NA	NA	NA	NA	NA
2.15813	-1.31994	2.77799e-48	1.70062e-47	Z73965.1	NA	NA	NA	NA	NA	NA
2.15736	1.28579	2.41562e-76	4.58224e-75	C18orf54	NA	NA	NA	NA	NA	NA
2.15672	-0.574947	2.29194e-11	4.17679e-11	MS4A1	NA	NA	NA	NA	NA	NA
2.15668	0.581543	4.55081e-60	4.30653e-59	MSC.AS1	NA	NA	NA	NA	NA	NA
2.15661	1.6646	7.32134e-40	3.4194e-39	KIF15	NA	NA	NA	NA	NA	NA
2.15645	1.93946	5.72499e-90	1.97047e-88	SLC16A4	NA	NA	NA	NA	NA	NA
2.15409	5.30685	1.31797e-60	1.28135e-59	LAMA4	NA	NA	NA	NA	NA	NA
2.15324	-1.31817	2.54761e-38	1.13232e-37	ALKAL2	NA	NA	NA	NA	NA	NA
2.1532	2.75697	2.53689e-63	2.79284e-62	PCDH12	NA	NA	NA	NA	NA	NA
2.15266	-0.896513	2.52111e-55	2.00094e-54	GET4	NA	NA	NA	NA	NA	NA
2.15264	4.63212	7.50241e-88	2.34713e-86	DMXL2	NA	NA	NA	NA	NA	NA
2.15214	-1.49729	1.07297e-42	5.48951e-42	AC005519.1	NA	NA	NA	NA	NA	NA
2.15185	3.40918	9.06985e-36	3.72698e-35	RRM2	NA	NA	NA	NA	NA	NA
2.1514	-0.860419	3.16167e-31	1.12957e-30	TRPM3	NA	NA	NA	NA	NA	NA
2.15072	1.38367	9.34183e-61	9.14592e-60	NREP	NA	NA	NA	NA	NA	NA
2.15025	1.30587	3.90275e-56	3.18805e-55	LILRB1	NA	NA	NA	NA	NA	NA
2.15022	2.68218	1.06569e-37	4.6547e-37	VAV3	NA	NA	NA	NA	NA	NA
2.14987	-0.606031	9.37113e-84	2.46151e-82	AL136981.2	NA	NA	NA	NA	NA	NA
2.14886	-2.40954	4.69899e-35	1.89176e-34	DNLZ	NA	NA	NA	NA	NA	NA
2.14824	4.21819	8.51069e-39	3.84632e-38	ADGRV1	NA	NA	NA	NA	NA	NA
2.14776	-0.160628	5.08153e-21	1.29217e-20	HRNR	NA	NA	NA	NA	NA	NA
2.14745	2.10941	3.19618e-30	1.10535e-29	SELL	NA	NA	NA	NA	NA	NA
2.14688	-0.314279	1.14072e-32	4.27205e-32	KCNK12	NA	NA	NA	NA	NA	NA
2.14659	0.210552	1.25e-71	1.9351e-70	TIAF1	NA	NA	NA	NA	NA	NA
2.14631	-2.25525	1.3009e-38	5.84026e-38	AF127936.1	NA	NA	NA	NA	NA	NA
2.14592	-0.926898	1.09026e-70	1.61505e-69	AC022400.4	NA	NA	NA	NA	NA	NA
2.14591	3.24808	1.26483e-61	1.29201e-60	DOCK11	NA	NA	NA	NA	NA	NA
2.1455	-0.260244	6.48264e-67	8.28047e-66	CBWD3	NA	NA	NA	NA	NA	NA
2.14507	4.28537	3.38537e-64	3.88188e-63	CHST15	NA	NA	NA	NA	NA	NA
2.145	0.0758271	6.49414e-79	1.38056e-77	LINC01772	NA	NA	NA	NA	NA	NA
2.14352	0.403508	4.15906e-42	2.08161e-41	GAPT	NA	NA	NA	NA	NA	NA
2.14336	-0.635728	7.00715e-76	1.30673e-74	LINC01465	NA	NA	NA	NA	NA	NA
2.14324	-1.12906	3.6687e-58	3.23652e-57	AC114763.1	NA	NA	NA	NA	NA	NA
2.14177	-1.03818	2.88768e-45	1.61712e-44	AL034417.4	NA	NA	NA	NA	NA	NA
2.14176	3.50826	1.30442e-60	1.26877e-59	SRGAP1	NA	NA	NA	NA	NA	NA
2.14152	-1.42214	2.42031e-44	1.3082e-43	SYT15	NA	NA	NA	NA	NA	NA
2.1411	-2.25484	4.40251e-45	2.44842e-44	PIGHP1	NA	NA	NA	NA	NA	NA
2.141	-2.51253	1.11445e-53	8.38776e-53	AC109454.4	NA	NA	NA	NA	NA	NA
2.14064	-1.66674	9.26386e-48	5.57988e-47	MSANTD1	NA	NA	NA	NA	NA	NA
2.13908	1.13301	1.60038e-65	1.93458e-64	P2RX7	NA	NA	NA	NA	NA	NA
2.13903	2.74971	6.1428e-32	2.24593e-31	IKZF3	NA	NA	NA	NA	NA	NA
2.13872	-0.454016	3.40643e-38	1.50892e-37	C22orf34	NA	NA	NA	NA	NA	NA
2.1386	-1.97003	4.43832e-29	1.47669e-28	MIR186	NA	NA	NA	NA	NA	NA
2.13859	-2.22469	3.26849e-38	1.44843e-37	Z82243.1	NA	NA	NA	NA	NA	NA
2.13682	-2.27559	2.90751e-47	1.72598e-46	AC007216.4	NA	NA	NA	NA	NA	NA
2.13577	-0.888084	8.8339e-28	2.82914e-27	AC245297.1	NA	NA	NA	NA	NA	NA
2.13552	-1.10476	1.08275e-40	5.19466e-40	AL049552.1	NA	NA	NA	NA	NA	NA
2.13535	-1.50156	2.43685e-46	1.41102e-45	LINC02449	NA	NA	NA	NA	NA	NA
2.13395	-1.59864	4.38592e-76	8.25516e-75	SUMO1P3	NA	NA	NA	NA	NA	NA
2.13317	-1.234	4.23126e-21	1.07963e-20	OTOGL	NA	NA	NA	NA	NA	NA
2.13234	-0.965187	3.79029e-57	3.21523e-56	GABARAP	NA	NA	NA	NA	NA	NA
2.13139	-1.12	8.41161e-69	1.15724e-67	AC103746.1	NA	NA	NA	NA	NA	NA
2.13092	-0.989823	1.41111e-44	7.69068e-44	RHOF	NA	NA	NA	NA	NA	NA
2.13086	-2.1381	2.22119e-60	2.13963e-59	AL158825.2	NA	NA	NA	NA	NA	NA
2.13034	-2.24315	5.94842e-29	1.97349e-28	CCNI2	NA	NA	NA	NA	NA	NA
2.12996	-2.17657	1.11496e-24	3.22354e-24	KCNH1	NA	NA	NA	NA	NA	NA
2.12915	2.62838	1.95131e-60	1.88659e-59	LRRK2	NA	NA	NA	NA	NA	NA
2.12808	-0.415363	1.87755e-47	1.12252e-46	AC093525.8	NA	NA	NA	NA	NA	NA
2.12794	2.15853	1.06571e-31	3.86877e-31	KIF26B	NA	NA	NA	NA	NA	NA
2.1274	1.18187	9.2803e-56	7.47883e-55	RASGRP1	NA	NA	NA	NA	NA	NA
2.12706	-1.3445	2.19984e-49	1.40969e-48	AC022382.2	NA	NA	NA	NA	NA	NA
2.1264	3.56797	4.81066e-35	1.93581e-34	EDIL3	NA	NA	NA	NA	NA	NA
2.12601	-2.58468	7.59567e-45	4.17881e-44	AL807752.1	NA	NA	NA	NA	NA	NA
2.12499	1.57337	1.76817e-69	2.51955e-68	CEP152	NA	NA	NA	NA	NA	NA
2.12268	-2.23081	7.41217e-28	2.38073e-27	ZNF114	NA	NA	NA	NA	NA	NA
2.122	-2.35069	2.67413e-27	8.41882e-27	SH3GL1P2	NA	NA	NA	NA	NA	NA
2.12089	-2.37213	1.88999e-35	7.6984e-35	AL158212.5	NA	NA	NA	NA	NA	NA
2.11977	-0.644011	5.8058e-44	3.10131e-43	AC007881.4	NA	NA	NA	NA	NA	NA
2.11772	-0.157953	5.23854e-75	9.38354e-74	CLN3	NA	NA	NA	NA	NA	NA
2.11738	2.05968	9.75316e-57	8.14161e-56	DOK3	NA	NA	NA	NA	NA	NA
2.11731	2.70026	2.36783e-45	1.32848e-44	AC083843.2	NA	NA	NA	NA	NA	NA
2.116	-1.92733	1.65585e-30	5.77029e-30	GPR84	NA	NA	NA	NA	NA	NA
2.11557	0.365433	1.09714e-57	9.45996e-57	AC011346.1	NA	NA	NA	NA	NA	NA
2.11514	1.59638	2.51726e-48	1.54327e-47	CLEC7A	NA	NA	NA	NA	NA	NA
2.11449	-0.809928	1.59543e-47	9.55753e-47	TAS1R3	NA	NA	NA	NA	NA	NA
2.11405	11.8967	1.33068e-48	8.23756e-48	MT.ND1	NA	NA	NA	NA	NA	NA
2.11394	-0.154202	4.81044e-58	4.2242e-57	DND1P1	NA	NA	NA	NA	NA	NA
2.11385	3.86088	3.45847e-54	2.65251e-53	FSCN1	NA	NA	NA	NA	NA	NA
2.11381	-2.69795	1.43601e-38	6.43165e-38	AL137009.1	NA	NA	NA	NA	NA	NA
2.1138	0.503262	2.69716e-76	5.10706e-75	AC027097.2	NA	NA	NA	NA	NA	NA
2.11349	4.9642	3.93577e-74	6.78436e-73	EPB41L2	NA	NA	NA	NA	NA	NA
2.11293	-1.93229	7.67903e-48	4.63729e-47	AL391825.1	NA	NA	NA	NA	NA	NA
2.11261	1.1623	1.17568e-16	2.58424e-16	ESM1	NA	NA	NA	NA	NA	NA
2.11255	-1.99303	9.6697e-29	3.1864e-28	AC005162.2	NA	NA	NA	NA	NA	NA
2.11173	0.307308	6.00944e-54	4.56722e-53	RGPD8	NA	NA	NA	NA	NA	NA
2.11086	-0.180852	1.66721e-31	6.01178e-31	AC012368.1	3.40765e-26	3.79378	0.19	0.021	3.97332e-22	monocyte/macrophage
2.11005	4.04294	1.50559e-48	9.29289e-48	MAP1A	NA	NA	NA	NA	NA	NA
2.10985	1.17479	2.40278e-19	5.77577e-19	SLC1A2	NA	NA	NA	NA	NA	NA
2.10949	4.332	1.06095e-26	3.27423e-26	HMCN1	NA	NA	NA	NA	NA	NA
2.10892	-1.18173	2.27073e-11	4.13921e-11	GLP1R	NA	NA	NA	NA	NA	NA
2.10801	-0.181167	1.25413e-57	1.07781e-56	AC006008.1	NA	NA	NA	NA	NA	NA
2.10624	-0.951684	2.99419e-63	3.28938e-62	AC135050.5	NA	NA	NA	NA	NA	NA
2.10563	3.93452	2.45529e-21	6.32484e-21	EPPK1	NA	NA	NA	NA	NA	NA
2.1055	-1.05853	1.88989e-53	1.40675e-52	AC008906.1	NA	NA	NA	NA	NA	NA
2.10421	2.28021	1.73086e-31	6.23806e-31	H2BC6	NA	NA	NA	NA	NA	NA
2.10404	2.02424	3.47205e-44	1.86562e-43	KIF23	NA	NA	NA	NA	NA	NA
2.10364	-1.46069	3.13974e-29	1.0493e-28	SNHG31	NA	NA	NA	NA	NA	NA
2.10313	-1.06315	9.0006e-35	3.59424e-34	AL355377.3	NA	NA	NA	NA	NA	NA
2.10261	-2.23902	2.07661e-22	5.56837e-22	AC100803.2	NA	NA	NA	NA	NA	NA
2.1021	4.03342	5.07754e-64	5.7717e-63	SHPRH	NA	NA	NA	NA	NA	NA
2.10039	3.59048	1.15979e-83	3.02744e-82	RELL1	NA	NA	NA	NA	NA	NA
2.09909	3.66616	1.06506e-121	1.64152e-119	ZNF805	NA	NA	NA	NA	NA	NA
2.09908	0.342782	5.24632e-58	4.59541e-57	TPRG1	NA	NA	NA	NA	NA	NA
2.09899	3.15521	2.62038e-54	2.01785e-53	NABP1	NA	NA	NA	NA	NA	NA
2.09872	9.58673	2.93302e-49	1.8664e-48	MT.ND4L	NA	NA	NA	NA	NA	NA
2.09858	3.18291	2.95757e-47	1.7547e-46	PREX2	NA	NA	NA	NA	NA	NA
2.09821	0.856043	1.84656e-27	5.84592e-27	TAL1	NA	NA	NA	NA	NA	NA
2.09632	1.96386	9.20914e-27	2.84835e-26	FAP	NA	NA	NA	NA	NA	NA
2.09544	-1.5848	6.52518e-54	4.94842e-53	PRDX3P1	NA	NA	NA	NA	NA	NA
2.09537	-0.365922	2.7657e-09	4.65713e-09	CA3	NA	NA	NA	NA	NA	NA
2.09534	-0.06401	1.07717e-31	3.90835e-31	FRMD5	NA	NA	NA	NA	NA	NA
2.09523	-1.29424	3.48017e-43	1.81824e-42	AP003392.1	NA	NA	NA	NA	NA	NA
2.09433	2.91168	2.13954e-26	6.54412e-26	PCDH17	NA	NA	NA	NA	NA	NA
2.09305	-0.66462	5.70916e-19	1.35373e-18	LANCL3	NA	NA	NA	NA	NA	NA
2.09299	1.62641	1.04718e-65	1.27393e-64	DNM3	NA	NA	NA	NA	NA	NA
2.09269	-1.32473	3.2715e-19	7.82451e-19	KEL	NA	NA	NA	NA	NA	NA
2.09253	1.74423	8.25046e-46	4.69429e-45	CDC7	NA	NA	NA	NA	NA	NA
2.09222	2.32437	2.37076e-33	9.05493e-33	IQGAP3	NA	NA	NA	NA	NA	NA
2.09192	0.74508	2.96117e-49	1.88374e-48	BTBD19	NA	NA	NA	NA	NA	NA
2.0918	2.96518	9.32926e-59	8.38194e-58	ADAM19	NA	NA	NA	NA	NA	NA
2.09065	-2.71665	9.70332e-39	4.37689e-38	AL109809.4	NA	NA	NA	NA	NA	NA
2.08924	3.32037	1.80582e-40	8.60466e-40	MSR1	NA	NA	NA	NA	NA	NA
2.08901	-0.400676	4.46791e-51	3.04955e-50	ARRDC3.AS1	NA	NA	NA	NA	NA	NA
2.08887	-0.401957	3.40884e-44	1.83259e-43	TOMM40P4	NA	NA	NA	NA	NA	NA
2.0874	-1.81763	1.32855e-23	3.7081e-23	LINC00989	NA	NA	NA	NA	NA	NA
2.08651	-1.45017	3.75668e-29	1.25228e-28	AC024267.5	NA	NA	NA	NA	NA	NA
2.0862	-1.69419	8.22725e-61	8.08492e-60	AC105001.1	NA	NA	NA	NA	NA	NA
2.08517	-0.441176	1.42834e-48	8.82911e-48	TMEM71	NA	NA	NA	NA	NA	NA
2.08475	-1.18931	8.39537e-49	5.2436e-48	AP001107.1	NA	NA	NA	NA	NA	NA
2.08383	-2.62174	9.14287e-37	3.87629e-36	AC083862.1	NA	NA	NA	NA	NA	NA
2.08357	-2.44745	5.17064e-35	2.08027e-34	LRRC66	NA	NA	NA	NA	NA	NA
2.08343	-1.47433	9.34289e-41	4.48857e-40	AL353763.1	NA	NA	NA	NA	NA	NA
2.08341	1.92584	6.94776e-13	1.341e-12	STXBP5L	NA	NA	NA	NA	NA	NA
2.08311	-2.28851	2.09687e-34	8.27886e-34	TRPC3	NA	NA	NA	NA	NA	NA
2.08298	-1.19688	1.81518e-76	3.44949e-75	AL139353.2	NA	NA	NA	NA	NA	NA
2.08264	-0.728702	1.91134e-11	3.49687e-11	RHD	NA	NA	NA	NA	NA	NA
2.08114	-2.16375	5.75704e-37	2.46222e-36	AC092802.2	NA	NA	NA	NA	NA	NA
2.0811	-2.30412	4.00864e-41	1.94593e-40	AC120024.1	NA	NA	NA	NA	NA	NA
2.0811	5.3118	2.57283e-69	3.63648e-68	CPLANE1	NA	NA	NA	NA	NA	NA
2.08094	-2.56802	4.65901e-26	1.40961e-25	ATP1B3.AS1	NA	NA	NA	NA	NA	NA
2.08079	3.7009	6.08329e-60	5.7283e-59	NHSL2	NA	NA	NA	NA	NA	NA
2.08078	-2.3103	3.52582e-34	1.38114e-33	AC018766.1	NA	NA	NA	NA	NA	NA
2.08073	7.69537	5.97385e-46	3.41658e-45	COL4A1	NA	NA	NA	NA	NA	NA
2.08043	-2.19482	1.35434e-21	3.52651e-21	IL17REL	NA	NA	NA	NA	NA	NA
2.08034	-0.0664532	4.02972e-73	6.62486e-72	TM6SF1	NA	NA	NA	NA	NA	NA
2.07905	-0.767135	1.20174e-38	5.40665e-38	NCF1C	NA	NA	NA	NA	NA	NA
2.07895	-1.03177	3.87478e-60	3.68676e-59	EIF4HP1	NA	NA	NA	NA	NA	NA
2.0789	3.37397	4.53399e-27	1.41804e-26	F13A1	NA	NA	NA	NA	NA	NA
2.07867	0.504729	2.90231e-46	1.67544e-45	SMG1P7	NA	NA	NA	NA	NA	NA
2.0781	1.44541	1.41054e-49	9.11138e-49	LILRB2	NA	NA	NA	NA	NA	NA
2.07755	2.82885	3.74184e-68	5.03743e-67	IRAK3	NA	NA	NA	NA	NA	NA
2.07692	-1.67715	8.10674e-58	7.02751e-57	AC005632.3	NA	NA	NA	NA	NA	NA
2.07677	0.707441	4.06498e-81	9.54154e-80	LAMTOR5.AS1	NA	NA	NA	NA	NA	NA
2.07669	-1.29101	1.88672e-33	7.23121e-33	SLC5A9	NA	NA	NA	NA	NA	NA
2.07653	-2.08319	8.10555e-29	2.67728e-28	LINC01001	1.3012e-24	2.84697	0.446	0.124	1.5172e-20	monocyte/macrophage
2.07572	-0.11197	1.0827e-33	4.17563e-33	AL365361.1	NA	NA	NA	NA	NA	NA
2.07517	-0.674144	4.85492e-57	4.1067e-56	AL132780.1	NA	NA	NA	NA	NA	NA
2.07424	-1.42982	3.50101e-71	5.3062e-70	ACTG1P14	NA	NA	NA	NA	NA	NA
2.07378	-2.33537	4.41853e-39	2.01823e-38	AC004980.2	NA	NA	NA	NA	NA	NA
2.07309	-0.0346213	2.73139e-57	2.32829e-56	AC007731.1	NA	NA	NA	NA	NA	NA
2.07295	-0.45457	6.89746e-57	5.80167e-56	ARL11	NA	NA	NA	NA	NA	NA
2.07253	2.24023	3.72579e-80	8.32584e-79	SLC7A6	NA	NA	NA	NA	NA	NA
2.072	-0.864771	2.02271e-28	6.59583e-28	CLEC12A	NA	NA	NA	NA	NA	NA
2.07162	0.541878	1.32667e-50	8.93294e-50	AC010210.1	NA	NA	NA	NA	NA	NA
2.07134	3.6228	8.14305e-57	6.82746e-56	NCKAP1L	NA	NA	NA	NA	NA	NA
2.07085	0.543235	7.03817e-91	2.52615e-89	MRPL2	NA	NA	NA	NA	NA	NA
2.07058	1.25474	3.88121e-60	3.6912e-59	AC048341.1	NA	NA	NA	NA	NA	NA
2.0695	1.54522	7.22338e-39	3.27088e-38	FANCA	NA	NA	NA	NA	NA	NA
2.06822	-1.04362	3.01867e-16	6.5393e-16	EMX2OS	NA	NA	NA	NA	NA	NA
2.06821	-2.27081	4.89612e-32	1.79638e-31	AP000446.1	NA	NA	NA	NA	NA	NA
2.06705	-0.269801	7.26022e-18	1.66196e-17	EOMES	NA	NA	NA	NA	NA	NA
2.06703	-1.65823	7.14682e-35	2.86597e-34	A1BG.AS1	NA	NA	NA	NA	NA	NA
2.06692	-1.50021	2.30174e-18	5.35956e-18	BCAR3.AS1	NA	NA	NA	NA	NA	NA
2.06685	-1.86087	1.90546e-31	6.85671e-31	AC011450.1	NA	NA	NA	NA	NA	NA
2.06532	-1.14606	7.82112e-44	4.16193e-43	CASP16P	NA	NA	NA	NA	NA	NA
2.0643	2.69721	3.98727e-33	1.51107e-32	SLC9B2	NA	NA	NA	NA	NA	NA
2.06331	0.964315	1.62043e-42	8.23215e-42	AUXG01000058.1	NA	NA	NA	NA	NA	NA
2.06312	-1.81044	1.60321e-20	4.01829e-20	HMGB1P24	NA	NA	NA	NA	NA	NA
2.06254	-2.05073	6.7988e-31	2.39835e-30	AC005753.3	NA	NA	NA	NA	NA	NA
2.06233	1.37	2.605e-47	1.55079e-46	NOVA2	NA	NA	NA	NA	NA	NA
2.06153	-2.52178	8.21859e-42	4.08126e-41	AC134043.3	NA	NA	NA	NA	NA	NA
2.06091	-0.524693	6.17381e-28	1.98877e-27	AC083843.3	NA	NA	NA	NA	NA	NA
2.0605	0.913442	1.71491e-66	2.14732e-65	CYP2T1P	NA	NA	NA	NA	NA	NA
2.06021	-2.16669	1.47298e-40	7.04588e-40	TLDC2	NA	NA	NA	NA	NA	NA
2.06014	1.76855	1.78214e-49	1.14728e-48	ANKRD33B	NA	NA	NA	NA	NA	NA
2.05983	-2.30184	6.388e-11	1.14414e-10	ELANE	NA	NA	NA	NA	NA	NA
2.05959	2.1962	8.52188e-40	3.97048e-39	AKAP6	NA	NA	NA	NA	NA	NA
2.05943	1.88302	4.00184e-49	2.53192e-48	BIN2	NA	NA	NA	NA	NA	NA
2.05917	3.26277	1.06833e-43	5.67349e-43	NHSL1	NA	NA	NA	NA	NA	NA
2.05786	2.65193	4.04214e-45	2.25099e-44	FPR3	NA	NA	NA	NA	NA	NA
2.05757	3.77521	4.52007e-119	6.31635e-117	GIT2	NA	NA	NA	NA	NA	NA
2.05752	-0.796833	1.32838e-48	8.22574e-48	HSP90AA2P	NA	NA	NA	NA	NA	NA
2.05736	0.177087	3.2477e-60	3.10419e-59	UBE2Q2P1	NA	NA	NA	NA	NA	NA
2.05716	-2.00697	1.92767e-36	8.09737e-36	SLC17A7	NA	NA	NA	NA	NA	NA
2.05689	2.6645	4.017e-73	6.60913e-72	AC018638.4	NA	NA	NA	NA	NA	NA
2.05659	1.12031	1.43038e-48	8.83651e-48	BLM	NA	NA	NA	NA	NA	NA
2.05605	4.3563	1.776e-51	1.22699e-50	SLCO2B1	NA	NA	NA	NA	NA	NA
2.05594	-0.0258239	1.96155e-24	5.63312e-24	TTC34	NA	NA	NA	NA	NA	NA
2.05489	2.25053	9.02766e-33	3.38937e-32	KIF20A	NA	NA	NA	NA	NA	NA
2.05487	1.25786	2.39956e-34	9.45081e-34	CASC15	NA	NA	NA	NA	NA	NA
2.0542	0.660207	3.10527e-42	1.56053e-41	TJP2	NA	NA	NA	NA	NA	NA
2.05385	1.2578	5.28805e-35	2.12709e-34	CDKN3	NA	NA	NA	NA	NA	NA
2.0537	1.62175	1.34541e-50	9.05331e-50	KIF24	NA	NA	NA	NA	NA	NA
2.05347	-2.41614	1.67514e-34	6.63001e-34	JARID2.AS1	NA	NA	NA	NA	NA	NA
2.05332	-0.108402	9.94763e-41	4.77582e-40	FCGR1A	NA	NA	NA	NA	NA	NA
2.0533	-0.060983	4.34534e-34	1.69582e-33	FHAD1	NA	NA	NA	NA	NA	NA
2.05256	-1.50494	6.60577e-37	2.81946e-36	KLHL4	NA	NA	NA	NA	NA	NA
2.05248	4.79902	1.30616e-33	5.02354e-33	CXCL12	NA	NA	NA	NA	NA	NA
2.05244	1.78364	4.73861e-54	3.6158e-53	PLK4	NA	NA	NA	NA	NA	NA
2.05237	0.900363	2.30649e-35	9.36039e-35	NUF2	NA	NA	NA	NA	NA	NA
2.05201	-0.303165	3.55157e-32	1.30857e-31	RAG1	NA	NA	NA	NA	NA	NA
2.05059	-2.17248	6.21774e-45	3.43426e-44	RPS19P3	NA	NA	NA	NA	NA	NA
2.05051	-0.606557	9.93333e-43	5.09077e-42	SPDYA	NA	NA	NA	NA	NA	NA
2.05045	1.51651	3.54624e-80	7.94152e-79	ZNF573	NA	NA	NA	NA	NA	NA
2.05025	-2.21122	2.04431e-43	1.07611e-42	CNTF	NA	NA	NA	NA	NA	NA
2.04989	-1.04962	7.59396e-88	2.36519e-86	POLH.AS1	NA	NA	NA	NA	NA	NA
2.04953	-0.26656	1.40789e-48	8.70522e-48	AC007842.1	NA	NA	NA	NA	NA	NA
2.0495	-2.40985	1.50855e-39	6.98953e-39	STAU2.AS1	NA	NA	NA	NA	NA	NA
2.04934	0.594093	5.73199e-42	2.85659e-41	CHST1	NA	NA	NA	NA	NA	NA
2.04899	-1.91407	3.15976e-62	3.31325e-61	AC011466.1	NA	NA	NA	NA	NA	NA
2.04898	-1.49818	1.0849e-16	2.38797e-16	LINC01266	NA	NA	NA	NA	NA	NA
2.04895	-1.19482	1.74341e-56	1.43986e-55	ACTG1P3	NA	NA	NA	NA	NA	NA
2.04894	5.03456	1.80925e-52	1.29876e-51	CERS6	NA	NA	NA	NA	NA	NA
2.04891	-2.14819	1.3893e-39	6.44132e-39	AC009054.2	NA	NA	NA	NA	NA	NA
2.04849	-2.04971	1.12877e-48	7.00834e-48	ARL13A	NA	NA	NA	NA	NA	NA
2.04763	-0.472167	3.23225e-46	1.8613e-45	EBLN2	NA	NA	NA	NA	NA	NA
2.04759	0.708357	3.61351e-36	1.50433e-35	VIPR1.AS1	NA	NA	NA	NA	NA	NA
2.04703	4.33849	7.34019e-54	5.55844e-53	CRYBG3	NA	NA	NA	NA	NA	NA
2.04694	-1.11658	1.87865e-36	7.89622e-36	FO681492.1	NA	NA	NA	NA	NA	NA
2.04669	3.59686	4.98152e-51	3.39349e-50	GJC1	NA	NA	NA	NA	NA	NA
2.04591	-2.61694	6.07986e-48	3.68537e-47	AC073475.1	NA	NA	NA	NA	NA	NA
2.0451	1.81469	7.06788e-72	1.10891e-70	FOXO3B	NA	NA	NA	NA	NA	NA
2.04497	-1.38867	2.16752e-42	1.09504e-41	AC108134.2	NA	NA	NA	NA	NA	NA
2.0442	-1.22102	1.05525e-36	4.46488e-36	AC092296.2	NA	NA	NA	NA	NA	NA
2.04412	-1.10437	2.25471e-54	1.74074e-53	RNF31	NA	NA	NA	NA	NA	NA
2.0435	-1.01237	6.41585e-69	8.85337e-68	FBXO24	NA	NA	NA	NA	NA	NA
2.04308	7.16742	5.08574e-82	1.23097e-80	KMT2C	NA	NA	NA	NA	NA	NA
2.04256	2.51271	1.35982e-76	2.60065e-75	ZNRD1ASP	NA	NA	NA	NA	NA	NA
2.04162	1.58706	5.72411e-53	4.17478e-52	LRRC75A	NA	NA	NA	NA	NA	NA
2.04047	-0.676543	7.17467e-46	4.0922e-45	LRRC69	NA	NA	NA	NA	NA	NA
2.04022	-2.60856	8.84946e-41	4.25542e-40	AC114939.1	NA	NA	NA	NA	NA	NA
2.03937	-2.62764	7.23053e-49	4.53227e-48	AC104170.1	NA	NA	NA	NA	NA	NA
2.03886	-2.12284	8.69854e-51	5.89112e-50	DUTP6	NA	NA	NA	NA	NA	NA
2.03873	-2.1755	2.73192e-49	1.74054e-48	GORAB.AS1	NA	NA	NA	NA	NA	NA
2.03871	-1.39844	8.21885e-26	2.46848e-25	AL117339.4	NA	NA	NA	NA	NA	NA
2.03856	-1.68262	8.79324e-37	3.73259e-36	KIAA1671.AS1	NA	NA	NA	NA	NA	NA
2.03837	-1.85826	7.91841e-29	2.61671e-28	AC243960.1	5.02785e-11	1.34677	0.297	0.118	5.86247e-07	B lineage
2.03825	-1.74713	9.44459e-38	4.12864e-37	AC112694.2	NA	NA	NA	NA	NA	NA
2.03803	0.648725	2.15185e-77	4.25116e-76	SRGAP2B	NA	NA	NA	NA	NA	NA
2.03786	-1.04711	2.84182e-27	8.93599e-27	ITGA2B	NA	NA	NA	NA	NA	NA
2.03746	0.267443	4.45265e-47	2.62685e-46	AC245060.6	5.45937e-07	2.03282	0.154	0.059	0.00636562	B lineage
2.03719	-2.65747	1.33218e-48	8.24443e-48	POC1B.GALNT4	NA	NA	NA	NA	NA	NA
2.03716	3.85798	3.80373e-50	2.50723e-49	PDZD2	NA	NA	NA	NA	NA	NA
2.03674	-2.47315	1.86622e-41	9.14182e-41	AC104563.1	NA	NA	NA	NA	NA	NA
2.03655	-0.267363	4.41123e-18	1.019e-17	AC106791.1	NA	NA	NA	NA	NA	NA
2.03565	-0.724038	4.01791e-37	1.72722e-36	AC112484.5	NA	NA	NA	NA	NA	NA
2.0354	0.602143	9.45176e-68	1.2571e-66	AC022098.1	NA	NA	NA	NA	NA	NA
2.03526	-1.01523	2.84927e-10	4.97904e-10	UGT8	NA	NA	NA	NA	NA	NA
2.03425	-2.5591	5.51676e-50	3.60914e-49	AC006504.3	NA	NA	NA	NA	NA	NA
2.03365	-1.23319	4.0658e-36	1.69027e-35	C1orf220	NA	NA	NA	NA	NA	NA
2.03317	-2.46835	8.66209e-20	2.11295e-19	TRGV5P	NA	NA	NA	NA	NA	NA
2.03171	-0.56066	1.33381e-15	2.82404e-15	FLG	NA	NA	NA	NA	NA	NA
2.03113	0.462747	6.41178e-46	3.66305e-45	AL691432.1	NA	NA	NA	NA	NA	NA
2.03077	-2.36571	5.00523e-30	1.71991e-29	TAC4	NA	NA	NA	NA	NA	NA
2.03068	-1.686	6.48752e-22	1.70621e-21	CYP2A6	NA	NA	NA	NA	NA	NA
2.02988	0.949222	2.39841e-26	7.3231e-26	AL121790.2	NA	NA	NA	NA	NA	NA
2.02986	-2.13469	6.88897e-34	2.67506e-33	FCGR1B	NA	NA	NA	NA	NA	NA
2.02982	5.45857	1.47303e-110	1.3662e-108	H3.3A	NA	NA	NA	NA	NA	NA
2.02945	-2.06716	1.57687e-17	3.57095e-17	AC092535.2	NA	NA	NA	NA	NA	NA
2.02914	-0.502159	4.18395e-36	1.7387e-35	AC024560.4	NA	NA	NA	NA	NA	NA
2.02694	-0.654634	1.0033e-33	3.8744e-33	GNB3	NA	NA	NA	NA	NA	NA
2.02577	-1.25079	8.60719e-40	4.00834e-39	AC037459.4	NA	NA	NA	NA	NA	NA
2.02566	-1.47625	1.28931e-21	3.35926e-21	AC107223.1	5.22882e-162	2.84563	0.449	0.01	6.09681e-158	erythroid
2.02559	-0.589765	4.59088e-49	2.89935e-48	DDX47	NA	NA	NA	NA	NA	NA
2.02512	-0.157066	1.76502e-58	1.57165e-57	AUNIP	NA	NA	NA	NA	NA	NA
2.025	1.65837	7.36825e-72	1.15344e-70	AP000873.2	NA	NA	NA	NA	NA	NA
2.02433	-1.94888	2.14197e-28	6.97605e-28	TTLL9	NA	NA	NA	NA	NA	NA
2.02432	-1.94931	3.07238e-49	1.95211e-48	AL049844.2	NA	NA	NA	NA	NA	NA
2.02408	-2.08469	1.92167e-39	8.86835e-39	AC093799.1	NA	NA	NA	NA	NA	NA
2.02384	-1.07221	1.47489e-29	4.97668e-29	EXTL1	NA	NA	NA	NA	NA	NA
2.02372	2.76136	7.10282e-119	9.73087e-117	ZNF484	NA	NA	NA	NA	NA	NA
2.02364	-2.2858	5.67562e-46	3.25046e-45	AC021739.2	NA	NA	NA	NA	NA	NA
2.02364	-1.55413	1.36397e-10	2.40983e-10	KCND2	NA	NA	NA	NA	NA	NA
2.02282	1.09545	8.82933e-83	2.21113e-81	GTF2IP1	NA	NA	NA	NA	NA	NA
2.02228	-0.749081	5.86885e-62	6.07191e-61	AP001273.1	NA	NA	NA	NA	NA	NA
2.02197	1.17687	1.46679e-42	7.46247e-42	TTN.AS1	NA	NA	NA	NA	NA	NA
2.02102	-2.38209	4.23512e-22	1.121e-21	CACNA1I	NA	NA	NA	NA	NA	NA
2.02096	3.78595	9.81082e-50	6.36671e-49	MUC20.OT1	NA	NA	NA	NA	NA	NA
2.02071	-1.50138	4.29646e-40	2.02515e-39	SIAH2.AS1	NA	NA	NA	NA	NA	NA
2.02044	3.451	2.54598e-21	6.55444e-21	INHBA	NA	NA	NA	NA	NA	NA
2.01928	0.900934	1.93161e-22	5.18285e-22	PCDHGB4	NA	NA	NA	NA	NA	NA
2.01901	-0.946154	9.90227e-84	2.59777e-82	MGC16275	NA	NA	NA	NA	NA	NA
2.01879	4.05461	3.00324e-52	2.13755e-51	SLC6A6	NA	NA	NA	NA	NA	NA
2.01857	1.22796	5.47708e-53	3.99739e-52	TMEM37	NA	NA	NA	NA	NA	NA
2.01772	3.58798	1.02425e-55	8.24159e-55	NFATC2	NA	NA	NA	NA	NA	NA
2.01743	2.37231	3.16354e-41	1.54104e-40	CEP126	NA	NA	NA	NA	NA	NA
2.01736	2.62515	8.48472e-48	5.11499e-47	PRKG1	NA	NA	NA	NA	NA	NA
2.01683	-0.997279	8.03531e-30	2.74001e-29	PCDHGC5	NA	NA	NA	NA	NA	NA
2.0165	-1.46793	4.84206e-52	3.41387e-51	FTOP1	NA	NA	NA	NA	NA	NA
2.01627	-2.40088	1.47637e-31	5.33094e-31	RBMS1P1	NA	NA	NA	NA	NA	NA
2.01524	1.74067	1.30285e-44	7.11173e-44	UBASH3B	NA	NA	NA	NA	NA	NA
2.01518	-1.11539	7.97077e-17	1.7611e-16	TIMD4	NA	NA	NA	NA	NA	NA
2.01506	2.8302	1.7605e-38	7.86315e-38	FOXM1	NA	NA	NA	NA	NA	NA
2.01497	1.38278	2.7864e-37	1.20201e-36	AC073957.3	NA	NA	NA	NA	NA	NA
2.01472	4.28064	1.09228e-78	2.28723e-77	RNF169	NA	NA	NA	NA	NA	NA
2.01467	-2.22847	2.56654e-45	1.43881e-44	AC109460.1	NA	NA	NA	NA	NA	NA
2.0144	2.33362	2.73797e-68	3.7098e-67	LRRC37A2	NA	NA	NA	NA	NA	NA
2.01422	1.29451	3.35606e-51	2.30116e-50	CXCR6	NA	NA	NA	NA	NA	NA
2.014	-0.471542	6.29086e-47	3.6957e-46	SSBP3.AS1	NA	NA	NA	NA	NA	NA
2.01304	5.54572	5.14239e-64	5.84225e-63	PLXND1	NA	NA	NA	NA	NA	NA
2.01235	4.07654	8.59169e-64	9.66668e-63	ARHGAP31	NA	NA	NA	NA	NA	NA
2.01222	5.48696	7.36314e-117	9.46863e-115	ZNF91	NA	NA	NA	NA	NA	NA
2.01204	2.85571	1.68751e-51	1.16662e-50	SLC1A3	NA	NA	NA	NA	NA	NA
2.01202	0.0649909	4.31575e-31	1.5343e-30	AL355916.2	NA	NA	NA	NA	NA	NA
2.01175	-1.72474	6.77102e-14	1.35182e-13	PAPPA2	NA	NA	NA	NA	NA	NA
2.0109	-2.37013	9.93423e-25	2.87493e-24	AC012313.3	NA	NA	NA	NA	NA	NA
2.01053	-2.12131	2.21926e-44	1.20077e-43	PRKAR1B.AS1	NA	NA	NA	NA	NA	NA
2.01044	-2.54301	3.35313e-22	8.90473e-22	AC025774.1	NA	NA	NA	NA	NA	NA
2.01027	-1.55929	6.04815e-39	2.74465e-38	SLC47A2	NA	NA	NA	NA	NA	NA
2.00999	1.42791	1.07275e-48	6.66844e-48	ADAMTS7	NA	NA	NA	NA	NA	NA
2.00963	-1.82757	7.34918e-43	3.78213e-42	AL033519.3	NA	NA	NA	NA	NA	NA
2.00902	-0.392863	1.53708e-69	2.19473e-68	SMC5.AS1	NA	NA	NA	NA	NA	NA
2.00878	-0.18439	1.85252e-05	2.64767e-05	AC119673.2	NA	NA	NA	NA	NA	NA
2.00837	-2.10622	1.54946e-39	7.17594e-39	AL139246.3	NA	NA	NA	NA	NA	NA
2.00836	0.611658	2.10857e-93	8.64925e-92	AP002495.1	NA	NA	NA	NA	NA	NA
2.00774	3.89548	1.25329e-65	1.52027e-64	TMEM161B.AS1	NA	NA	NA	NA	NA	NA
2.00759	-1.4966	1.16214e-30	4.07079e-30	AC132872.4	NA	NA	NA	NA	NA	NA
2.00742	-0.812336	5.07332e-41	2.45366e-40	AC006299.1	NA	NA	NA	NA	NA	NA
2.00601	-1.39424	7.26647e-39	3.28897e-38	AC023355.1	NA	NA	NA	NA	NA	NA
2.005	0.805937	2.23555e-46	1.29517e-45	DDIAS	NA	NA	NA	NA	NA	NA
2.00488	-1.1126	1.52182e-55	1.21519e-54	AC013486.1	NA	NA	NA	NA	NA	NA
2.00456	0.137819	9.74007e-46	5.53134e-45	KLRD1	NA	NA	NA	NA	NA	NA
2.00344	0.480691	5.23257e-45	2.90005e-44	NANOS1	NA	NA	NA	NA	NA	NA
2.00149	-2.03712	1.84349e-54	1.42536e-53	AC024558.1	NA	NA	NA	NA	NA	NA
2.00048	-0.834719	6.52481e-39	2.95967e-38	CTAGE7P	NA	NA	NA	NA	NA	NA
2.00035	2.0391	8.27275e-66	1.01052e-64	SEPTIN4	NA	NA	NA	NA	NA	NA
2.00034	-2.62801	5.14199e-30	1.76575e-29	AC090510.2	NA	NA	NA	NA	NA	NA
1.9997	0.0370166	8.38892e-42	4.16387e-41	BISPR	4.06497e-11	2.53586	0.12	0.045	4.73975e-07	NK/T
1.9997	-1.32877	4.41583e-40	2.07954e-39	LINC02580	NA	NA	NA	NA	NA	NA
1.99949	2.46008	1.70721e-59	1.56951e-58	NHS	NA	NA	NA	NA	NA	NA
1.99926	-1.41774	2.11358e-29	7.09297e-29	JPH3	NA	NA	NA	NA	NA	NA
1.99921	-1.77889	6.68967e-31	2.36104e-30	AC119396.1	NA	NA	NA	NA	NA	NA
1.99858	3.06478	6.25316e-65	7.40941e-64	BRCA1	NA	NA	NA	NA	NA	NA
1.99752	0.678748	3.23209e-59	2.943e-58	AC080013.1	NA	NA	NA	NA	NA	NA
1.99705	-2.10098	2.12079e-31	7.62372e-31	AL355075.2	NA	NA	NA	NA	NA	NA
1.99655	4.68287	2.54195e-58	2.25293e-57	SACS	NA	NA	NA	NA	NA	NA
1.99598	7.5525	5.36012e-40	2.51631e-39	COL6A3	NA	NA	NA	NA	NA	NA
1.9957	-2.23986	2.87478e-13	5.62374e-13	EMX2	NA	NA	NA	NA	NA	NA
1.99519	4.7227	2.5128e-82	6.15312e-81	SLC5A3	NA	NA	NA	NA	NA	NA
1.99517	0.629119	3.19189e-33	1.21381e-32	AC027601.5	NA	NA	NA	NA	NA	NA
1.99513	-0.00771251	7.68355e-10	1.32023e-09	ANKRD18B	NA	NA	NA	NA	NA	NA
1.99431	0.390732	3.09091e-20	7.65641e-20	PKD1P5	NA	NA	NA	NA	NA	NA
1.99408	-0.0995191	2.11206e-34	8.33726e-34	CYSLTR2	NA	NA	NA	NA	NA	NA
1.99271	2.11038	9.00699e-10	1.54383e-09	NCAM2	NA	NA	NA	NA	NA	NA
1.99232	1.57585	5.03935e-52	3.5482e-51	RPSAP58	NA	NA	NA	NA	NA	NA
1.99194	1.97345	1.3982e-58	1.2482e-57	FAM78A	NA	NA	NA	NA	NA	NA
1.99068	-2.09695	1.21534e-21	3.16888e-21	LILRA4	NA	NA	NA	NA	NA	NA
1.9887	-0.676995	1.26952e-44	6.93341e-44	ANKDD1B	NA	NA	NA	NA	NA	NA
1.98846	-1.57557	1.65945e-20	4.15824e-20	BX537318.2	NA	NA	NA	NA	NA	NA
1.98844	-0.43449	8.39604e-17	1.85408e-16	AC091544.2	NA	NA	NA	NA	NA	NA
1.98778	-0.710631	6.59317e-25	1.9181e-24	SLC34A3	NA	NA	NA	NA	NA	NA
1.9874	2.1379	5.06192e-19	1.20325e-18	DUXAP8	NA	NA	NA	NA	NA	NA
1.98629	4.2114	1.94457e-55	1.54923e-54	ERVK13.1	NA	NA	NA	NA	NA	NA
1.98626	3.55015	8.38049e-31	2.94935e-30	CD163	NA	NA	NA	NA	NA	NA
1.98626	4.32803	1.66764e-85	4.7301e-84	SSH2	NA	NA	NA	NA	NA	NA
1.98616	5.77799	1.46219e-79	3.18265e-78	RO60	NA	NA	NA	NA	NA	NA
1.98586	5.94624	2.47175e-83	6.34153e-82	CHD9	NA	NA	NA	NA	NA	NA
1.9857	0.11117	5.16512e-33	1.95144e-32	AC091057.1	NA	NA	NA	NA	NA	NA
1.98418	3.79333	5.94155e-25	1.73142e-24	ADAMTS2	NA	NA	NA	NA	NA	NA
1.98406	0.251004	2.47279e-41	1.20765e-40	DNAH10	NA	NA	NA	NA	NA	NA
1.98359	2.05505	5.47654e-34	2.13292e-33	FAM13A.AS1	NA	NA	NA	NA	NA	NA
1.98325	-2.22182	4.17095e-20	1.02892e-19	CD44.AS1	NA	NA	NA	NA	NA	NA
1.9825	4.89143	3.35064e-71	5.08565e-70	REV3L	NA	NA	NA	NA	NA	NA
1.98185	-2.74624	4.56809e-31	1.62209e-30	AL513190.1	NA	NA	NA	NA	NA	NA
1.98156	-0.229407	2.15044e-07	3.34909e-07	LINC01876	NA	NA	NA	NA	NA	NA
1.98141	-0.290117	5.61587e-21	1.42563e-20	VNN1	NA	NA	NA	NA	NA	NA
1.98053	-1.63104	1.54594e-41	7.59597e-41	AC025449.2	NA	NA	NA	NA	NA	NA
1.97982	-2.21476	1.346e-35	5.50613e-35	AL161729.1	NA	NA	NA	NA	NA	NA
1.97959	-2.22601	4.53497e-24	1.28682e-23	LINC02086	NA	NA	NA	NA	NA	NA
1.97922	-2.6023	1.13689e-20	2.86044e-20	TCTEX1D4	NA	NA	NA	NA	NA	NA
1.97916	5.82861	2.88435e-98	1.48548e-96	TULP4	NA	NA	NA	NA	NA	NA
1.97914	1.66205	2.59183e-90	9.05456e-89	RAD50	NA	NA	NA	NA	NA	NA
1.97764	3.93686	7.7235e-74	1.31299e-72	RBMS3	NA	NA	NA	NA	NA	NA
1.97761	-2.31064	3.25915e-31	1.164e-30	HNRNPH1P1	NA	NA	NA	NA	NA	NA
1.97746	-1.29666	9.95107e-51	6.71985e-50	PEAK3	NA	NA	NA	NA	NA	NA
1.97697	-2.29841	6.46582e-36	2.66949e-35	AC063944.1	NA	NA	NA	NA	NA	NA
1.97678	1.54769	1.17311e-31	4.24909e-31	ESPL1	NA	NA	NA	NA	NA	NA
1.97665	-0.532247	6.21459e-22	1.63607e-21	ZBP1	NA	NA	NA	NA	NA	NA
1.97659	-1.22215	5.85419e-36	2.42222e-35	TMC3	NA	NA	NA	NA	NA	NA
1.97611	-2.05706	2.69577e-24	7.70782e-24	AC005865.1	NA	NA	NA	NA	NA	NA
1.97592	-1.28678	1.34554e-52	9.6987e-52	AL391840.3	NA	NA	NA	NA	NA	NA
1.97589	-1.67739	6.90247e-30	2.36024e-29	GRM6	NA	NA	NA	NA	NA	NA
1.97377	2.75563	2.90446e-17	6.50989e-17	CELSR3	NA	NA	NA	NA	NA	NA
1.97287	0.759476	9.55954e-68	1.26982e-66	AC104447.1	NA	NA	NA	NA	NA	NA
1.97257	-0.183251	5.24637e-11	9.43375e-11	ALX4	NA	NA	NA	NA	NA	NA
1.97215	2.90685	7.40308e-33	2.78543e-32	COL5A3	NA	NA	NA	NA	NA	NA
1.9721	-1.5668	3.11343e-16	6.73901e-16	DNAH3	NA	NA	NA	NA	NA	NA
1.97208	4.0311	2.23234e-32	8.27885e-32	CARMN	NA	NA	NA	NA	NA	NA
1.97193	0.286866	3.53135e-23	9.70127e-23	LINC00893	NA	NA	NA	NA	NA	NA
1.97189	-0.294853	7.64615e-64	8.61209e-63	SUGT1P3	NA	NA	NA	NA	NA	NA
1.97133	3.26251	1.35606e-87	4.18622e-86	GEN1	NA	NA	NA	NA	NA	NA
1.97024	-0.8986	5.32879e-68	7.12806e-67	AC012557.1	NA	NA	NA	NA	NA	NA
1.9697	-2.15962	5.59749e-51	3.80567e-50	MMADHC.DT	NA	NA	NA	NA	NA	NA
1.96866	3.06051	5.73007e-41	2.76811e-40	PIEZO2	NA	NA	NA	NA	NA	NA
1.96751	-2.17675	3.68863e-52	2.61384e-51	AC138207.6	NA	NA	NA	NA	NA	NA
1.96741	-0.66755	3.06484e-44	1.64977e-43	LILRA1	NA	NA	NA	NA	NA	NA
1.96741	-0.609366	1.70592e-50	1.14206e-49	C17orf49	NA	NA	NA	NA	NA	NA
1.96669	-1.62435	1.98712e-38	8.86024e-38	AC138356.2	NA	NA	NA	NA	NA	NA
1.96662	-1.09436	1.34454e-47	8.07071e-47	HLA.J	NA	NA	NA	NA	NA	NA
1.96646	3.4376	9.88655e-67	1.2514e-65	ANKRD44	NA	NA	NA	NA	NA	NA
1.96527	3.50909	1.15741e-19	2.81281e-19	LRRC37A4P	NA	NA	NA	NA	NA	NA
1.96495	-2.38812	4.48744e-19	1.06864e-18	PON3	NA	NA	NA	NA	NA	NA
1.96472	-0.801092	8.01042e-60	7.49247e-59	AC079921.1	NA	NA	NA	NA	NA	NA
1.96461	-1.59042	1.88021e-45	1.05773e-44	AC026202.2	NA	NA	NA	NA	NA	NA
1.96451	-1.15564	3.4784e-31	1.23977e-30	SAMD3	NA	NA	NA	NA	NA	NA
1.96298	-2.60587	3.34273e-28	1.08329e-27	AC090907.3	NA	NA	NA	NA	NA	NA
1.96274	-1.18899	1.50901e-49	9.73842e-49	SPAG5.AS1	NA	NA	NA	NA	NA	NA
1.96193	3.61975	2.59397e-21	6.67635e-21	ASPN	NA	NA	NA	NA	NA	NA
1.96185	-0.054805	9.05171e-20	2.20722e-19	NALCN	NA	NA	NA	NA	NA	NA
1.96168	1.17824	4.0173e-45	2.23835e-44	TRPC6	NA	NA	NA	NA	NA	NA
1.96135	3.70574	1.42801e-26	4.39022e-26	LEF1	NA	NA	NA	NA	NA	NA
1.96017	-1.11834	3.42103e-14	6.90166e-14	LRP2	NA	NA	NA	NA	NA	NA
1.96013	-1.53033	1.85511e-23	5.15512e-23	EPX	NA	NA	NA	NA	NA	NA
1.96002	0.149577	2.82158e-17	6.32885e-17	LINC00960	NA	NA	NA	NA	NA	NA
1.95656	-2.303	3.57327e-24	1.01835e-23	CYP2D8P	NA	NA	NA	NA	NA	NA
1.95647	1.15136	1.77865e-43	9.38392e-43	MSH5	NA	NA	NA	NA	NA	NA
1.95607	-1.72822	3.5003e-17	7.82778e-17	EGFL6	NA	NA	NA	NA	NA	NA
1.95575	1.05544	2.25621e-33	8.62528e-33	SHCBP1	NA	NA	NA	NA	NA	NA
1.95552	2.48896	1.30165e-26	4.00762e-26	BMP8B	NA	NA	NA	NA	NA	NA
1.95513	5.05107	4.03429e-114	4.57096e-112	INO80D	NA	NA	NA	NA	NA	NA
1.95496	-0.334135	2.21889e-36	9.28718e-36	SKIDA1	NA	NA	NA	NA	NA	NA
1.95483	4.0571	4.49121e-96	2.03327e-94	HMBOX1	NA	NA	NA	NA	NA	NA
1.95469	1.43027	1.67588e-40	7.99459e-40	NOS1AP	NA	NA	NA	NA	NA	NA
1.95442	-1.8687	8.35686e-26	2.50813e-25	AC103810.1	NA	NA	NA	NA	NA	NA
1.95412	1.10403	1.3357e-45	7.5506e-45	ARHGAP8	NA	NA	NA	NA	NA	NA
1.95329	-0.560584	1.19424e-70	1.76659e-69	C11orf65	NA	NA	NA	NA	NA	NA
1.95321	4.31121	6.87071e-55	5.38381e-54	MTSS1	NA	NA	NA	NA	NA	NA
1.95268	-2.04637	5.14999e-46	2.95427e-45	ENDOU	NA	NA	NA	NA	NA	NA
1.95256	-2.38722	8.65722e-35	3.46107e-34	AL359697.1	NA	NA	NA	NA	NA	NA
1.95244	-1.29122	8.66921e-14	1.72553e-13	LINC02605	NA	NA	NA	NA	NA	NA
1.95211	0.47635	2.65591e-28	8.62441e-28	ADAM32	NA	NA	NA	NA	NA	NA
1.95185	0.769039	5.71609e-20	1.4043e-19	POU2AF1	NA	NA	NA	NA	NA	NA
1.95152	-1.68622	7.1612e-59	6.45617e-58	AC096586.2	NA	NA	NA	NA	NA	NA
1.95149	-0.281203	1.30843e-34	5.19924e-34	CNIH2	NA	NA	NA	NA	NA	NA
1.9509	4.44727	1.46283e-64	1.70251e-63	GARS1.DT	NA	NA	NA	NA	NA	NA
1.94981	-2.10913	5.0365e-36	2.08719e-35	AC026124.2	NA	NA	NA	NA	NA	NA
1.94957	-1.16762	5.82053e-38	2.56203e-37	AC010260.1	NA	NA	NA	NA	NA	NA
1.94934	0.606891	2.4703e-45	1.38523e-44	KBTBD8	NA	NA	NA	NA	NA	NA
1.94892	0.482419	4.8777e-55	3.84511e-54	SCLY	NA	NA	NA	NA	NA	NA
1.94809	2.96656	4.13058e-56	3.37154e-55	VASH1	NA	NA	NA	NA	NA	NA
1.94768	-1.74781	1.91534e-16	4.17594e-16	CCL8	NA	NA	NA	NA	NA	NA
1.94743	0.519356	2.10658e-20	5.25103e-20	PCDH19	NA	NA	NA	NA	NA	NA
1.9471	4.2115	9.05051e-46	5.14671e-45	DLC1	NA	NA	NA	NA	NA	NA
1.94681	3.08617	4.29163e-21	1.0945e-20	IFI44L	NA	NA	NA	NA	NA	NA
1.94513	-0.655114	1.36334e-11	2.50741e-11	CPHL1P	NA	NA	NA	NA	NA	NA
1.94446	-1.41576	2.74595e-74	4.76473e-73	AC004477.2	NA	NA	NA	NA	NA	NA
1.94437	-1.09912	4.99073e-41	2.41484e-40	AC024896.1	NA	NA	NA	NA	NA	NA
1.94384	-0.859035	1.91438e-11	3.50182e-11	SLC4A10	NA	NA	NA	NA	NA	NA
1.94318	2.5329	6.02623e-42	3.00109e-41	ITGAM	NA	NA	NA	NA	NA	NA
1.94269	0.634274	1.17153e-42	5.98352e-42	ZNF366	NA	NA	NA	NA	NA	NA
1.94227	5.51939	1.08581e-103	7.31822e-102	RALGAPA1	NA	NA	NA	NA	NA	NA
1.94204	2.17395	3.059e-25	9.0043e-25	TSPAN11	NA	NA	NA	NA	NA	NA
1.94157	-2.24787	1.32719e-38	5.95573e-38	IPO4	NA	NA	NA	NA	NA	NA
1.9407	-1.60027	7.85702e-56	6.34403e-55	AC005034.5	NA	NA	NA	NA	NA	NA
1.94052	0.29965	5.13308e-26	1.55147e-25	CYP2D6	NA	NA	NA	NA	NA	NA
1.9404	-0.0693429	6.63067e-33	2.49929e-32	RCOR2	NA	NA	NA	NA	NA	NA
1.93953	6.48407	4.00553e-59	3.6362e-58	VPS13B	NA	NA	NA	NA	NA	NA
1.93944	-2.32104	8.14626e-16	1.74008e-15	CDH8	NA	NA	NA	NA	NA	NA
1.93857	0.00593536	2.60551e-44	1.40686e-43	AC010761.1	NA	NA	NA	NA	NA	NA
1.9385	1.49095	1.86338e-27	5.89826e-27	DLGAP5	NA	NA	NA	NA	NA	NA
1.93779	-2.73897	4.4603e-37	1.91465e-36	AC025165.4	NA	NA	NA	NA	NA	NA
1.93708	-1.26669	4.68545e-19	1.11516e-18	AGBL4	NA	NA	NA	NA	NA	NA
1.93628	-2.31484	5.14395e-21	1.30773e-20	AC123912.1	NA	NA	NA	NA	NA	NA
1.93554	-0.830234	6.03571e-71	9.04968e-70	C7orf25	NA	NA	NA	NA	NA	NA
1.93543	1.00642	8.90455e-61	8.73412e-60	EIF1B.AS1	NA	NA	NA	NA	NA	NA
1.935	1.62698	1.86079e-60	1.80074e-59	CARD6	NA	NA	NA	NA	NA	NA
1.93467	-2.61764	4.13185e-31	1.46967e-30	ABCG4	NA	NA	NA	NA	NA	NA
1.93382	-2.04097	1.0701e-17	2.43518e-17	RCC2P6	NA	NA	NA	NA	NA	NA
1.9338	-0.613848	4.02013e-27	1.25939e-26	CACNA1A	NA	NA	NA	NA	NA	NA
1.93363	3.74197	4.29931e-50	2.82856e-49	TLR4	NA	NA	NA	NA	NA	NA
1.93297	2.64628	4.90173e-45	2.71885e-44	IL16	NA	NA	NA	NA	NA	NA
1.93227	-0.466936	1.08874e-37	4.75437e-37	ZC3H12D	NA	NA	NA	NA	NA	NA
1.93118	-0.365523	1.92812e-68	2.62097e-67	GPR146	NA	NA	NA	NA	NA	NA
1.93094	2.06922	8.46338e-43	4.34806e-42	EPSTI1	NA	NA	NA	NA	NA	NA
1.92992	0.440795	3.59571e-50	2.37236e-49	MYLK.AS1	NA	NA	NA	NA	NA	NA
1.92859	-0.797494	3.01555e-57	2.56634e-56	MEF2C.AS1	NA	NA	NA	NA	NA	NA
1.92828	-2.11613	6.94546e-46	3.9647e-45	AC034198.2	NA	NA	NA	NA	NA	NA
1.92794	-2.45156	8.46896e-34	3.27887e-33	AC110373.1	NA	NA	NA	NA	NA	NA
1.92766	-0.984188	1.47161e-54	1.14161e-53	AC005253.1	NA	NA	NA	NA	NA	NA
1.92755	-1.51664	1.43872e-34	5.70399e-34	AC092718.7	NA	NA	NA	NA	NA	NA
1.92738	-0.519621	4.20106e-42	2.10214e-41	RBBP4P1	NA	NA	NA	NA	NA	NA
1.92668	-2.61902	1.93312e-20	4.82957e-20	CEACAM4	NA	NA	NA	NA	NA	NA
1.92666	-0.836955	2.24124e-23	6.21165e-23	AL591845.1	NA	NA	NA	NA	NA	NA
1.9265	-2.56303	3.80854e-23	1.04538e-22	NDST3	NA	NA	NA	NA	NA	NA
1.9264	4.1245	3.41051e-10	5.94394e-10	SPP1	NA	NA	NA	NA	NA	NA
1.92626	4.08788	2.22716e-38	9.91578e-38	PCDH18	NA	NA	NA	NA	NA	NA
1.92611	-1.70675	2.52805e-41	1.23434e-40	AC073487.1	NA	NA	NA	NA	NA	NA
1.92603	-1.29965	5.87158e-30	2.012e-29	AL732372.2	NA	NA	NA	NA	NA	NA
1.92599	-1.57511	5.28794e-39	2.40435e-38	PAIP1P1	NA	NA	NA	NA	NA	NA
1.92504	-2.56808	1.37684e-33	5.29347e-33	AC007780.1	NA	NA	NA	NA	NA	NA
1.92498	5.98881	9.25386e-57	7.73405e-56	ZNF462	NA	NA	NA	NA	NA	NA
1.92455	2.20158	3.70448e-101	2.22259e-99	ZNF852	NA	NA	NA	NA	NA	NA
1.92387	0.604658	1.76559e-25	5.24199e-25	FER1L4	NA	NA	NA	NA	NA	NA
1.92364	-1.22011	3.77522e-34	1.4769e-33	LINC01116	NA	NA	NA	NA	NA	NA
1.92362	-1.98941	4.10762e-61	4.08443e-60	AC117503.3	NA	NA	NA	NA	NA	NA
1.92282	-2.09434	1.15001e-13	2.27947e-13	SNORD14E	NA	NA	NA	NA	NA	NA
1.92076	-1.34759	1.95651e-26	5.98866e-26	PRSS53	NA	NA	NA	NA	NA	NA
1.91961	4.59902	1.99833e-56	1.6478e-55	KIRREL1	NA	NA	NA	NA	NA	NA
1.91906	3.66315	1.4278e-43	7.56141e-43	CIITA	NA	NA	NA	NA	NA	NA
1.91889	1.03026	8.53268e-51	5.78252e-50	IRAG2	NA	NA	NA	NA	NA	NA
1.91887	-1.88607	2.8225e-34	1.10874e-33	PDE6C	NA	NA	NA	NA	NA	NA
1.91768	1.32361	1.61855e-37	7.03431e-37	MAK	NA	NA	NA	NA	NA	NA
1.91676	1.92458	9.62613e-26	2.8833e-25	SLAMF7	NA	NA	NA	NA	NA	NA
1.91668	3.42904	1.83129e-49	1.1782e-48	FLI1	NA	NA	NA	NA	NA	NA
1.91659	-2.42588	3.72411e-35	1.50349e-34	AC004918.1	NA	NA	NA	NA	NA	NA
1.91593	2.39961	4.50313e-61	4.47135e-60	GAL3ST4	NA	NA	NA	NA	NA	NA
1.91589	1.28897	1.28216e-24	3.69879e-24	GPT	NA	NA	NA	NA	NA	NA
1.91576	9.13278	7.00495e-24	1.97274e-23	COL1A2	NA	NA	NA	NA	NA	NA
1.91565	-2.45223	1.30535e-32	4.87727e-32	L3MBTL4.AS1	NA	NA	NA	NA	NA	NA
1.91549	1.86502	1.14751e-49	7.43292e-49	FGD2	NA	NA	NA	NA	NA	NA
1.91483	6.69221	1.0556e-82	2.63411e-81	NFIA	NA	NA	NA	NA	NA	NA
1.91445	-0.387852	3.03383e-16	6.57011e-16	AC003991.1	4.64855e-30	2.00481	0.132	0.013	5.42021e-26	tumor
1.91352	4.54134	4.09087e-92	1.54502e-90	BRWD3	NA	NA	NA	NA	NA	NA
1.9128	3.22906	1.10263e-99	6.16326e-98	ZNF81	NA	NA	NA	NA	NA	NA
1.91276	-1.41803	8.41223e-42	4.17445e-41	GPS2	NA	NA	NA	NA	NA	NA
1.91254	0.0530628	2.85944e-46	1.65115e-45	PRELID2	NA	NA	NA	NA	NA	NA
1.91237	-1.40569	4.94367e-47	2.91325e-46	STAR	NA	NA	NA	NA	NA	NA
1.9122	-0.678817	5.41054e-83	1.36475e-81	ALKBH3.AS1	NA	NA	NA	NA	NA	NA
1.91161	-1.61747	3.63294e-38	1.60824e-37	PHBP9	NA	NA	NA	NA	NA	NA
1.91072	0.303129	4.47355e-40	2.10577e-39	PLCXD2	NA	NA	NA	NA	NA	NA
1.91005	-0.530176	3.48646e-48	2.12688e-47	AC079142.1	NA	NA	NA	NA	NA	NA
1.91	0.724413	3.5537e-34	1.39154e-33	SKA1	NA	NA	NA	NA	NA	NA
1.90988	2.98414	1.03104e-19	2.50919e-19	H3C10	NA	NA	NA	NA	NA	NA
1.90784	3.08794	2.56855e-43	1.34733e-42	PLXDC1	NA	NA	NA	NA	NA	NA
1.90776	0.459088	3.86692e-43	2.01678e-42	AC109460.2	NA	NA	NA	NA	NA	NA
1.9075	-0.913202	6.03403e-12	1.12496e-11	MUC16	NA	NA	NA	NA	NA	NA
1.9064	5.10549	4.11666e-30	1.41783e-29	CDH11	NA	NA	NA	NA	NA	NA
1.90593	-1.25188	7.12165e-45	3.92421e-44	MANEA.DT	NA	NA	NA	NA	NA	NA
1.9058	6.12462	3.04566e-101	1.85044e-99	HELZ	NA	NA	NA	NA	NA	NA
1.90529	-0.724431	1.11627e-24	3.22689e-24	TMOD4	NA	NA	NA	NA	NA	NA
1.90527	2.07909	1.24127e-34	4.93799e-34	PPP1R16B	NA	NA	NA	NA	NA	NA
1.90498	-0.978436	1.24049e-10	2.19555e-10	CTSG	NA	NA	NA	NA	NA	NA
1.90489	-2.13188	3.88855e-25	1.14045e-24	ZNF732	NA	NA	NA	NA	NA	NA
1.90444	-2.59058	6.88043e-40	3.21706e-39	AC092999.1	NA	NA	NA	NA	NA	NA
1.90383	1.47824	1.07508e-40	5.15905e-40	MYBL1	NA	NA	NA	NA	NA	NA
1.90349	5.16757	7.52553e-88	2.35051e-86	TET2	NA	NA	NA	NA	NA	NA
1.90304	-1.70949	5.51022e-39	2.50487e-38	AC008543.1	NA	NA	NA	NA	NA	NA
1.90295	1.86466	5.58859e-56	4.53162e-55	C1orf162	NA	NA	NA	NA	NA	NA
1.90256	1.69109	1.18767e-35	4.86415e-35	PCDHGB6	NA	NA	NA	NA	NA	NA
1.90155	2.79663	5.82296e-33	2.19721e-32	ANGPT2	NA	NA	NA	NA	NA	NA
1.90059	-0.559042	3.36009e-79	7.22367e-78	AL139011.1	9.14244e-15	1.36532	0.19	0.052	1.06601e-10	erythroid
1.90053	0.0797815	2.35903e-38	1.04984e-37	AL161891.1	NA	NA	NA	NA	NA	NA
1.90004	1.66694	1.54966e-22	4.16922e-22	SLFN13	NA	NA	NA	NA	NA	NA
1.8994	-0.262107	1.16708e-40	5.59284e-40	AC102945.2	NA	NA	NA	NA	NA	NA
1.89939	-1.67047	4.15882e-15	8.6653e-15	SMTNL1	NA	NA	NA	NA	NA	NA
1.89913	0.305113	4.91075e-57	4.15225e-56	AL592148.3	NA	NA	NA	NA	NA	NA
1.89831	-2.42982	1.07533e-35	4.40836e-35	AC012360.1	NA	NA	NA	NA	NA	NA
1.89828	-1.17142	6.75462e-19	1.59873e-18	HOXD4	NA	NA	NA	NA	NA	NA
1.89825	-0.899229	4.59337e-71	6.91678e-70	SRP54.AS1	NA	NA	NA	NA	NA	NA
1.8981	-1.28212	1.5137e-24	4.35895e-24	C21orf62	NA	NA	NA	NA	NA	NA
1.89789	-1.25223	3.59587e-32	1.32443e-31	DRD4	NA	NA	NA	NA	NA	NA
1.89742	-2.43518	6.87949e-39	3.11719e-38	AC087276.2	NA	NA	NA	NA	NA	NA
1.89685	5.93082	1.56979e-82	3.88941e-81	CEP350	NA	NA	NA	NA	NA	NA
1.89674	1.89765	2.36442e-82	5.81698e-81	SDCBP2.AS1	NA	NA	NA	NA	NA	NA
1.89581	-1.28805	1.34174e-26	4.12925e-26	AC099066.2	NA	NA	NA	NA	NA	NA
1.89576	-0.244959	5.68423e-31	2.0116e-30	CETP	NA	NA	NA	NA	NA	NA
1.89523	0.246278	1.12235e-28	3.68799e-28	HNRNPCP7	NA	NA	NA	NA	NA	NA
1.89521	-1.81213	1.31959e-35	5.4002e-35	PPIAP53	NA	NA	NA	NA	NA	NA
1.89518	-0.599837	4.13099e-29	1.37597e-28	LINC01422	NA	NA	NA	NA	NA	NA
1.89367	-1.92438	9.52491e-09	1.56737e-08	POTEKP	NA	NA	NA	NA	NA	NA
1.89356	1.1247	1.42311e-36	5.99353e-36	CUBN	NA	NA	NA	NA	NA	NA
[truncated: 18,964 more rows]
