# Supplementary material for: Single cell-transcriptomic analysis informs the lncRNA landscape in metastatic castration resistant prostate cancer
Source: NPJ Genom Med. 2024 Feb 23;9:14. doi: 10.1038/s41525-024-00401-3 (PMC10891057; doi:10.1038/s41525-024-00401-3)
Supplement: Supplementary file 4 — List of lncRNAs/protein coding genes associated with AR region amplification [file 41525_2024_401_MOESM4_ESM.xlsx]

## Sheet: Supplementary.Table3
Supplementary Table 3: List of lncRNAs/protein coding genes associated with AR region amplification
Note: Downregulated genes are associated with AR WT and upregulated genes are associated with AR amplifications
Bulk log fold dhange	Bulk average expression	Bulk p-value	Bulk adjusted p-value	Genes	LncRNA p-value	LncRNA average log fold change	LncRNA percentage cells positive group 1	LncRNA percentage cells positive group 2	LncRNA adjusted p value	LncRNA cluster
5.94405	2.1771	0.00492906	0.144609	NPY	NA	NA	NA	NA	NA	NA
5.83842	5.0381	0.000102152	0.0406317	TMEFF2	NA	NA	NA	NA	NA	NA
5.40247	-0.14734	2.61062e-05	0.0259051	AC023310.4	NA	NA	NA	NA	NA	NA
5.3505	1.29178	1.28536e-05	0.0189501	AC131280.1	NA	NA	NA	NA	NA	NA
5.31439	2.75114	3.0196e-05	0.0259051	NBEAP1	NA	NA	NA	NA	NA	NA
5.26218	2.71348	3.19489e-05	0.0259051	CAVIN2-AS1	NA	NA	NA	NA	NA	NA
4.42824	4.5349	0.00846362	0.17717	CRISP3	NA	NA	NA	NA	NA	NA
4.38715	-2.00136	0.0011375	0.0869311	AL121950.1	NA	NA	NA	NA	NA	NA
4.2781	-1.52712	0.000239077	0.0496212	LINC00308	NA	NA	NA	NA	NA	NA
4.21587	-3.26452	2.59355e-06	0.0123809	AC068446.3	NA	NA	NA	NA	NA	NA
4.16381	0.0111156	0.000681363	0.0680131	LINC01687	NA	NA	NA	NA	NA	NA
3.98678	1.60233	0.00634777	0.157161	CYP4F8	NA	NA	NA	NA	NA	NA
3.91968	-1.63481	0.00506778	0.146053	LINC01443	NA	NA	NA	NA	NA	NA
3.89693	-1.43218	0.0100218	0.190207	PCAT4	NA	NA	NA	NA	NA	NA
3.89416	0.0926774	0.00136133	0.0919883	PPP3R2	NA	NA	NA	NA	NA	NA
3.891	-1.88006	0.00293275	0.117433	ANKRD30B	NA	NA	NA	NA	NA	NA
3.86391	-1.66873	0.00220873	0.107796	CRISP2	NA	NA	NA	NA	NA	NA
3.73561	-1.80346	0.00126996	0.0911416	AL353637.1	NA	NA	NA	NA	NA	NA
3.72357	4.49517	0.00579156	0.153689	PCAT14	2.13353e-19	4.09746	0.11	0.021	2.4877e-15	tumor
3.70967	-0.962931	0.00233957	0.109495	FOXB2	NA	NA	NA	NA	NA	NA
3.60945	-0.664031	0.00125217	0.0909326	AL008707.1	NA	NA	NA	NA	NA	NA
3.59627	0.846739	0.00138961	0.0930563	ADAM2	NA	NA	NA	NA	NA	NA
3.5575	1.47297	0.00348082	0.125648	AL353637.2	NA	NA	NA	NA	NA	NA
3.46214	-3.2192	0.000168985	0.0470568	CARTPT	NA	NA	NA	NA	NA	NA
3.42839	-1.85481	0.0201922	0.247619	LINC01322	NA	NA	NA	NA	NA	NA
3.37248	-1.00597	0.0102794	0.19267	ADAM7	NA	NA	NA	NA	NA	NA
3.32854	-1.58064	0.0127754	0.208245	AC073525.1	NA	NA	NA	NA	NA	NA
3.30684	-2.85593	0.00563038	0.151975	AL121974.1	NA	NA	NA	NA	NA	NA
3.29068	-3.01978	0.0030231	0.118449	DNAJB5P1	NA	NA	NA	NA	NA	NA
3.26231	5.50305	0.00217695	0.107796	GRIN3A	NA	NA	NA	NA	NA	NA
3.24004	-2.3962	0.00053663	0.0642724	AL353730.1	NA	NA	NA	NA	NA	NA
3.11014	-1.81336	1.09469e-06	0.0105115	C11orf53	NA	NA	NA	NA	NA	NA
3.08384	-2.59106	0.00958375	0.185372	LINC02726	NA	NA	NA	NA	NA	NA
3.04232	-0.0151714	0.00074198	0.0700613	AC117453.1	NA	NA	NA	NA	NA	NA
3.01838	-2.2704	0.00138867	0.0930563	LYPLA2P3	NA	NA	NA	NA	NA	NA
2.95981	-0.157621	0.0168405	0.232058	VWA5B1	NA	NA	NA	NA	NA	NA
2.9278	0.592852	0.00802823	0.173195	RFX6	NA	NA	NA	NA	NA	NA
2.92642	5.33073	0.000277075	0.0503192	TRPV6	NA	NA	NA	NA	NA	NA
2.9186	4.05218	0.0176008	0.235535	TDRD1	NA	NA	NA	NA	NA	NA
2.91045	3.12554	0.0015199	0.0972728	C8orf34-AS1	1.50084e-35	4.36111	0.114	0.001	1.74998e-31	tumor
2.9057	-2.95113	0.0187051	0.240219	AC008415.1	NA	NA	NA	NA	NA	NA
2.85704	4.22959	0.00590044	0.153793	TENM1	NA	NA	NA	NA	NA	NA
2.81707	10.5633	0.00125805	0.0909326	AR	NA	NA	NA	NA	NA	NA
2.79927	3.12686	0.0115352	0.201369	ZNF385B	NA	NA	NA	NA	NA	NA
2.78578	-1.73757	0.00111239	0.0866972	BCAS2P1	NA	NA	NA	NA	NA	NA
2.68062	4.02827	0.00172822	0.100786	CUX2	NA	NA	NA	NA	NA	NA
2.66989	0.573693	0.000135435	0.0425477	AP002755.1	NA	NA	NA	NA	NA	NA
2.65611	-2.99235	0.0091694	0.182384	CCDC144NL	NA	NA	NA	NA	NA	NA
2.63735	-2.6031	0.0169353	0.232732	HNRNPA1P33	NA	NA	NA	NA	NA	NA
2.6283	-1.366	0.000850421	0.0763916	ARSDP1	NA	NA	NA	NA	NA	NA
2.58578	-3.38736	0.00476509	0.142552	LINC02492	NA	NA	NA	NA	NA	NA
2.57673	0.906705	0.00392997	0.131493	TRGV10	NA	NA	NA	NA	NA	NA
2.56774	8.04834	3.55257e-05	0.0263806	COLCA1	6.15674e-160	6.74585	0.517	0.035	7.17876e-156	tumor
2.54376	-0.96886	0.0195123	0.244112	RORB-AS1	NA	NA	NA	NA	NA	NA
2.54324	-4.03292	0.00217379	0.107796	DSG1-AS1	NA	NA	NA	NA	NA	NA
2.5289	6.18679	0.000119182	0.0411541	ZBTB16	NA	NA	NA	NA	NA	NA
2.52643	-1.54155	0.0197731	0.245627	AL137018.1	NA	NA	NA	NA	NA	NA
2.5254	2.39631	0.000516748	0.0633446	C8orf34	NA	NA	NA	NA	NA	NA
2.52261	5.4527	0.00671352	0.161274	RPL7P16	NA	NA	NA	NA	NA	NA
2.50319	-2.33681	0.0100835	0.190667	AC004947.1	NA	NA	NA	NA	NA	NA
2.49912	7.8323	0.00285527	0.116317	SLC45A3	NA	NA	NA	NA	NA	NA
2.4982	0.316958	0.00627877	0.156859	AC064875.1	NA	NA	NA	NA	NA	NA
2.49726	-4.07137	3.05236e-05	0.0259051	AC073270.1	NA	NA	NA	NA	NA	NA
2.47326	-0.185987	0.00832559	0.176192	TRGVB	NA	NA	NA	NA	NA	NA
2.45035	6.20864	0.00480987	0.143378	BMPR1B	NA	NA	NA	NA	NA	NA
2.43789	3.09467	0.0117895	0.202609	CHRNA2	NA	NA	NA	NA	NA	NA
2.43247	-2.3029	0.00109766	0.0866914	RNY3P8	NA	NA	NA	NA	NA	NA
2.4055	-3.77173	0.00852401	0.17717	AL139231.1	NA	NA	NA	NA	NA	NA
2.39442	-3.76569	0.000144575	0.0427532	ARMC4P1	NA	NA	NA	NA	NA	NA
2.39145	4.96335	0.000201737	0.0488497	HPN	NA	NA	NA	NA	NA	NA
2.3693	0.0276749	0.000529626	0.0638916	CASC8	NA	NA	NA	NA	NA	NA
2.31672	4.38854	0.00071949	0.0700613	DLX1	NA	NA	NA	NA	NA	NA
2.31485	-1.21669	0.0170513	0.233264	LRRC77P	NA	NA	NA	NA	NA	NA
2.29497	-0.219708	0.0144407	0.218547	APELA	NA	NA	NA	NA	NA	NA
2.26813	-3.75074	0.0113868	0.200686	MIR4429	NA	NA	NA	NA	NA	NA
2.26268	-2.98639	0.000429025	0.0589044	MRPL15P1	NA	NA	NA	NA	NA	NA
2.24672	7.78274	0.00831873	0.176192	SPON2	NA	NA	NA	NA	NA	NA
2.24232	4.22065	8.73017e-05	0.0381914	COL4A5	NA	NA	NA	NA	NA	NA
2.24222	-2.9641	0.0168808	0.232327	AL163540.1	NA	NA	NA	NA	NA	NA
2.23851	-3.92371	0.00710444	0.165322	H2AC9P	NA	NA	NA	NA	NA	NA
2.22813	-0.305533	0.00588907	0.153793	LINC00842	1.56595e-30	2.31767	0.111	0.005	1.8259e-26	tumor
2.19738	-0.107521	0.000910642	0.0787399	GYG2P1	NA	NA	NA	NA	NA	NA
2.18872	-3.59865	0.000693576	0.0686316	AC083967.1	NA	NA	NA	NA	NA	NA
2.17929	-2.97874	0.00900858	0.181668	AL139254.2	NA	NA	NA	NA	NA	NA
2.16362	2.48212	0.00714949	0.166023	AC092535.5	NA	NA	NA	NA	NA	NA
2.14449	-3.84686	0.00157357	0.0980242	AC097450.1	NA	NA	NA	NA	NA	NA
2.1348	-1.62258	0.0199253	0.246186	LINC00844	NA	NA	NA	NA	NA	NA
2.13305	10.1265	2.19721e-05	0.0259051	FASN	NA	NA	NA	NA	NA	NA
2.10782	-0.953818	0.00207553	0.107387	AC126603.1	NA	NA	NA	NA	NA	NA
2.09892	-1.77813	0.00361299	0.127623	ANKRD66	NA	NA	NA	NA	NA	NA
2.09126	-3.02986	0.000418011	0.0580785	AC091965.1	NA	NA	NA	NA	NA	NA
2.08035	-2.19818	0.0117099	0.202197	RNU2-13P	NA	NA	NA	NA	NA	NA
2.07695	2.11405	0.00326364	0.122862	AC053545.1	NA	NA	NA	NA	NA	NA
2.06333	-4.15728	0.0130368	0.21025	AP003306.2	NA	NA	NA	NA	NA	NA
2.05375	-4.23696	0.00341723	0.125119	AP000777.1	NA	NA	NA	NA	NA	NA
2.04886	-0.441268	0.000226857	0.0496212	NUDT19P5	NA	NA	NA	NA	NA	NA
2.04386	2.37966	0.0190781	0.241923	PTGFR	NA	NA	NA	NA	NA	NA
2.03815	-4.37862	0.00253306	0.112494	AC110992.1	NA	NA	NA	NA	NA	NA
2.03464	1.13148	0.000397719	0.0570393	POU5F1B	NA	NA	NA	NA	NA	NA
2.01687	-3.08612	0.0055607	0.151039	LINC02823	NA	NA	NA	NA	NA	NA
2.01019	0.147265	0.00266292	0.113609	AP002518.2	NA	NA	NA	NA	NA	NA
2.00748	-3.0809	0.0123017	0.204821	AC025580.1	NA	NA	NA	NA	NA	NA
2.00733	2.72887	0.000211842	0.0496212	HPN-AS1	NA	NA	NA	NA	NA	NA
2.00291	-3.63551	0.0162277	0.228963	DGKK	NA	NA	NA	NA	NA	NA
2.00198	3.88532	0.000104082	0.0406317	CYP39A1	NA	NA	NA	NA	NA	NA
2.00134	-2.76773	0.00871497	0.178882	MTND5P5	NA	NA	NA	NA	NA	NA
2.0003	-3.32534	0.000985346	0.0822662	AL512378.1	NA	NA	NA	NA	NA	NA
1.98247	-3.65928	0.0107334	0.196108	RPL31P40	NA	NA	NA	NA	NA	NA
1.98228	0.164984	0.000275131	0.0502712	CCAT2	NA	NA	NA	NA	NA	NA
1.95335	0.0842742	0.00132329	0.0918528	AC013726.1	NA	NA	NA	NA	NA	NA
1.95144	0.950721	0.00404052	0.133417	STEAP2-AS1	NA	NA	NA	NA	NA	NA
1.95071	3.04249	0.0103748	0.193246	ANKRD29	NA	NA	NA	NA	NA	NA
1.94144	-1.37682	0.0151541	0.223868	LINC01351	NA	NA	NA	NA	NA	NA
1.93975	-1.22936	0.00832278	0.176192	AC079822.1	NA	NA	NA	NA	NA	NA
1.93564	3.59179	0.0076861	0.171018	SERPINI1	NA	NA	NA	NA	NA	NA
1.9138	-0.544409	0.0107711	0.19628	ARHGDIG	NA	NA	NA	NA	NA	NA
1.90916	-2.22108	0.0199999	0.24634	LINC01806	NA	NA	NA	NA	NA	NA
1.90663	-2.43047	0.0176656	0.235535	LINC02266	NA	NA	NA	NA	NA	NA
1.90609	0.0840431	0.00794561	0.173195	FRG1JP	NA	NA	NA	NA	NA	NA
1.88981	-4.50605	0.000921129	0.0790321	USP8P2	NA	NA	NA	NA	NA	NA
1.88249	-3.23083	0.000310142	0.0542603	AL844170.1	NA	NA	NA	NA	NA	NA
1.88112	-0.36381	0.00293441	0.117433	AL157700.1	NA	NA	NA	NA	NA	NA
1.86632	3.95196	0.00035964	0.0560467	FAM198B-AS1	3.63163e-11	1.2514	0.149	0.031	4.23447e-07	monocyte/macrophage
1.85666	-1.14025	0.00241453	0.11085	AC069029.1	NA	NA	NA	NA	NA	NA
1.85434	-4.45341	0.0179708	0.236515	TRGV11	NA	NA	NA	NA	NA	NA
1.85135	-4.20053	0.00459295	0.140192	SETP16	NA	NA	NA	NA	NA	NA
1.84906	-4.03124	9.57217e-05	0.0394893	AP001893.2	NA	NA	NA	NA	NA	NA
1.83984	3.31424	0.01023	0.192264	BANK1	NA	NA	NA	NA	NA	NA
1.83419	3.79348	0.00518109	0.146473	FBP1	NA	NA	NA	NA	NA	NA
1.83095	-3.45911	0.000329629	0.0559131	AC010997.2	NA	NA	NA	NA	NA	NA
1.82687	6.08283	0.015228	0.224399	GREB1	NA	NA	NA	NA	NA	NA
1.82666	-3.94836	0.0204388	0.249083	RPS15AP25	NA	NA	NA	NA	NA	NA
1.80953	0.325617	0.000572328	0.0642866	AC098679.5	NA	NA	NA	NA	NA	NA
1.80919	7.47861	0.016355	0.228997	SPOCK1	NA	NA	NA	NA	NA	NA
1.80795	-1.44584	0.011796	0.202609	AC138123.2	NA	NA	NA	NA	NA	NA
1.80171	-4.16711	0.00291894	0.117235	NCRNA00250	NA	NA	NA	NA	NA	NA
1.78296	-4.47566	0.00469468	0.141459	GAPDHP15	NA	NA	NA	NA	NA	NA
1.78193	-3.10279	0.00197312	0.10499	AC091965.4	NA	NA	NA	NA	NA	NA
1.77717	2.02665	0.00487983	0.143736	MESP1	NA	NA	NA	NA	NA	NA
1.7745	-3.46172	0.020341	0.248615	RALBP1P1	NA	NA	NA	NA	NA	NA
1.77429	5.38693	8.90263e-06	0.017323	SLC35F2	NA	NA	NA	NA	NA	NA
1.76181	2.69433	0.000911909	0.0787399	NKILA	NA	NA	NA	NA	NA	NA
1.75725	-3.9422	0.00373764	0.129026	FTCD-AS1	NA	NA	NA	NA	NA	NA
1.75076	-4.93606	0.00420212	0.134758	HTR3E-AS1	NA	NA	NA	NA	NA	NA
1.74966	-4.12651	0.0173337	0.234268	RNU2-62P	NA	NA	NA	NA	NA	NA
1.74779	-2.44613	0.00686558	0.161906	AC090983.1	NA	NA	NA	NA	NA	NA
1.74452	-2.85176	0.000208655	0.0494498	RNU6-1327P	NA	NA	NA	NA	NA	NA
1.74425	-4.66528	0.00110747	0.0866972	RPS20P13	NA	NA	NA	NA	NA	NA
1.74265	6.75121	0.0162857	0.228997	STEAP4	NA	NA	NA	NA	NA	NA
1.7324	6.95478	0.00914453	0.182113	STEAP1	NA	NA	NA	NA	NA	NA
1.72152	0.331403	0.00431308	0.136778	AL445623.2	NA	NA	NA	NA	NA	NA
1.71867	-1.47239	0.0130234	0.210161	MIR548AX	NA	NA	NA	NA	NA	NA
1.7181	-3.29844	0.00997817	0.189881	AWAT2	NA	NA	NA	NA	NA	NA
1.71247	-4.363	0.0100306	0.190207	ALLC	NA	NA	NA	NA	NA	NA
1.71148	-1.56566	0.0020116	0.106025	AC138123.1	NA	NA	NA	NA	NA	NA
1.70983	-2.55985	0.0116713	0.201972	AP002075.1	NA	NA	NA	NA	NA	NA
1.69692	-2.29547	0.0165638	0.230336	CEACAM22P	NA	NA	NA	NA	NA	NA
1.69339	-2.63616	0.0106003	0.195608	AC003657.1	NA	NA	NA	NA	NA	NA
1.69133	-0.379431	0.00142705	0.0940811	AF241728.1	NA	NA	NA	NA	NA	NA
1.68248	9.78187	0.0160842	0.228063	STEAP2	NA	NA	NA	NA	NA	NA
1.67869	-2.51938	0.00417278	0.134592	AC091100.1	NA	NA	NA	NA	NA	NA
1.67669	-3.68414	0.00634121	0.157161	AC120036.3	NA	NA	NA	NA	NA	NA
1.6761	0.837316	0.0199783	0.24634	PLPP4	NA	NA	NA	NA	NA	NA
1.67093	5.55845	0.00247357	0.112252	FGFRL1	NA	NA	NA	NA	NA	NA
1.67069	-3.42087	0.0084872	0.17717	AL353803.2	NA	NA	NA	NA	NA	NA
1.66525	-3.82022	0.00200063	0.105919	OR2A4	NA	NA	NA	NA	NA	NA
1.66285	-4.64328	0.00298668	0.118267	AP005242.2	NA	NA	NA	NA	NA	NA
1.6619	-2.15465	0.000578477	0.0642866	MYADML2	NA	NA	NA	NA	NA	NA
1.65938	-2.89749	0.00299461	0.118283	MLNR	NA	NA	NA	NA	NA	NA
1.65063	-3.64377	0.00273971	0.115157	AC125603.3	NA	NA	NA	NA	NA	NA
1.63435	6.49274	0.00393317	0.131493	ARHGAP6	NA	NA	NA	NA	NA	NA
1.62301	6.00331	0.00213255	0.107701	PLA2G7	NA	NA	NA	NA	NA	NA
1.62231	4.91589	0.00902525	0.181668	FAM110B	NA	NA	NA	NA	NA	NA
1.62197	-1.09391	0.00396144	0.131848	AC018714.2	NA	NA	NA	NA	NA	NA
1.61762	-4.52022	0.000361291	0.0560467	BTBD6P1	NA	NA	NA	NA	NA	NA
1.61747	-1.89554	0.0163137	0.228997	H1-12P	NA	NA	NA	NA	NA	NA
1.61693	-3.39676	0.000238109	0.0496212	AC091180.5	NA	NA	NA	NA	NA	NA
1.61579	7.05893	0.0154022	0.224399	ABCC4	NA	NA	NA	NA	NA	NA
1.60979	-3.02253	0.00951828	0.185372	AC010754.1	NA	NA	NA	NA	NA	NA
1.60903	3.06192	0.0102477	0.192272	CNTN3	NA	NA	NA	NA	NA	NA
1.60721	-4.53298	0.00360867	0.127606	MT-TQ	NA	NA	NA	NA	NA	NA
1.60087	-4.08977	0.00128346	0.0916411	TRBV7-2	NA	NA	NA	NA	NA	NA
1.59909	-2.48559	0.00904388	0.181668	MS4A10	NA	NA	NA	NA	NA	NA
1.59262	-3.76746	0.00057944	0.0642866	CTSLP3	NA	NA	NA	NA	NA	NA
1.59235	8.18576	0.000113998	0.0411541	ACSL3	NA	NA	NA	NA	NA	NA
1.59229	1.82151	0.0040073	0.132806	TRAM1L1	NA	NA	NA	NA	NA	NA
1.59215	-1.10516	0.0027591	0.115281	AC118658.1	NA	NA	NA	NA	NA	NA
1.59137	-3.81862	0.00050561	0.0624078	SIRPAP1	NA	NA	NA	NA	NA	NA
1.58925	1.49197	0.00854147	0.17717	AC002366.1	NA	NA	NA	NA	NA	NA
1.57699	-1.83508	0.00434271	0.13687	AC036108.1	NA	NA	NA	NA	NA	NA
1.57267	-2.85448	0.0105014	0.194412	AC018714.1	NA	NA	NA	NA	NA	NA
1.56904	-4.29762	0.000297483	0.0527989	HLX-AS1	NA	NA	NA	NA	NA	NA
1.56241	0.542593	0.0157569	0.226562	AC104350.1	NA	NA	NA	NA	NA	NA
1.55913	6.91926	0.000123157	0.0411541	SLC9A7	NA	NA	NA	NA	NA	NA
1.5584	4.5251	0.00716861	0.166318	PCAT1	5.22909e-16	2.32355	0.159	0.057	6.09712e-12	tumor
1.55727	-3.0435	0.0132369	0.211167	SMIM36	NA	NA	NA	NA	NA	NA
1.54848	1.15627	0.000609619	0.065713	KCNQ4	NA	NA	NA	NA	NA	NA
1.54815	-1.91657	0.00168419	0.100678	AL392089.1	NA	NA	NA	NA	NA	NA
1.54589	-3.41119	0.00511814	0.146053	CCL13	NA	NA	NA	NA	NA	NA
1.53691	7.10221	0.00461818	0.140547	MBOAT2	NA	NA	NA	NA	NA	NA
1.52925	-3.40445	2.46912e-05	0.0259051	AC069218.1	NA	NA	NA	NA	NA	NA
1.52359	-3.40982	0.0174929	0.23521	MOGAT1	NA	NA	NA	NA	NA	NA
1.51986	-0.341676	0.000132119	0.0425477	CERS1	NA	NA	NA	NA	NA	NA
1.51437	-0.0654143	0.00528413	0.147514	DOCK8-AS1	NA	NA	NA	NA	NA	NA
1.51365	8.44292	0.00182458	0.102264	PMEPA1	NA	NA	NA	NA	NA	NA
1.51151	2.40662	0.002636	0.11337	AC021148.3	NA	NA	NA	NA	NA	NA
1.51149	-4.54067	0.00113279	0.0869311	AC012186.1	NA	NA	NA	NA	NA	NA
1.50243	3.92114	0.00351287	0.126139	PRNCR1	NA	NA	NA	NA	NA	NA
1.50037	-3.64749	0.0104617	0.194001	AC108925.1	NA	NA	NA	NA	NA	NA
1.49776	4.99099	0.00757218	0.169728	TDRD6	NA	NA	NA	NA	NA	NA
1.49762	-3.04774	0.00166395	0.100185	AL355987.5	NA	NA	NA	NA	NA	NA
1.49365	2.5265	0.00401009	0.132806	SNHG25	3.76216e-30	3.06836	0.233	0.066	4.38668e-26	tumor
1.49091	6.86025	0.000729088	0.0700613	GATA2	NA	NA	NA	NA	NA	NA
1.48885	-3.75113	0.00057844	0.0642866	U73479.1	NA	NA	NA	NA	NA	NA
1.48595	-0.598816	0.00215346	0.107796	AL031123.5	NA	NA	NA	NA	NA	NA
1.48372	0.993338	0.00873496	0.179039	LRRC63	NA	NA	NA	NA	NA	NA
1.48063	-3.04142	0.00502376	0.145854	ATP5MC1P3	NA	NA	NA	NA	NA	NA
1.47898	-4.4566	0.00113117	0.0869311	FOXD4L3	NA	NA	NA	NA	NA	NA
1.47604	-1.42365	0.0045161	0.140192	AC188616.1	NA	NA	NA	NA	NA	NA
1.47505	-4.76942	0.00768703	0.171018	F10-AS1	NA	NA	NA	NA	NA	NA
1.47385	-3.893	0.00174747	0.101027	AP004609.1	NA	NA	NA	NA	NA	NA
1.4714	-4.14685	0.0179604	0.236515	AP001056.2	NA	NA	NA	NA	NA	NA
1.46879	0.160979	0.00433695	0.13687	AL031777.2	NA	NA	NA	NA	NA	NA
1.46666	5.99773	0.00802404	0.173195	OPHN1	NA	NA	NA	NA	NA	NA
1.45788	-3.77979	0.00485	0.143509	AL603832.2	NA	NA	NA	NA	NA	NA
1.45585	-1.99866	0.0153933	0.224399	AC068446.1	NA	NA	NA	NA	NA	NA
1.45068	-1.04462	0.0017993	0.102254	ACSL3-AS1	NA	NA	NA	NA	NA	NA
1.44589	1.23836	0.0192982	0.242931	AC027698.1	NA	NA	NA	NA	NA	NA
1.44563	-3.34687	0.000980354	0.0822451	AC002524.1	NA	NA	NA	NA	NA	NA
1.43972	6.14884	0.00964785	0.186246	SEMA3C	NA	NA	NA	NA	NA	NA
1.43391	-2.51979	0.000839565	0.0760295	AL606491.1	NA	NA	NA	NA	NA	NA
1.42513	-4.71028	0.00588492	0.153793	AC011487.2	NA	NA	NA	NA	NA	NA
1.42326	-1.22241	0.0066514	0.161274	AC125618.1	NA	NA	NA	NA	NA	NA
1.42302	-3.68392	0.000478059	0.0600557	AC092017.1	NA	NA	NA	NA	NA	NA
1.4102	2.78367	1.04649e-05	0.0174848	TBC1D10C	NA	NA	NA	NA	NA	NA
1.40831	-3.95428	0.00132491	0.0918528	EEF1A1P14	NA	NA	NA	NA	NA	NA
1.4075	3.05547	0.000977488	0.0822451	SNHG19	3.95364e-73	4.24922	0.352	0.059	4.60995e-69	tumor
1.40525	-2.15486	0.00132091	0.0918528	RPL23AP2	NA	NA	NA	NA	NA	NA
1.40467	-4.77552	0.0175542	0.235535	AC005722.3	NA	NA	NA	NA	NA	NA
1.40376	-1.45756	0.0132853	0.211176	LINC02412	NA	NA	NA	NA	NA	NA
1.40144	-3.55581	0.00619133	0.156261	TMEM31	NA	NA	NA	NA	NA	NA
1.3919	3.35393	0.000403665	0.0573995	RAC3	NA	NA	NA	NA	NA	NA
1.39153	5.52776	0.00401522	0.132844	WNK3	NA	NA	NA	NA	NA	NA
1.39003	-3.48158	0.0196993	0.245059	AL353600.1	NA	NA	NA	NA	NA	NA
1.3852	1.99033	0.00717233	0.166318	SPATC1L	NA	NA	NA	NA	NA	NA
1.3811	-4.51345	0.00793921	0.17317	INGX	NA	NA	NA	NA	NA	NA
1.38065	-3.10493	0.00482067	0.143387	PIGY-DT	NA	NA	NA	NA	NA	NA
1.38055	-0.730261	0.0140134	0.216491	AF241728.2	NA	NA	NA	NA	NA	NA
1.37799	5.20908	0.000639416	0.0661508	CROT	NA	NA	NA	NA	NA	NA
1.37701	-3.1547	0.00336801	0.124222	AC011005.4	NA	NA	NA	NA	NA	NA
1.37628	-4.99239	0.0158737	0.227103	LRRC10	NA	NA	NA	NA	NA	NA
1.37458	-1.14568	0.00252782	0.112494	AMHR2	NA	NA	NA	NA	NA	NA
1.37184	-0.870759	0.00634755	0.157161	NUDT4B	NA	NA	NA	NA	NA	NA
1.36815	-1.38479	0.0190079	0.241851	ANAPC1P1	NA	NA	NA	NA	NA	NA
1.36469	-3.78363	0.0196658	0.245023	RN7SL253P	NA	NA	NA	NA	NA	NA
1.36149	-4.0707	0.00264085	0.11337	TRBV29-1	NA	NA	NA	NA	NA	NA
1.36117	-3.94529	0.00233365	0.109495	TRBV20-1	NA	NA	NA	NA	NA	NA
1.35965	-3.80136	0.0112991	0.200047	HTR3C2P	NA	NA	NA	NA	NA	NA
1.35653	4.06831	0.00286639	0.116317	H2AW	NA	NA	NA	NA	NA	NA
1.35342	-4.24286	0.00349399	0.125814	HSD3B2	NA	NA	NA	NA	NA	NA
1.3515	-2.11438	0.00342113	0.125119	DCXR-DT	NA	NA	NA	NA	NA	NA
1.34973	-0.710809	0.0133925	0.211754	AC121338.2	NA	NA	NA	NA	NA	NA
1.34946	0.497854	0.018253	0.238352	AC055807.1	NA	NA	NA	NA	NA	NA
1.34323	4.30495	0.00846269	0.17717	CASC19	NA	NA	NA	NA	NA	NA
1.34059	-4.67337	0.00220259	0.107796	HNRNPCP8	NA	NA	NA	NA	NA	NA
1.33827	-3.54877	0.00218761	0.107796	AP001630.1	NA	NA	NA	NA	NA	NA
1.33798	-4.03372	0.000520006	0.0633446	AC020558.1	NA	NA	NA	NA	NA	NA
1.33525	-3.81712	0.0170621	0.233264	IFNG	NA	NA	NA	NA	NA	NA
1.33369	4.49508	0.00939917	0.184341	TBX1	NA	NA	NA	NA	NA	NA
1.32098	-2.28382	0.0155666	0.22546	AC009495.1	NA	NA	NA	NA	NA	NA
1.31399	-2.5687	0.00749224	0.169163	AC010205.1	NA	NA	NA	NA	NA	NA
1.31185	-1.55973	0.000631742	0.0660798	CD3D	NA	NA	NA	NA	NA	NA
1.30847	-0.0836948	0.00210091	0.10742	ITGAD	NA	NA	NA	NA	NA	NA
1.30632	-3.17914	0.00577301	0.153689	RPS3AP49	NA	NA	NA	NA	NA	NA
1.3036	-4.39006	0.0199057	0.246186	AP003027.1	NA	NA	NA	NA	NA	NA
1.30354	-1.8212	0.0123455	0.20499	AC009879.3	NA	NA	NA	NA	NA	NA
1.30169	-4.07138	0.00227947	0.108871	EEF1GP5	NA	NA	NA	NA	NA	NA
1.29849	-3.81819	0.000556373	0.0642866	PPIAP3	NA	NA	NA	NA	NA	NA
1.29812	5.54188	0.0171195	0.233264	CAB39L	NA	NA	NA	NA	NA	NA
1.2981	1.79551	0.000201658	0.0488497	CD28	NA	NA	NA	NA	NA	NA
1.29778	6.18614	5.66845e-05	0.0316918	TXNDC16	NA	NA	NA	NA	NA	NA
1.29091	-1.75071	0.010302	0.192749	CLDN34	NA	NA	NA	NA	NA	NA
1.28994	5.73185	0.00330133	0.123186	ARHGEF26	NA	NA	NA	NA	NA	NA
1.28803	3.18629	0.006768	0.161312	H2BU1	NA	NA	NA	NA	NA	NA
1.28537	-4.19927	0.000582131	0.0642866	AC243960.7	NA	NA	NA	NA	NA	NA
1.28465	-3.86296	0.0183496	0.238605	MTCO1P54	NA	NA	NA	NA	NA	NA
1.28413	-2.64386	0.00291578	0.117235	CNR2	NA	NA	NA	NA	NA	NA
1.28401	5.67367	0.000819842	0.0744452	REXO2	NA	NA	NA	NA	NA	NA
1.28155	-2.52689	0.0165787	0.230447	RNU6-669P	NA	NA	NA	NA	NA	NA
1.27707	7.53098	0.00429499	0.136687	HOMER2	NA	NA	NA	NA	NA	NA
1.27576	-0.164067	0.00158113	0.0980242	TRBC1	NA	NA	NA	NA	NA	NA
1.26741	-2.54842	0.00560328	0.151495	RNU2-69P	NA	NA	NA	NA	NA	NA
1.26114	-0.126631	0.0188843	0.24147	SH2D1A	NA	NA	NA	NA	NA	NA
1.26087	3.14668	0.0161001	0.228063	VPS9D1-AS1	NA	NA	NA	NA	NA	NA
1.25966	5.53301	0.000581419	0.0642866	SNHG8	7.84518e-75	2.2438	0.575	0.212	9.14748e-71	tumor
1.2544	1.0474	0.0171042	0.233264	MAB21L3	NA	NA	NA	NA	NA	NA
1.25332	-4.41973	0.00781158	0.172185	AL359764.2	NA	NA	NA	NA	NA	NA
1.25195	0.793503	0.00468652	0.141439	AP002373.2	NA	NA	NA	NA	NA	NA
1.24744	-3.66362	0.00556409	0.151039	AL121832.1	NA	NA	NA	NA	NA	NA
1.24675	7.93757	0.0090303	0.181668	IGF1R	NA	NA	NA	NA	NA	NA
1.24574	-3.73934	0.0154522	0.224696	KRT18P55	NA	NA	NA	NA	NA	NA
1.24094	6.52059	0.00283978	0.116317	FAM117B	NA	NA	NA	NA	NA	NA
1.23924	-0.520562	0.00124305	0.0909326	AC099332.2	NA	NA	NA	NA	NA	NA
1.23718	0.822969	0.00212377	0.10769	AC002456.1	NA	NA	NA	NA	NA	NA
1.23464	6.62033	0.0013772	0.0925965	C19orf48	NA	NA	NA	NA	NA	NA
1.2345	3.79135	5.09266e-05	0.0316808	C11orf71	NA	NA	NA	NA	NA	NA
1.23326	0.127932	0.0146623	0.220258	TMEM52	NA	NA	NA	NA	NA	NA
1.2279	1.0339	0.00817831	0.174431	AL353759.1	NA	NA	NA	NA	NA	NA
1.22181	-3.91079	0.0112159	0.199463	AL357143.1	NA	NA	NA	NA	NA	NA
1.21907	-4.60145	0.00784745	0.172324	RNU6-1205P	NA	NA	NA	NA	NA	NA
1.21521	-1.93981	0.018383	0.238709	AL354718.3	NA	NA	NA	NA	NA	NA
1.21332	-0.0157841	0.000905589	0.0787212	GRTP1-AS1	NA	NA	NA	NA	NA	NA
1.21213	-1.80681	0.00244621	0.11167	AC099332.1	NA	NA	NA	NA	NA	NA
1.20586	-0.730654	0.00494043	0.144815	CD8B	NA	NA	NA	NA	NA	NA
1.20212	-2.57122	0.0021965	0.107796	AC021074.1	NA	NA	NA	NA	NA	NA
1.20126	-2.20291	0.00674582	0.161274	HTR3E	NA	NA	NA	NA	NA	NA
1.20012	-1.31785	0.000388779	0.0564845	H2AC7	NA	NA	NA	NA	NA	NA
1.19807	-0.211506	0.0043633	0.137034	PGAM1P7	NA	NA	NA	NA	NA	NA
1.19566	-0.736137	0.0145881	0.219682	MIR1255A	NA	NA	NA	NA	NA	NA
1.18758	7.58141	0.00304853	0.118449	YIPF6	NA	NA	NA	NA	NA	NA
1.18734	-3.16418	0.00200564	0.105919	AL031289.1	NA	NA	NA	NA	NA	NA
1.18039	-1.73958	0.00331057	0.123186	AC137723.1	NA	NA	NA	NA	NA	NA
1.1772	-1.39801	0.0106795	0.196018	AC092809.2	NA	NA	NA	NA	NA	NA
1.17528	-4.69531	0.0196575	0.245012	AC007160.1	NA	NA	NA	NA	NA	NA
1.17521	-4.11601	0.00508833	0.146053	RNA5SP47	NA	NA	NA	NA	NA	NA
1.16536	-1.16826	0.000876611	0.0772898	AL391425.1	NA	NA	NA	NA	NA	NA
1.16339	-4.89077	0.0143781	0.218178	SLC25A38P1	NA	NA	NA	NA	NA	NA
1.162	-0.45552	0.00575811	0.153579	AC012464.1	NA	NA	NA	NA	NA	NA
1.15863	-2.36759	0.0157547	0.226562	AC231533.2	NA	NA	NA	NA	NA	NA
1.15795	7.79652	0.00559021	0.151476	ELL2	NA	NA	NA	NA	NA	NA
1.14521	-1.16644	0.000941964	0.0802977	HSP90AA5P	NA	NA	NA	NA	NA	NA
1.14335	-3.62481	0.00533156	0.14791	FKBP6	NA	NA	NA	NA	NA	NA
1.14322	-1.34079	0.00691064	0.162509	ICOS	NA	NA	NA	NA	NA	NA
1.14128	-4.53179	0.00530002	0.147588	AC241377.2	NA	NA	NA	NA	NA	NA
1.1313	-1.01311	0.0170438	0.233264	AP000438.1	NA	NA	NA	NA	NA	NA
1.12969	-0.109788	0.0130832	0.21052	LINC02718	NA	NA	NA	NA	NA	NA
1.12959	-1.15968	0.00859658	0.17772	ZNF649-AS1	NA	NA	NA	NA	NA	NA
1.12723	-2.21267	0.0151446	0.223826	AC099789.1	NA	NA	NA	NA	NA	NA
1.1226	-3.37692	0.0111557	0.198899	AC093827.1	NA	NA	NA	NA	NA	NA
1.11989	-3.02204	0.000476642	0.0600557	AL138834.1	NA	NA	NA	NA	NA	NA
1.11903	-0.713119	0.0042407	0.135475	CCR4	NA	NA	NA	NA	NA	NA
1.11646	-0.205358	0.0160444	0.227853	CTAGE4	NA	NA	NA	NA	NA	NA
1.11611	-3.44964	0.00847322	0.17717	PGPEP1L	NA	NA	NA	NA	NA	NA
1.11196	-2.39685	0.000105745	0.0406317	H3P38	NA	NA	NA	NA	NA	NA
1.11018	7.32744	0.00464502	0.141107	UGDH	NA	NA	NA	NA	NA	NA
1.10985	7.99911	0.00488486	0.143736	DEGS1	NA	NA	NA	NA	NA	NA
1.10831	-2.94366	0.0158164	0.226736	AC104564.4	NA	NA	NA	NA	NA	NA
1.1054	1.1271	0.0158566	0.227019	AL033519.5	NA	NA	NA	NA	NA	NA
1.10386	1.00095	0.00234906	0.109785	ASAH2	NA	NA	NA	NA	NA	NA
1.10307	-3.00456	0.0167355	0.231375	AC006947.1	NA	NA	NA	NA	NA	NA
1.10295	-3.54487	0.00948319	0.185258	MIR3162	NA	NA	NA	NA	NA	NA
1.1024	4.09821	0.000168144	0.0470568	SLC25A27	NA	NA	NA	NA	NA	NA
1.10185	-3.4381	0.00966945	0.186448	LINC02774	NA	NA	NA	NA	NA	NA
1.1011	-2.85199	0.00240211	0.11085	VWA8-AS1	NA	NA	NA	NA	NA	NA
1.09906	5.51272	0.00682821	0.161688	TMCC3	NA	NA	NA	NA	NA	NA
1.09337	-4.54467	0.00346834	0.125648	RNU6-285P	NA	NA	NA	NA	NA	NA
1.09093	-0.548978	0.00144317	0.0945589	CFP	NA	NA	NA	NA	NA	NA
1.08659	0.748291	0.006703	0.161274	UBAC2-AS1	NA	NA	NA	NA	NA	NA
1.08614	4.02094	0.0157239	0.226562	KLF15	NA	NA	NA	NA	NA	NA
1.08438	-1.57789	0.0175724	0.235535	SIGLEC17P	NA	NA	NA	NA	NA	NA
1.08421	-0.940629	0.00127373	0.0911416	WDR11-AS1	NA	NA	NA	NA	NA	NA
1.0812	-2.32283	0.00644591	0.15838	LSM3P2	NA	NA	NA	NA	NA	NA
1.0783	-0.485142	0.00418975	0.134758	AC023282.1	NA	NA	NA	NA	NA	NA
1.077	-3.94649	0.0154218	0.224399	POLR2CP1	NA	NA	NA	NA	NA	NA
1.07326	-0.101421	0.00825042	0.175351	LINC01607	NA	NA	NA	NA	NA	NA
1.07091	7.65782	0.00307891	0.118805	CDK19	NA	NA	NA	NA	NA	NA
1.06868	-2.0477	0.0178978	0.236206	AL161725.2	NA	NA	NA	NA	NA	NA
1.06557	-1.19288	0.0196006	0.244576	FCRL3	NA	NA	NA	NA	NA	NA
1.06513	1.06519	0.00298633	0.118267	TRBC2	NA	NA	NA	NA	NA	NA
1.06292	-1.7055	0.000275141	0.0502712	BX649601.1	NA	NA	NA	NA	NA	NA
1.0622	-0.0235144	0.0076284	0.170542	THRB-AS1	NA	NA	NA	NA	NA	NA
1.06055	-2.47754	0.0090418	0.181668	AC010342.1	NA	NA	NA	NA	NA	NA
1.05863	-2.58091	0.00419319	0.134758	LTA	NA	NA	NA	NA	NA	NA
1.05701	-4.42962	0.0199433	0.246186	AC103724.3	NA	NA	NA	NA	NA	NA
1.05604	7.76789	0.0147467	0.221049	FKBP5	NA	NA	NA	NA	NA	NA
1.05546	7.19531	0.0193452	0.242931	SMS	NA	NA	NA	NA	NA	NA
1.05493	2.28299	0.00103041	0.0842519	PLD6	NA	NA	NA	NA	NA	NA
1.05462	-4.45945	0.0106936	0.196046	LINC02312	NA	NA	NA	NA	NA	NA
1.05318	-1.33531	0.0198808	0.246186	AL132712.2	NA	NA	NA	NA	NA	NA
1.05235	-4.66378	0.0122284	0.204359	AC007922.2	NA	NA	NA	NA	NA	NA
1.05105	-2.88322	0.00675221	0.161274	RNU6-1214P	NA	NA	NA	NA	NA	NA
1.04955	0.537362	0.000205128	0.0489611	AL161725.1	NA	NA	NA	NA	NA	NA
1.04921	4.25443	0.00635344	0.157161	PEX10	NA	NA	NA	NA	NA	NA
1.04647	-2.74418	0.00589528	0.153793	AL132640.1	NA	NA	NA	NA	NA	NA
1.04172	0.850346	0.0018186	0.102264	GPR174	NA	NA	NA	NA	NA	NA
1.04051	-2.13953	0.0148075	0.221304	SH2D5	NA	NA	NA	NA	NA	NA
1.03693	-2.17792	0.00747753	0.169163	CALML6	NA	NA	NA	NA	NA	NA
1.03626	-1.59263	0.0160262	0.227779	AL354694.1	NA	NA	NA	NA	NA	NA
1.03599	4.65106	0.0109939	0.197685	LARGE2	NA	NA	NA	NA	NA	NA
1.03356	2.55433	0.000228052	0.0496212	TP53TG1	3.10018e-33	2.22063	0.226	0.054	3.61481e-29	tumor
1.02717	-3.79963	0.00456603	0.140192	MIR545	NA	NA	NA	NA	NA	NA
1.02652	-2.20916	0.00547626	0.150133	RPL12P8	NA	NA	NA	NA	NA	NA
1.02094	-2.92967	0.00414401	0.134312	AC010809.3	NA	NA	NA	NA	NA	NA
1.02074	2.20438	0.0063947	0.157585	PLEKHN1	NA	NA	NA	NA	NA	NA
1.01712	-1.38875	0.00475916	0.142552	AL136221.1	NA	NA	NA	NA	NA	NA
1.01687	6.03889	0.00163906	0.0993547	DCXR	NA	NA	NA	NA	NA	NA
1.01676	-4.36548	0.0113182	0.200047	TPT1P6	NA	NA	NA	NA	NA	NA
1.00904	3.39416	0.014381	0.218178	MFSD4A	NA	NA	NA	NA	NA	NA
1.00591	0.85426	0.00202396	0.106259	YY2	NA	NA	NA	NA	NA	NA
-1.0023	1.16183	0.0187839	0.240768	SARDH	NA	NA	NA	NA	NA	NA
-1.00283	-2.26843	0.00186253	0.102873	CDH20	NA	NA	NA	NA	NA	NA
-1.00384	1.27769	0.00116505	0.08848	SHC3	NA	NA	NA	NA	NA	NA
-1.00453	-4.34133	0.015794	0.226736	IL6STP1	NA	NA	NA	NA	NA	NA
-1.00458	1.17099	0.00709031	0.165223	PLEK2	NA	NA	NA	NA	NA	NA
-1.00484	-2.88793	0.00801891	0.173195	AC007376.2	NA	NA	NA	NA	NA	NA
-1.00666	-0.0640052	0.00380931	0.12966	AGBL2	NA	NA	NA	NA	NA	NA
-1.0074	-3.69905	0.00955337	0.185372	AC008966.2	NA	NA	NA	NA	NA	NA
-1.00751	-3.89763	0.0154187	0.224399	RN7SL368P	NA	NA	NA	NA	NA	NA
-1.00787	2.77829	0.00208287	0.107387	C3orf70	NA	NA	NA	NA	NA	NA
-1.00801	-4.30718	0.0197226	0.245183	TPST2P1	NA	NA	NA	NA	NA	NA
-1.00809	0.856909	0.000471157	0.0600557	MB21D2	NA	NA	NA	NA	NA	NA
-1.00876	-3.12353	0.00905703	0.181668	ODF3L1	NA	NA	NA	NA	NA	NA
-1.00881	-0.251415	0.0140062	0.216481	LINC00900	NA	NA	NA	NA	NA	NA
-1.00886	-2.52495	0.00135897	0.0919883	AP001596.1	NA	NA	NA	NA	NA	NA
-1.00917	-1.35801	0.000133637	0.0425477	AC133644.1	NA	NA	NA	NA	NA	NA
-1.01117	2.7717	0.000146013	0.0427996	FRMD3	NA	NA	NA	NA	NA	NA
-1.01164	5.23659	0.011332	0.200143	HMCN1	NA	NA	NA	NA	NA	NA
-1.01233	-1.51567	0.00160509	0.0987768	AC015845.1	NA	NA	NA	NA	NA	NA
-1.01254	-4.07622	0.010159	0.191468	AC112198.2	NA	NA	NA	NA	NA	NA
-1.01274	0.806059	0.000382411	0.0560467	AP000331.1	NA	NA	NA	NA	NA	NA
-1.01283	-4.36878	0.0201712	0.247536	AC104462.2	NA	NA	NA	NA	NA	NA
-1.01552	4.86835	3.50916e-06	0.0130291	PLEKHG2	NA	NA	NA	NA	NA	NA
-1.01572	0.603438	0.0132594	0.211176	C13orf46	NA	NA	NA	NA	NA	NA
-1.01583	-3.6754	0.015876	0.227103	RNY4P34	NA	NA	NA	NA	NA	NA
-1.0165	1.25711	0.00230028	0.108871	FUT2	NA	NA	NA	NA	NA	NA
-1.01669	3.90421	0.00172681	0.100786	DTX4	NA	NA	NA	NA	NA	NA
-1.0174	-3.33488	0.00534323	0.14791	RPS26P31	NA	NA	NA	NA	NA	NA
-1.01757	4.55547	0.00379583	0.129623	CACNA1C	NA	NA	NA	NA	NA	NA
-1.01758	4.10229	0.00344099	0.125119	SERPINE2	NA	NA	NA	NA	NA	NA
-1.018	3.15843	0.00437391	0.137049	PPIC	NA	NA	NA	NA	NA	NA
-1.01998	-1.70636	0.0108586	0.196987	LINC01679	NA	NA	NA	NA	NA	NA
-1.02	-1.34088	0.0123295	0.204976	TCHH	NA	NA	NA	NA	NA	NA
-1.02068	4.07447	3.43663e-05	0.0260996	NES	NA	NA	NA	NA	NA	NA
-1.02169	-2.10722	0.00302389	0.118449	WNT9B	NA	NA	NA	NA	NA	NA
-1.02199	-2.92173	0.00237051	0.110354	TULP2	NA	NA	NA	NA	NA	NA
-1.02274	-4.73073	0.00549444	0.15037	AC020911.2	NA	NA	NA	NA	NA	NA
-1.0232	-0.507545	0.00458183	0.140192	TRPC5	NA	NA	NA	NA	NA	NA
-1.02423	3.32677	0.000658495	0.066278	ECM1	NA	NA	NA	NA	NA	NA
-1.02453	1.2086	0.0100884	0.190667	KCNIP3	NA	NA	NA	NA	NA	NA
-1.02488	4.9413	0.00129556	0.0917876	HECW2	NA	NA	NA	NA	NA	NA
-1.02595	-3.37958	0.00123999	0.0909326	AC107398.1	NA	NA	NA	NA	NA	NA
-1.02993	2.77535	0.00108888	0.0866914	NOVA2	NA	NA	NA	NA	NA	NA
-1.03029	-3.72109	0.0199812	0.24634	AC068491.2	NA	NA	NA	NA	NA	NA
-1.03034	-4.22814	0.00458427	0.140192	AC131953.1	NA	NA	NA	NA	NA	NA
-1.03063	5.5197	0.000329164	0.0559131	NRP2	NA	NA	NA	NA	NA	NA
-1.03107	2.8915	0.0119031	0.203351	BTNL9	NA	NA	NA	NA	NA	NA
-1.03142	-3.99658	0.00130911	0.0918528	LINC01747	NA	NA	NA	NA	NA	NA
-1.03187	5.78729	0.00174039	0.100967	NNT	NA	NA	NA	NA	NA	NA
-1.03266	-2.00632	0.000918914	0.0790321	BX470102.2	NA	NA	NA	NA	NA	NA
-1.03303	-1.58767	0.0143098	0.218055	HECW1	NA	NA	NA	NA	NA	NA
-1.03309	1.54454	0.000894622	0.0782583	SNAI1	NA	NA	NA	NA	NA	NA
-1.0332	-2.70158	0.0184922	0.239133	RP1L1	NA	NA	NA	NA	NA	NA
-1.03378	1.33102	0.00674257	0.161274	PRTFDC1	NA	NA	NA	NA	NA	NA
-1.03435	-0.756016	0.000201053	0.0488497	AC008625.1	NA	NA	NA	NA	NA	NA
-1.03586	3.18571	0.000864931	0.0770734	S100A6	NA	NA	NA	NA	NA	NA
-1.03666	3.37045	0.00232951	0.109484	GPR153	NA	NA	NA	NA	NA	NA
-1.03667	3.35579	0.00689953	0.162362	OSBPL6	NA	NA	NA	NA	NA	NA
-1.03695	-2.26783	0.00170372	0.100786	AC013549.3	NA	NA	NA	NA	NA	NA
-1.03726	1.82528	0.0013054	0.0918528	CHSY3	NA	NA	NA	NA	NA	NA
-1.03778	-0.2694	0.00156429	0.0980242	HOXA1	NA	NA	NA	NA	NA	NA
-1.03779	3.96784	0.00133857	0.0919883	GPX8	NA	NA	NA	NA	NA	NA
-1.03869	1.91418	0.00535584	0.14791	DZIP1L	NA	NA	NA	NA	NA	NA
-1.03949	2.78314	0.000138787	0.0425477	KIFC3	NA	NA	NA	NA	NA	NA
-1.04199	1.41086	0.0130933	0.210545	CTTNBP2	NA	NA	NA	NA	NA	NA
-1.04264	5.05382	0.00807607	0.173327	S1PR3	NA	NA	NA	NA	NA	NA
-1.04326	-4.74824	0.019871	0.246186	LINC00309	NA	NA	NA	NA	NA	NA
-1.04389	-1.85889	0.0187609	0.240629	HS3ST5	NA	NA	NA	NA	NA	NA
-1.04421	-1.84681	0.000573337	0.0642866	AL137847.2	NA	NA	NA	NA	NA	NA
-1.04615	-1.38539	0.00276756	0.115281	RABGAP1L-AS1	NA	NA	NA	NA	NA	NA
-1.04634	-1.41833	0.00074221	0.0700613	ITPRIP-AS1	8.27422e-14	2.68228	0.109	0.009	9.64774e-10	neutrophil
-1.04786	-2.98	0.00837185	0.176612	AC079331.2	NA	NA	NA	NA	NA	NA
-1.04798	6.00578	0.00337695	0.124383	MMP14	NA	NA	NA	NA	NA	NA
-1.04912	0.970719	6.57787e-05	0.031856	AC125807.2	NA	NA	NA	NA	NA	NA
-1.04996	-3.78301	0.00300646	0.118449	TEX26-AS1	NA	NA	NA	NA	NA	NA
-1.05027	-3.34716	0.011171	0.198899	MIR5003	NA	NA	NA	NA	NA	NA
-1.05182	-0.227601	0.0137033	0.213876	KANK4	NA	NA	NA	NA	NA	NA
-1.05206	-0.996513	0.00909237	0.181934	LINC01132	NA	NA	NA	NA	NA	NA
-1.05428	-0.554156	0.000635985	0.0660798	HNRNPA3P7	NA	NA	NA	NA	NA	NA
-1.05485	4.22644	0.00741941	0.169034	ADAMTS5	NA	NA	NA	NA	NA	NA
-1.05503	-2.39587	0.00373434	0.129026	AL645939.6	NA	NA	NA	NA	NA	NA
-1.05634	-2.47093	0.0150659	0.223384	AC005274.1	NA	NA	NA	NA	NA	NA
-1.05634	-1.39977	0.00406259	0.133516	AC104695.3	NA	NA	NA	NA	NA	NA
-1.05639	-4.26351	0.0160698	0.228021	AC008397.2	NA	NA	NA	NA	NA	NA
-1.0575	-1.4885	0.00664449	0.161274	AC243960.3	NA	NA	NA	NA	NA	NA
-1.05811	0.972063	0.000778514	0.0717121	DLGAP1-AS2	NA	NA	NA	NA	NA	NA
-1.05855	-2.56288	0.00678673	0.161413	AP000695.2	NA	NA	NA	NA	NA	NA
-1.06091	-0.788607	0.00876364	0.17944	TMEM132B	NA	NA	NA	NA	NA	NA
-1.06092	1.98845	0.0057872	0.153689	FOXC2	NA	NA	NA	NA	NA	NA
-1.06105	-0.298558	0.00667548	0.161274	AC104958.1	NA	NA	NA	NA	NA	NA
-1.06147	1.66043	0.00288444	0.11655	ARMH4	NA	NA	NA	NA	NA	NA
-1.06212	-4.23824	0.0193124	0.242931	AC004945.1	NA	NA	NA	NA	NA	NA
-1.06257	0.290197	0.0170911	0.233264	PIANP	NA	NA	NA	NA	NA	NA
-1.06306	2.19533	0.00127206	0.0911416	FXYD6	NA	NA	NA	NA	NA	NA
-1.06378	4.89645	0.0132965	0.211176	ANOS1	NA	NA	NA	NA	NA	NA
-1.06501	5.69246	0.00196475	0.104821	MTSS1	NA	NA	NA	NA	NA	NA
-1.06697	3.48126	0.00178024	0.101864	SLC16A7	NA	NA	NA	NA	NA	NA
-1.06715	-3.30453	0.0148513	0.221795	CACNA1C-AS3	NA	NA	NA	NA	NA	NA
-1.0676	-3.64222	0.0107338	0.196108	HAR1A	NA	NA	NA	NA	NA	NA
-1.06802	2.8001	0.00231099	0.109074	SP140L	NA	NA	NA	NA	NA	NA
-1.06835	1.07373	0.0164332	0.229282	AP001442.1	1.69122e-15	1.66248	0.156	0.016	1.97196e-11	neutrophil
-1.06838	4.56189	0.000107012	0.0406355	TTC39B	NA	NA	NA	NA	NA	NA
-1.06982	2.29895	0.00805439	0.173195	TSPAN7	NA	NA	NA	NA	NA	NA
-1.0705	-1.09778	0.00553407	0.150837	AC069549.2	NA	NA	NA	NA	NA	NA
-1.07055	4.90528	0.00667292	0.161274	DUSP1	NA	NA	NA	NA	NA	NA
-1.07143	5.11928	0.0111351	0.198822	TENT5A	NA	NA	NA	NA	NA	NA
-1.07163	-2.74348	0.00721722	0.166769	AP000757.1	3.14711e-13	2.18291	0.132	0.021	3.66953e-09	monocyte/macrophage
-1.07185	0.832588	0.0026707	0.113687	CCNJL	NA	NA	NA	NA	NA	NA
-1.07354	4.214	0.00835844	0.176612	CAMK1D	NA	NA	NA	NA	NA	NA
-1.07369	-1.62911	0.0198996	0.246186	AL034349.1	NA	NA	NA	NA	NA	NA
-1.07427	-2.91255	0.00805041	0.173195	AP000864.1	NA	NA	NA	NA	NA	NA
-1.07562	-3.62491	0.0103561	0.19316	AC026310.3	NA	NA	NA	NA	NA	NA
-1.07572	5.86578	0.00979608	0.187698	MBNL2	NA	NA	NA	NA	NA	NA
-1.07643	3.26934	0.000270941	0.0502712	SLCO3A1	NA	NA	NA	NA	NA	NA
-1.0768	4.15574	0.015994	0.227779	TCEAL9	NA	NA	NA	NA	NA	NA
-1.07693	4.51621	0.00388724	0.130428	ADAMTS9	NA	NA	NA	NA	NA	NA
-1.07809	0.887191	0.00787081	0.172353	EDN1	NA	NA	NA	NA	NA	NA
-1.0781	-2.31016	0.000214643	0.0496212	AC010149.1	NA	NA	NA	NA	NA	NA
-1.0785	3.66334	0.000444622	0.0591931	NYNRIN	NA	NA	NA	NA	NA	NA
-1.08115	3.56607	0.000561657	0.0642866	DLL4	NA	NA	NA	NA	NA	NA
-1.08332	-4.55565	0.0176536	0.235535	AL512598.2	NA	NA	NA	NA	NA	NA
-1.08415	4.5006	0.00370519	0.129014	CSPG4	NA	NA	NA	NA	NA	NA
-1.08477	-4.34665	0.0163964	0.229056	RNU6-150P	NA	NA	NA	NA	NA	NA
-1.08513	5.99902	0.00147848	0.09556	JUN	NA	NA	NA	NA	NA	NA
-1.08586	-3.38887	0.0130217	0.210161	AL158823.1	NA	NA	NA	NA	NA	NA
-1.08686	-2.38817	0.0186429	0.239604	PCSK9	NA	NA	NA	NA	NA	NA
-1.08907	2.1574	0.00662657	0.161274	AP005131.6	NA	NA	NA	NA	NA	NA
-1.09186	1.95695	0.00399622	0.13261	TNFRSF12A	NA	NA	NA	NA	NA	NA
-1.09225	-2.05297	0.012132	0.204234	AC234782.4	NA	NA	NA	NA	NA	NA
-1.09234	-4.46172	0.00683928	0.161688	RNU6-272P	NA	NA	NA	NA	NA	NA
-1.09239	0.449874	0.0188965	0.24147	MFSD2A	NA	NA	NA	NA	NA	NA
-1.09399	-1.68934	0.00266547	0.113609	ANXA2P2	NA	NA	NA	NA	NA	NA
-1.09405	-3.17445	0.00466938	0.141439	RXFP4	NA	NA	NA	NA	NA	NA
-1.09513	-2.62587	0.00573394	0.153579	AL353586.1	NA	NA	NA	NA	NA	NA
-1.09659	-2.73444	0.0135155	0.212157	HES7	NA	NA	NA	NA	NA	NA
-1.09726	0.811563	0.00957935	0.185372	ISM1	NA	NA	NA	NA	NA	NA
-1.09734	3.40726	0.00701051	0.163977	NDUFA4L2	NA	NA	NA	NA	NA	NA
-1.09877	-1.34873	0.0121094	0.203956	TMEM92	NA	NA	NA	NA	NA	NA
-1.09893	-2.95351	0.0185335	0.239302	HTT-AS	NA	NA	NA	NA	NA	NA
-1.09945	-3.88823	0.00295557	0.117815	AC093503.2	NA	NA	NA	NA	NA	NA
-1.09962	2.50833	0.0026335	0.11337	RPP25	NA	NA	NA	NA	NA	NA
-1.10006	4.25361	0.000454327	0.0597709	ID3	NA	NA	NA	NA	NA	NA
-1.10181	4.91015	0.00588884	0.153793	ADAMTS2	NA	NA	NA	NA	NA	NA
-1.10321	-4.42879	0.00815185	0.17417	BX470102.1	NA	NA	NA	NA	NA	NA
-1.10328	4.48139	0.00642038	0.158077	ADAM12	NA	NA	NA	NA	NA	NA
-1.10377	-2.9331	0.00939313	0.184341	COL5A1-AS1	NA	NA	NA	NA	NA	NA
-1.10385	-1.84112	0.00371768	0.129026	AC107918.4	NA	NA	NA	NA	NA	NA
-1.1046	1.52459	0.000999803	0.0826966	NR4A3	NA	NA	NA	NA	NA	NA
-1.10562	-3.14822	0.00219215	0.107796	AL139005.1	NA	NA	NA	NA	NA	NA
-1.10818	-3.69183	0.00256699	0.112752	AC110603.1	NA	NA	NA	NA	NA	NA
-1.10823	-2.17708	0.0101949	0.19182	KIAA0895LP1	NA	NA	NA	NA	NA	NA
-1.10896	4.90623	0.000656541	0.066278	ETS2	NA	NA	NA	NA	NA	NA
-1.10996	-0.728428	0.00638548	0.157474	TDRD9	NA	NA	NA	NA	NA	NA
-1.11026	3.41131	0.00181419	0.102264	CACHD1	NA	NA	NA	NA	NA	NA
-1.11037	7.03928	0.00100556	0.0829678	ANXA2	NA	NA	NA	NA	NA	NA
-1.1107	-1.87068	0.00154775	0.0977866	UPP2	NA	NA	NA	NA	NA	NA
-1.1132	-3.99581	0.00338446	0.124383	ARHGAP22-IT1	NA	NA	NA	NA	NA	NA
-1.11427	-2.36644	0.00330444	0.123186	RNA5SP179	NA	NA	NA	NA	NA	NA
-1.11471	4.02407	0.000369156	0.0560467	CACNB3	NA	NA	NA	NA	NA	NA
-1.11498	-3.43757	0.00809122	0.173422	LINC00345	NA	NA	NA	NA	NA	NA
-1.11625	-2.51146	0.00704949	0.164731	LINC00840	NA	NA	NA	NA	NA	NA
-1.11858	-1.80583	0.00399395	0.13261	GPR3	NA	NA	NA	NA	NA	NA
-1.11976	2.47625	0.00730003	0.167655	CASC15	NA	NA	NA	NA	NA	NA
-1.12059	2.42235	0.00885548	0.180151	PANK1	NA	NA	NA	NA	NA	NA
-1.12118	-3.88561	0.00158699	0.0982052	PRICKLE2-AS2	NA	NA	NA	NA	NA	NA
-1.12332	-2.79603	0.00581445	0.153729	HLA-DQB1-AS1	3.76232e-24	1.17625	0.143	0.016	4.38686e-20	B lineage
-1.12339	-1.65751	0.00643943	0.158337	BTBD16	NA	NA	NA	NA	NA	NA
-1.1256	-3.97961	0.0203789	0.248624	AC011411.1	NA	NA	NA	NA	NA	NA
-1.12579	-2.38778	0.00039948	0.0570471	RPL7L1P12	NA	NA	NA	NA	NA	NA
-1.12709	-2.98873	0.00275718	0.115281	RPL23AP87	NA	NA	NA	NA	NA	NA
-1.12904	3.39478	0.000657568	0.066278	ID1	NA	NA	NA	NA	NA	NA
-1.1299	0.341977	3.25248e-05	0.0259051	AC245297.1	NA	NA	NA	NA	NA	NA
-1.13092	-3.92442	0.00503024	0.145854	MTND4P7	NA	NA	NA	NA	NA	NA
-1.131	4.45417	0.00419582	0.134758	ELF3	NA	NA	NA	NA	NA	NA
-1.13281	-1.09955	0.0109446	0.197254	AP001042.1	NA	NA	NA	NA	NA	NA
-1.13376	-0.540988	0.00512402	0.146053	EVA1A	NA	NA	NA	NA	NA	NA
-1.13477	3.97371	6.03053e-05	0.031856	APOLD1	NA	NA	NA	NA	NA	NA
-1.13487	-4.27237	0.00560353	0.151495	AL450344.1	NA	NA	NA	NA	NA	NA
-1.13549	-1.67272	0.00804823	0.173195	TM4SF19	NA	NA	NA	NA	NA	NA
-1.13584	-1.65707	0.0143322	0.21809	LINC02795	NA	NA	NA	NA	NA	NA
-1.13672	5.68463	0.00304988	0.118449	SEMA5A	NA	NA	NA	NA	NA	NA
-1.13686	-3.62023	0.0126052	0.206705	AC025280.1	NA	NA	NA	NA	NA	NA
-1.13708	-3.92445	0.00388211	0.130428	MIR7854	NA	NA	NA	NA	NA	NA
-1.13748	7.97913	0.00407469	0.133605	APP	NA	NA	NA	NA	NA	NA
-1.13914	-0.802331	0.00604874	0.154613	AL139174.1	NA	NA	NA	NA	NA	NA
-1.14044	-0.464426	0.0113437	0.200244	AP005131.7	NA	NA	NA	NA	NA	NA
-1.14058	0.842173	0.00483039	0.143387	C5AR2	NA	NA	NA	NA	NA	NA
-1.14109	-1.19666	0.0182352	0.238213	AL161430.1	NA	NA	NA	NA	NA	NA
-1.14233	-4.32423	0.0203198	0.248615	RNU4-29P	NA	NA	NA	NA	NA	NA
-1.14286	5.13234	5.40401e-05	0.0316808	PLXNA2	NA	NA	NA	NA	NA	NA
-1.14437	-2.07283	0.00306774	0.118648	AC000050.3	NA	NA	NA	NA	NA	NA
-1.14437	-3.51031	0.00668699	0.161274	LINC01796	NA	NA	NA	NA	NA	NA
-1.14499	-4.54446	0.0155722	0.22546	AL445465.2	NA	NA	NA	NA	NA	NA
-1.14827	4.48987	0.000770817	0.0716425	ITGA2	NA	NA	NA	NA	NA	NA
-1.14872	-3.84883	0.00880422	0.179898	C20orf173	NA	NA	NA	NA	NA	NA
-1.14895	-4.27091	0.0015479	0.0977866	AC068898.2	NA	NA	NA	NA	NA	NA
-1.14982	-1.42031	0.00468649	0.141439	MICE	NA	NA	NA	NA	NA	NA
-1.15009	-3.61419	0.0185762	0.239343	AP001372.1	NA	NA	NA	NA	NA	NA
-1.15376	5.20932	0.00422188	0.135133	CDKN1A	NA	NA	NA	NA	NA	NA
-1.15472	-2.50555	0.0117473	0.202344	AP002439.1	NA	NA	NA	NA	NA	NA
-1.15685	-2.86117	0.000323785	0.0557711	AC048380.3	NA	NA	NA	NA	NA	NA
-1.1569	-0.516279	0.00305644	0.118485	HOXB-AS1	NA	NA	NA	NA	NA	NA
-1.15721	-3.5715	0.00398701	0.132567	AC010261.1	NA	NA	NA	NA	NA	NA
-1.15832	-0.0229441	0.00431025	0.136778	HLA-F-AS1	8.24835e-10	1.08263	0.116	0.046	9.61758e-06	NK/T
-1.15835	-1.49456	0.00276745	0.115281	AC087385.1	NA	NA	NA	NA	NA	NA
-1.15916	-4.01638	0.00336154	0.124121	MIR941-3	NA	NA	NA	NA	NA	NA
-1.16019	-2.94345	0.00219662	0.107796	NXNL2	NA	NA	NA	NA	NA	NA
-1.16264	0.0720417	0.0130992	0.210545	SELE	NA	NA	NA	NA	NA	NA
-1.16333	3.60464	0.0174904	0.23521	SGCD	NA	NA	NA	NA	NA	NA
-1.1641	4.53409	0.012283	0.20461	GPC4	NA	NA	NA	NA	NA	NA
-1.16481	-2.32995	0.000333555	0.0560226	AC055733.5	NA	NA	NA	NA	NA	NA
-1.16595	5.46783	0.000624338	0.0660798	PAM	NA	NA	NA	NA	NA	NA
-1.16704	-0.95833	0.00905416	0.181668	RHBDL3	NA	NA	NA	NA	NA	NA
-1.16733	4.81456	0.008024	0.173195	FNDC1	NA	NA	NA	NA	NA	NA
-1.16798	4.3176	0.00675277	0.161274	KSR2	NA	NA	NA	NA	NA	NA
-1.16864	2.97495	1.1426e-06	0.0105115	CYTOR	6.78928e-34	2.73142	0.398	0.186	7.9163e-30	NK/T
-1.16904	3.31143	0.00107559	0.0863989	HLA-DQB1	NA	NA	NA	NA	NA	NA
-1.17158	-2.3201	0.00115226	0.0877084	AC010261.2	NA	NA	NA	NA	NA	NA
-1.17245	1.42172	0.0111441	0.198822	MFAP2	NA	NA	NA	NA	NA	NA
-1.17261	3.87712	0.010682	0.196018	ANK2	NA	NA	NA	NA	NA	NA
-1.17299	0.906604	0.00497213	0.145108	AP005131.4	NA	NA	NA	NA	NA	NA
-1.17331	-2.54056	0.00019404	0.0485961	ANKRD26P4	NA	NA	NA	NA	NA	NA
-1.17342	-1.10031	0.0123639	0.205042	AC079061.1	NA	NA	NA	NA	NA	NA
-1.17425	-3.78183	0.015244	0.224399	U82671.1	NA	NA	NA	NA	NA	NA
-1.1756	8.73111	0.0188507	0.241162	MAP1B	NA	NA	NA	NA	NA	NA
-1.17649	4.45317	0.000226625	0.0496212	CCN1	NA	NA	NA	NA	NA	NA
-1.17658	-2.13739	0.00829537	0.175999	NCKAP5-AS1	NA	NA	NA	NA	NA	NA
-1.17726	2.20433	0.0034232	0.125119	FBN2	NA	NA	NA	NA	NA	NA
-1.17867	-1.53362	0.0132108	0.211167	AP002505.2	NA	NA	NA	NA	NA	NA
-1.17905	-3.03022	0.0114063	0.200721	AC104126.1	NA	NA	NA	NA	NA	NA
-1.17962	-3.64037	0.00278996	0.115761	AL512662.2	NA	NA	NA	NA	NA	NA
-1.17981	0.576272	0.00034287	0.0560226	PDLIM4	NA	NA	NA	NA	NA	NA
-1.18021	4.63562	1.88738e-06	0.0105115	DPY19L1	NA	NA	NA	NA	NA	NA
-1.18322	-4.38908	0.0193355	0.242931	AL451080.1	NA	NA	NA	NA	NA	NA
-1.18418	3.41577	0.00513914	0.146053	ATP2C2	NA	NA	NA	NA	NA	NA
-1.18623	-1.84195	0.000372657	0.0560467	PTP4A2P2	NA	NA	NA	NA	NA	NA
-1.18719	0.0250339	0.00517206	0.146342	RFX8	NA	NA	NA	NA	NA	NA
-1.18796	4.41169	0.000629494	0.0660798	PLP2	NA	NA	NA	NA	NA	NA
-1.18818	-3.46281	0.00928211	0.183533	AC008700.1	NA	NA	NA	NA	NA	NA
-1.18822	-2.07498	0.000370977	0.0560467	MIR27B	NA	NA	NA	NA	NA	NA
-1.18924	2.15338	0.0120157	0.20338	ADAMTS17	NA	NA	NA	NA	NA	NA
-1.18933	-1.0501	0.000371354	0.0560467	LIPE-AS1	NA	NA	NA	NA	NA	NA
-1.19057	-0.0584054	0.00534219	0.14791	SPATA46	NA	NA	NA	NA	NA	NA
-1.19058	-1.8909	0.00761777	0.170542	PICART1	NA	NA	NA	NA	NA	NA
-1.19342	3.37867	0.0041722	0.134592	MET	NA	NA	NA	NA	NA	NA
-1.19343	-1.97218	0.00495799	0.145072	AC005344.1	NA	NA	NA	NA	NA	NA
-1.19372	-3.17487	0.0107844	0.19628	AC008966.3	NA	NA	NA	NA	NA	NA
-1.19538	1.25071	0.00141731	0.0940335	BNIPL	NA	NA	NA	NA	NA	NA
-1.19545	-1.92863	0.00191185	0.10388	LINC02185	NA	NA	NA	NA	NA	NA
-1.19581	-0.592639	0.0149013	0.221998	C18orf15	NA	NA	NA	NA	NA	NA
-1.19603	-4.74638	0.00860499	0.17772	AC055876.4	NA	NA	NA	NA	NA	NA
-1.1981	1.53957	0.0167148	0.231185	SPATA18	NA	NA	NA	NA	NA	NA
-1.20206	-0.0674172	0.00224819	0.10825	SLC5A9	NA	NA	NA	NA	NA	NA
-1.20241	4.93733	0.000345098	0.0560226	CRIP2	NA	NA	NA	NA	NA	NA
-1.20252	1.17521	0.00257904	0.112898	ADAMTS14	NA	NA	NA	NA	NA	NA
-1.20291	-3.8613	0.0027605	0.115281	GOT2P3	NA	NA	NA	NA	NA	NA
-1.20292	-1.6803	0.0111039	0.198644	AC246817.2	NA	NA	NA	NA	NA	NA
-1.20353	-3.10789	0.0012888	0.0917177	AC069366.1	NA	NA	NA	NA	NA	NA
-1.2038	-2.21042	0.00050612	0.0624078	Z99127.1	NA	NA	NA	NA	NA	NA
-1.20444	-2.64039	0.0179498	0.236515	AC025809.1	NA	NA	NA	NA	NA	NA
-1.20465	0.0280925	0.00467149	0.141439	AC037198.1	NA	NA	NA	NA	NA	NA
-1.20613	-0.509203	6.35971e-05	0.031856	FOSL1	NA	NA	NA	NA	NA	NA
-1.20728	1.78758	0.00305197	0.118449	ADAMTS6	NA	NA	NA	NA	NA	NA
-1.20939	-1.24265	0.000222048	0.0496212	ST3GAL6-AS1	NA	NA	NA	NA	NA	NA
-1.20992	5.41573	6.36879e-06	0.0156578	ZFP36	NA	NA	NA	NA	NA	NA
-1.20999	3.16408	0.00741955	0.169034	B4GALNT3	NA	NA	NA	NA	NA	NA
-1.21006	1.02092	0.0129132	0.209164	TNFRSF11B	NA	NA	NA	NA	NA	NA
-1.21038	-2.65154	0.016944	0.232732	AC009108.4	NA	NA	NA	NA	NA	NA
-1.21069	3.23682	0.000317589	0.0549873	BOC	NA	NA	NA	NA	NA	NA
-1.21107	-1.27071	0.00693456	0.162614	HMGN2P15	NA	NA	NA	NA	NA	NA
-1.21135	-1.76276	0.0189848	0.24177	SLIT2-IT1	NA	NA	NA	NA	NA	NA
-1.2118	-3.33614	0.0158071	0.226736	AC074194.2	NA	NA	NA	NA	NA	NA
-1.21255	4.46071	7.80209e-06	0.017323	DCHS1	NA	NA	NA	NA	NA	NA
-1.21651	-1.49808	0.00185156	0.102607	ETS1-AS1	NA	NA	NA	NA	NA	NA
-1.21674	1.15955	0.00185541	0.10265	FHAD1	NA	NA	NA	NA	NA	NA
-1.21876	-3.34172	0.00666329	0.161274	LINC00311	NA	NA	NA	NA	NA	NA
-1.21883	-2.85974	0.00063085	0.0660798	PLS3-AS1	NA	NA	NA	NA	NA	NA
-1.2201	-0.347342	0.00696637	0.163131	BMPER	NA	NA	NA	NA	NA	NA
-1.22097	-3.45677	0.00263019	0.11337	INSL3	NA	NA	NA	NA	NA	NA
-1.22107	-4.31395	0.015121	0.223826	AL121830.1	NA	NA	NA	NA	NA	NA
-1.22405	5.46125	0.00444295	0.138623	ROBO1	NA	NA	NA	NA	NA	NA
-1.22488	-1.69697	0.0119878	0.20338	SPRY4-AS1	NA	NA	NA	NA	NA	NA
-1.22523	-4.02912	0.00260686	0.113305	RNASE10	NA	NA	NA	NA	NA	NA
-1.22604	3.38537	0.000234099	0.0496212	NNMT	NA	NA	NA	NA	NA	NA
-1.22625	0.473596	0.00211271	0.10742	TRPC4	NA	NA	NA	NA	NA	NA
-1.22722	-0.616166	0.00524065	0.14703	TPBGL	NA	NA	NA	NA	NA	NA
-1.22726	-4.17646	0.0171167	0.233264	AL035446.2	NA	NA	NA	NA	NA	NA
-1.22805	1.40864	0.00425309	0.135612	RAMP2-AS1	NA	NA	NA	NA	NA	NA
-1.22922	5.56531	0.000181052	0.0477699	UNC5B	NA	NA	NA	NA	NA	NA
-1.22955	-0.33887	0.00343336	0.125119	CHI3L2	NA	NA	NA	NA	NA	NA
-1.23023	-2.30922	0.000285602	0.0515874	AC068491.3	NA	NA	NA	NA	NA	NA
-1.23158	4.63903	0.000465065	0.0600024	PGM2L1	NA	NA	NA	NA	NA	NA
-1.2317	0.28449	0.0104403	0.193819	SYCE1L	NA	NA	NA	NA	NA	NA
-1.23388	0.546119	0.000546819	0.0642866	ARL4D	NA	NA	NA	NA	NA	NA
-1.23488	-0.771398	0.00873706	0.179039	BAALC	NA	NA	NA	NA	NA	NA
-1.23828	-2.4204	0.00659922	0.160846	BMP8B-AS1	NA	NA	NA	NA	NA	NA
-1.24006	-1.59352	0.000298629	0.0527989	MIR23B	NA	NA	NA	NA	NA	NA
-1.24023	-2.15961	0.00338725	0.124383	HSPA8P4	NA	NA	NA	NA	NA	NA
-1.24052	-4.39445	0.0147181	0.220844	LINC01269	NA	NA	NA	NA	NA	NA
-1.24066	-2.1093	0.00369843	0.129014	AC002306.1	NA	NA	NA	NA	NA	NA
-1.24067	0.837069	0.0200577	0.246687	TNFAIP6	NA	NA	NA	NA	NA	NA
-1.2408	-3.14723	0.00259135	0.112898	PAFAH1B1P1	NA	NA	NA	NA	NA	NA
-1.24166	2.48004	8.92953e-05	0.038255	ADAMTS4	NA	NA	NA	NA	NA	NA
-1.24206	5.93419	0.000462541	0.0600024	TAGLN2	NA	NA	NA	NA	NA	NA
-1.24228	-4.67596	0.0157334	0.226562	RPS27AP2	NA	NA	NA	NA	NA	NA
-1.24268	0.965195	0.000187086	0.0480899	TRIM7	NA	NA	NA	NA	NA	NA
-1.24331	2.95295	0.00495037	0.14498	HSPA2	NA	NA	NA	NA	NA	NA
-1.24354	-2.69354	0.00353818	0.126451	LNCAROD	NA	NA	NA	NA	NA	NA
-1.24368	0.352318	0.00546002	0.149919	AP005131.2	NA	NA	NA	NA	NA	NA
-1.24438	0.140587	0.00468979	0.141439	AMPH	NA	NA	NA	NA	NA	NA
-1.24509	3.96886	0.000771825	0.0716425	ANKS6	NA	NA	NA	NA	NA	NA
-1.24537	3.53971	0.00578528	0.153689	ARHGEF28	NA	NA	NA	NA	NA	NA
-1.24758	1.96114	0.00597257	0.154167	ANO9	NA	NA	NA	NA	NA	NA
-1.24783	6.00053	0.00525446	0.14703	CADM1	NA	NA	NA	NA	NA	NA
-1.24817	5.5185	5.61899e-06	0.0156578	JUNB	NA	NA	NA	NA	NA	NA
-1.25141	3.98283	0.00372417	0.129026	C1QTNF1	NA	NA	NA	NA	NA	NA
-1.25155	-4.0835	0.0140351	0.216592	AC011199.1	NA	NA	NA	NA	NA	NA
-1.2516	1.75251	0.00932555	0.183881	CCL28	NA	NA	NA	NA	NA	NA
-1.25346	-1.61097	0.00523259	0.146965	PSORS1C1	NA	NA	NA	NA	NA	NA
-1.25482	-0.566256	0.00843622	0.17717	NBAT1	NA	NA	NA	NA	NA	NA
-1.2551	-0.644131	0.00283183	0.116317	AL731559.1	NA	NA	NA	NA	NA	NA
-1.25899	-2.33375	0.0155205	0.22518	AC104958.2	NA	NA	NA	NA	NA	NA
-1.26493	3.54189	0.00544847	0.149849	NR4A2	NA	NA	NA	NA	NA	NA
-1.265	-4.1316	0.0199155	0.246186	AL357153.1	NA	NA	NA	NA	NA	NA
-1.26721	1.9399	0.0142451	0.218049	RGS1	NA	NA	NA	NA	NA	NA
-1.26809	-3.20915	0.0119586	0.20338	AC095031.1	NA	NA	NA	NA	NA	NA
-1.26908	-4.45373	0.0120034	0.20338	ADGRF2	NA	NA	NA	NA	NA	NA
-1.27022	-2.60295	0.00165007	0.0997081	AC005400.1	NA	NA	NA	NA	NA	NA
-1.27131	-2.14044	0.000527656	0.0638847	PLCE1-AS2	NA	NA	NA	NA	NA	NA
-1.27145	-2.52332	0.0139989	0.216476	RNF183	NA	NA	NA	NA	NA	NA
-1.27166	4.39372	0.000368649	0.0560467	TMTC1	NA	NA	NA	NA	NA	NA
-1.27178	1.2991	0.00316682	0.12094	BDKRB2	NA	NA	NA	NA	NA	NA
-1.27287	-3.12135	0.0180949	0.237121	TMEM171	NA	NA	NA	NA	NA	NA
-1.27452	1.78776	0.0030448	0.118449	AP005131.1	NA	NA	NA	NA	NA	NA
-1.27474	-1.13602	0.00953603	0.185372	PNPLA3	NA	NA	NA	NA	NA	NA
-1.27501	-3.74127	0.00594171	0.154033	AC084291.1	NA	NA	NA	NA	NA	NA
-1.27544	-2.42907	6.07605e-05	0.031856	CCL3	NA	NA	NA	NA	NA	NA
-1.27695	-3.40713	0.0100994	0.190667	AC087481.1	NA	NA	NA	NA	NA	NA
-1.27718	-3.51215	0.00381249	0.12966	AC007099.1	NA	NA	NA	NA	NA	NA
-1.27905	-3.42954	0.000544638	0.0642866	TCF4-AS1	NA	NA	NA	NA	NA	NA
-1.28121	2.94578	0.000740824	0.0700613	STARD4	NA	NA	NA	NA	NA	NA
-1.28347	2.95903	0.00112447	0.0869311	GGT7	NA	NA	NA	NA	NA	NA
-1.28363	-2.88983	0.00113922	0.0869311	HAR1B	NA	NA	NA	NA	NA	NA
-1.28445	0.773	0.00348186	0.125648	LYPD5	NA	NA	NA	NA	NA	NA
-1.28595	-3.87603	0.0163385	0.228997	LINC01568	NA	NA	NA	NA	NA	NA
-1.28638	-4.14009	0.012035	0.20348	RNU6-123P	NA	NA	NA	NA	NA	NA
-1.2918	-3.55317	0.0030932	0.119081	AL359095.1	NA	NA	NA	NA	NA	NA
-1.29229	-4.09373	0.0116482	0.201972	NUTF2P3	NA	NA	NA	NA	NA	NA
-1.29327	2.97221	0.00402418	0.133009	UST	NA	NA	NA	NA	NA	NA
-1.2944	0.00600568	0.00595693	0.154069	LDLRAD4-AS1	NA	NA	NA	NA	NA	NA
-1.29443	-1.31038	0.00254362	0.112494	AP000465.1	NA	NA	NA	NA	NA	NA
-1.29537	-1.61311	0.00169328	0.100786	CACNA1C-IT3	NA	NA	NA	NA	NA	NA
-1.29762	0.329222	0.00166845	0.100275	GIPR	NA	NA	NA	NA	NA	NA
-1.29935	-3.25814	0.00263818	0.11337	CACNA1C-AS2	NA	NA	NA	NA	NA	NA
-1.30082	-0.0805052	0.00811019	0.173613	HDAC1P2	NA	NA	NA	NA	NA	NA
-1.30234	0.622952	0.000362269	0.0560467	L3MBTL4	NA	NA	NA	NA	NA	NA
-1.30248	1.37984	0.000203556	0.0489355	EGR2	NA	NA	NA	NA	NA	NA
-1.3026	-1.04752	0.0127218	0.207879	LRRC2	NA	NA	NA	NA	NA	NA
-1.30354	3.33457	2.09357e-05	0.0259051	AC020916.1	2.42179e-10	1.00342	0.223	0.122	2.8238e-06	NK/T
-1.30367	-3.10783	0.00847263	0.17717	AP002505.3	NA	NA	NA	NA	NA	NA
-1.30379	-3.57893	0.00927154	0.183533	MIR181B1	NA	NA	NA	NA	NA	NA
-1.3049	-2.64702	0.00164124	0.0993547	AC092275.1	NA	NA	NA	NA	NA	NA
-1.30686	4.14048	0.0180815	0.237083	PLPP2	NA	NA	NA	NA	NA	NA
-1.307	-3.31271	0.00496223	0.145072	AL645939.3	NA	NA	NA	NA	NA	NA
-1.30787	-1.79079	0.0119366	0.20338	CHRNA1	NA	NA	NA	NA	NA	NA
-1.31002	3.16776	0.00205845	0.107167	KIF26B	NA	NA	NA	NA	NA	NA
-1.31002	0.839318	0.0142873	0.218051	ANG	NA	NA	NA	NA	NA	NA
-1.31075	-2.76925	0.00739004	0.169025	AC106786.1	NA	NA	NA	NA	NA	NA
-1.31143	-2.03543	0.000157141	0.0448806	AL590138.1	NA	NA	NA	NA	NA	NA
-1.31209	0.982889	0.00590338	0.153793	SCN9A	NA	NA	NA	NA	NA	NA
-1.31219	-0.803277	0.002562	0.112752	TMSB15B-AS1	NA	NA	NA	NA	NA	NA
-1.3123	-0.109864	0.000122714	0.0411541	IQCJ-SCHIP1	NA	NA	NA	NA	NA	NA
-1.31274	-2.01809	0.000469563	0.0600557	MIR6081	NA	NA	NA	NA	NA	NA
-1.31323	-3.16985	0.0151843	0.224116	USP8P1	NA	NA	NA	NA	NA	NA
-1.31737	3.54158	0.000112745	0.0411541	RAPGEF4	NA	NA	NA	NA	NA	NA
-1.31781	-4.58711	0.00170151	0.100786	OSTCP6	NA	NA	NA	NA	NA	NA
-1.31803	-1.37848	0.00387325	0.130428	AC105101.2	NA	NA	NA	NA	NA	NA
-1.31842	3.4907	0.0085992	0.17772	ANPEP	NA	NA	NA	NA	NA	NA
-1.3191	-2.62278	0.0114409	0.200721	AP000462.3	NA	NA	NA	NA	NA	NA
-1.32088	-3.7169	0.00408649	0.133615	H2BP9	NA	NA	NA	NA	NA	NA
-1.32379	0.653367	0.00954735	0.185372	GPX2	NA	NA	NA	NA	NA	NA
-1.32428	5.63066	0.0126712	0.207473	FRAS1	NA	NA	NA	NA	NA	NA
-1.325	-1.73987	5.39487e-05	0.0316808	C3orf36	NA	NA	NA	NA	NA	NA
-1.32507	-1.68456	0.0132001	0.211167	TUBB3	NA	NA	NA	NA	NA	NA
-1.32563	-2.61004	0.0100162	0.190207	AC005083.1	NA	NA	NA	NA	NA	NA
-1.32778	-3.01864	0.00937591	0.184322	LINC02454	NA	NA	NA	NA	NA	NA
-1.32895	-3.79022	0.00914641	0.182113	HDAC1P1	NA	NA	NA	NA	NA	NA
-1.3291	-0.990068	0.0106663	0.196018	TENM3-AS1	NA	NA	NA	NA	NA	NA
-1.32951	1.38943	0.0188403	0.241162	A2ML1	NA	NA	NA	NA	NA	NA
-1.33081	-0.851811	0.00148133	0.09556	HERC2P10	NA	NA	NA	NA	NA	NA
-1.33199	0.571464	0.0100617	0.190494	DRAXIN	NA	NA	NA	NA	NA	NA
-1.33362	-3.35061	0.00190809	0.10388	AC087627.1	NA	NA	NA	NA	NA	NA
-1.33394	-2.70234	0.0115744	0.201369	GSDMC	NA	NA	NA	NA	NA	NA
-1.33576	0.852482	0.000372019	0.0560467	PRELID2	NA	NA	NA	NA	NA	NA
-1.33677	3.43728	0.0010672	0.0861389	DNM1	NA	NA	NA	NA	NA	NA
-1.33759	-0.521343	6.56002e-06	0.0156578	AC063976.2	NA	NA	NA	NA	NA	NA
-1.34038	-0.140735	0.00425229	0.135612	AP005131.5	NA	NA	NA	NA	NA	NA
-1.34212	-4.36987	0.00659817	0.160846	LINC02278	NA	NA	NA	NA	NA	NA
-1.34216	10.5147	0.00482709	0.143387	FN1	NA	NA	NA	NA	NA	NA
-1.34306	-2.23764	0.0037015	0.129014	AC046130.2	NA	NA	NA	NA	NA	NA
-1.34311	-1.12233	0.000460253	0.0600024	AGAP2-AS1	NA	NA	NA	NA	NA	NA
-1.34356	0.407487	0.00248102	0.112252	CA11	NA	NA	NA	NA	NA	NA
-1.34472	2.85921	0.0134417	0.211874	TENM3	NA	NA	NA	NA	NA	NA
-1.34522	-4.13424	0.00205892	0.107167	AC007376.1	NA	NA	NA	NA	NA	NA
-1.34546	-2.4591	0.0202921	0.248428	DLX4	NA	NA	NA	NA	NA	NA
-1.34613	5.42158	0.000302249	0.0531576	LDLRAD4	NA	NA	NA	NA	NA	NA
-1.3497	-0.608762	0.00142369	0.0940811	AC005293.1	NA	NA	NA	NA	NA	NA
-1.35286	-3.24224	0.013025	0.210161	AC092118.1	NA	NA	NA	NA	NA	NA
-1.35384	0.50688	0.0110107	0.197707	MUC4	NA	NA	NA	NA	NA	NA
-1.35693	-3.68627	0.000643321	0.066278	AC022726.1	NA	NA	NA	NA	NA	NA
-1.35841	-1.67945	0.000380793	0.0560467	AC022726.2	NA	NA	NA	NA	NA	NA
-1.3593	-2.82455	0.000297901	0.0527989	IQCJ-SCHIP1-AS1	NA	NA	NA	NA	NA	NA
-1.36071	-3.75834	0.0163233	0.228997	MAST4-IT1	NA	NA	NA	NA	NA	NA
-1.36226	-3.88073	0.0178831	0.236206	AL161908.1	NA	NA	NA	NA	NA	NA
-1.36329	-1.82791	1.21506e-05	0.0189501	SOX5-AS1	NA	NA	NA	NA	NA	NA
-1.3652	-1.07152	0.000114069	0.0411541	CCL3L3	NA	NA	NA	NA	NA	NA
-1.36951	-4.14737	0.00637294	0.157422	CST6	NA	NA	NA	NA	NA	NA
-1.37082	-2.50684	0.00375556	0.129189	AC100793.4	NA	NA	NA	NA	NA	NA
-1.37143	-2.16893	0.00412386	0.133793	ZNF488	NA	NA	NA	NA	NA	NA
-1.37357	-0.969112	6.43201e-05	0.031856	CCL4L2	NA	NA	NA	NA	NA	NA
-1.37364	0.695712	0.00254835	0.112494	ABO	NA	NA	NA	NA	NA	NA
-1.37419	-0.250014	0.00223512	0.108088	CACNA1C-AS4	NA	NA	NA	NA	NA	NA
-1.37464	-0.630048	0.0128942	0.209164	SRGAP2D	NA	NA	NA	NA	NA	NA
-1.37774	-0.95235	0.0088236	0.180006	ZNF114	NA	NA	NA	NA	NA	NA
-1.37864	0.183689	0.00998891	0.189977	AP000462.2	NA	NA	NA	NA	NA	NA
-1.38235	-2.6877	0.0118176	0.202616	TMSB15B	NA	NA	NA	NA	NA	NA
-1.38257	-3.31098	0.0205028	0.249589	RPL9P16	NA	NA	NA	NA	NA	NA
-1.38305	-4.58605	0.0133834	0.211751	AL355102.5	NA	NA	NA	NA	NA	NA
-1.38531	3.87339	0.0178685	0.236206	KLF5	NA	NA	NA	NA	NA	NA
-1.39129	3.38839	3.04345e-05	0.0259051	P4HA2	NA	NA	NA	NA	NA	NA
-1.39182	-3.71426	0.00346449	0.125648	LINC01522	NA	NA	NA	NA	NA	NA
-1.39186	1.4235	0.00228744	0.108871	KCNK5	NA	NA	NA	NA	NA	NA
-1.39214	3.95339	0.000694203	0.0686316	NR4A1	NA	NA	NA	NA	NA	NA
-1.39214	2.67426	0.00468215	0.141439	ENTPD3	NA	NA	NA	NA	NA	NA
-1.39402	-2.61906	0.00215836	0.107796	ANKRD18DP	NA	NA	NA	NA	NA	NA
-1.39665	0.0181734	0.0198526	0.246186	TMPRSS13	NA	NA	NA	NA	NA	NA
-1.39711	-0.109599	0.0178087	0.236206	TRIM9	NA	NA	NA	NA	NA	NA
-1.39833	-3.55931	0.0016136	0.0989616	ALDH7A1P2	NA	NA	NA	NA	NA	NA
-1.40198	-4.09184	0.0195442	0.244328	MIR578	NA	NA	NA	NA	NA	NA
-1.4027	-3.7643	0.00455106	0.140192	AC234782.3	NA	NA	NA	NA	NA	NA
-1.40311	-2.97407	0.00330045	0.123186	AP001010.1	NA	NA	NA	NA	NA	NA
-1.4042	-3.60591	0.00735042	0.168687	AC006463.1	NA	NA	NA	NA	NA	NA
-1.4056	-2.09412	0.00208565	0.107387	APOBEC4	NA	NA	NA	NA	NA	NA
-1.40817	-3.76584	0.00334656	0.123704	AP006248.6	NA	NA	NA	NA	NA	NA
-1.40821	-3.34268	0.00230343	0.108871	SAR1AP2	NA	NA	NA	NA	NA	NA
-1.41027	-3.36991	0.0041536	0.134363	AL357992.1	NA	NA	NA	NA	NA	NA
-1.41065	-3.9361	0.00319915	0.12203	AC107918.6	NA	NA	NA	NA	NA	NA
-1.41087	-2.27323	0.00605032	0.154613	CXXC4-AS1	NA	NA	NA	NA	NA	NA
-1.41096	-2.68052	0.00511586	0.146053	MIR5190	NA	NA	NA	NA	NA	NA
-1.41127	4.82603	0.00135238	0.0919883	SATB1	NA	NA	NA	NA	NA	NA
-1.41245	-3.26382	0.00456217	0.140192	AC011444.3	NA	NA	NA	NA	NA	NA
-1.41316	-3.64901	0.000172282	0.0472375	TCF4-AS2	NA	NA	NA	NA	NA	NA
-1.41333	-2.60438	0.00654686	0.160154	AL589745.1	NA	NA	NA	NA	NA	NA
-1.41421	-1.53247	0.000253278	0.0500685	LYPD1	NA	NA	NA	NA	NA	NA
-1.42288	-0.632895	0.00529581	0.147588	AC010894.2	NA	NA	NA	NA	NA	NA
-1.42518	2.71218	0.000486103	0.0608375	RASD1	NA	NA	NA	NA	NA	NA
-1.42586	-4.26912	0.00287225	0.116338	AC007618.1	NA	NA	NA	NA	NA	NA
-1.42693	-2.38538	0.0119928	0.20338	AC073413.1	NA	NA	NA	NA	NA	NA
-1.42901	-3.84655	0.0067234	0.161274	AC087280.2	NA	NA	NA	NA	NA	NA
-1.42903	1.59741	0.00187786	0.103013	B4GALNT1	NA	NA	NA	NA	NA	NA
-1.43025	-2.1677	0.0035506	0.126682	AC234782.2	NA	NA	NA	NA	NA	NA
-1.43137	-0.898108	0.015404	0.224399	ERICH2	NA	NA	NA	NA	NA	NA
-1.43275	1.06935	0.00125643	0.0909326	CSMD2	NA	NA	NA	NA	NA	NA
-1.4328	-0.81552	0.0055798	0.151343	AP000462.1	NA	NA	NA	NA	NA	NA
-1.43419	-4.49486	0.000502743	0.0624078	AC118754.1	NA	NA	NA	NA	NA	NA
-1.43509	-2.05917	0.0126992	0.207712	AC073114.1	NA	NA	NA	NA	NA	NA
-1.43659	1.04351	0.0154693	0.224847	GLDN	NA	NA	NA	NA	NA	NA
-1.43875	-3.41318	0.00241149	0.11085	AC099506.1	NA	NA	NA	NA	NA	NA
-1.43877	-4.3103	0.0177267	0.235735	OR2H2	NA	NA	NA	NA	NA	NA
-1.44067	-0.783774	0.00090698	0.0787212	FCN3	NA	NA	NA	NA	NA	NA
-1.44167	-3.35283	0.00502811	0.145854	C1QTNF1-AS1	NA	NA	NA	NA	NA	NA
-1.4419	-3.25908	0.00523367	0.146965	LINC01344	NA	NA	NA	NA	NA	NA
-1.44334	2.1568	0.000341893	0.0560226	EGR3	NA	NA	NA	NA	NA	NA
-1.44437	-2.4849	0.0103687	0.193241	SPINK2	NA	NA	NA	NA	NA	NA
-1.44684	-1.96583	0.000432929	0.0590479	OVCH1	NA	NA	NA	NA	NA	NA
-1.44966	-2.52648	0.00771565	0.171269	AC112721.2	NA	NA	NA	NA	NA	NA
-1.45031	-2.26354	0.00111303	0.0866972	AMDHD1	NA	NA	NA	NA	NA	NA
-1.45116	4.03858	0.0120842	0.203723	APOL4	NA	NA	NA	NA	NA	NA
-1.45199	-4.37015	0.0108398	0.196881	AL161851.2	NA	NA	NA	NA	NA	NA
-1.45313	1.255	0.00621122	0.156412	SIX2	NA	NA	NA	NA	NA	NA
-1.45319	0.302224	0.000272768	0.0502712	HYDIN2	NA	NA	NA	NA	NA	NA
-1.45505	2.07593	0.00062113	0.0660798	CRACDL	NA	NA	NA	NA	NA	NA
-1.45585	3.57579	0.0030653	0.118648	SERPINE1	NA	NA	NA	NA	NA	NA
-1.45914	-1.7703	0.00359138	0.127464	RNASE4	NA	NA	NA	NA	NA	NA
-1.46104	0.905052	0.00749118	0.169163	RPLP0P2	NA	NA	NA	NA	NA	NA
-1.46568	4.55501	0.0176169	0.235535	PTPRN2	NA	NA	NA	NA	NA	NA
-1.46666	-1.95864	0.00673363	0.161274	XKR5	NA	NA	NA	NA	NA	NA
-1.4679	-3.17917	0.00588375	0.153793	OR10A2	NA	NA	NA	NA	NA	NA
-1.46827	-3.56866	0.00206537	0.107335	CYP11A1	NA	NA	NA	NA	NA	NA
-1.46976	1.07652	0.0013654	0.0919883	TMEM108	NA	NA	NA	NA	NA	NA
-1.47124	-2.59782	0.0142274	0.218049	AC011370.1	NA	NA	NA	NA	NA	NA
-1.47186	-1.07845	0.000795131	0.0727948	KIRREL3	NA	NA	NA	NA	NA	NA
-1.47198	-3.19366	0.00241507	0.11085	KLHL38	NA	NA	NA	NA	NA	NA
-1.47254	-1.01747	3.33349e-05	0.0259051	AL109976.1	NA	NA	NA	NA	NA	NA
-1.48196	-3.6119	0.0030884	0.119034	AC025434.1	NA	NA	NA	NA	NA	NA
-1.48642	-1.92323	0.000753118	0.0704935	AC005414.1	NA	NA	NA	NA	NA	NA
-1.48941	-2.20211	0.000569022	0.0642866	AP005060.1	NA	NA	NA	NA	NA	NA
-1.49117	-2.42683	9.34909e-06	0.017323	LZTS1-AS1	NA	NA	NA	NA	NA	NA
-1.49321	0.330838	0.00476456	0.142552	CNFN	NA	NA	NA	NA	NA	NA
-1.49608	6.79977	0.0114382	0.200721	POSTN	NA	NA	NA	NA	NA	NA
-1.5018	2.72178	0.00591533	0.153826	TSPAN11	NA	NA	NA	NA	NA	NA
-1.50458	-3.21216	0.0037733	0.129189	AP001180.4	NA	NA	NA	NA	NA	NA
-1.50549	-2.01177	0.000634703	0.0660798	IL1RL2	NA	NA	NA	NA	NA	NA
-1.50572	0.605422	0.0109824	0.197624	CACNA1A	NA	NA	NA	NA	NA	NA
-1.50692	-1.55571	0.00602026	0.154613	SEMA5A-AS1	NA	NA	NA	NA	NA	NA
-1.50695	-3.81071	0.0135875	0.212764	AC112206.2	NA	NA	NA	NA	NA	NA
-1.50779	-4.38948	0.0135327	0.212157	AC124784.1	NA	NA	NA	NA	NA	NA
-1.51055	2.13554	1.71458e-06	0.0105115	S100A16	NA	NA	NA	NA	NA	NA
-1.51094	-0.348628	0.0017518	0.101102	PCOLCE2	NA	NA	NA	NA	NA	NA
-1.51104	-3.30801	0.0128675	0.209032	C14orf180	NA	NA	NA	NA	NA	NA
-1.51499	0.240554	0.00179112	0.102077	CARMIL3	NA	NA	NA	NA	NA	NA
-1.51562	2.57861	0.00113457	0.0869311	DOCK3	NA	NA	NA	NA	NA	NA
-1.51816	-0.498001	0.0132453	0.211167	CACNA1E	NA	NA	NA	NA	NA	NA
-1.52054	1.72704	0.000181134	0.0477699	HOXB2	NA	NA	NA	NA	NA	NA
-1.52265	0.904469	0.000965897	0.0819198	NGEF	NA	NA	NA	NA	NA	NA
-1.52342	-4.43435	0.00273017	0.114901	AC008013.2	NA	NA	NA	NA	NA	NA
-1.52423	-2.16532	0.0109249	0.197254	ANK2-AS1	NA	NA	NA	NA	NA	NA
-1.52599	-3.51643	0.00946935	0.185258	MIR4803	NA	NA	NA	NA	NA	NA
-1.5321	-2.01094	0.0117402	0.202327	AC135352.1	NA	NA	NA	NA	NA	NA
-1.53383	-4.01881	0.000183622	0.0479369	YBX2P1	NA	NA	NA	NA	NA	NA
-1.53386	-2.68003	0.016761	0.231631	AL391822.1	NA	NA	NA	NA	NA	NA
-1.53447	-3.20447	0.00767704	0.171018	KRT222	NA	NA	NA	NA	NA	NA
-1.53836	0.278704	0.00106135	0.0858743	LIF	NA	NA	NA	NA	NA	NA
-1.53885	0.850299	0.00373726	0.129026	PNMA2	NA	NA	NA	NA	NA	NA
-1.53897	-3.78365	0.00610937	0.154963	AC115522.1	NA	NA	NA	NA	NA	NA
-1.53956	-0.380969	0.0115246	0.201369	SRRM3	NA	NA	NA	NA	NA	NA
-1.53977	3.116	0.00434358	0.13687	STXBP6	NA	NA	NA	NA	NA	NA
-1.53984	-0.731638	0.00868201	0.178424	TIMP4	NA	NA	NA	NA	NA	NA
-1.54265	-3.04378	0.00135224	0.0919883	AC112721.1	NA	NA	NA	NA	NA	NA
-1.54377	1.8945	0.0157504	0.226562	COL24A1	NA	NA	NA	NA	NA	NA
-1.54766	-3.38312	0.00513815	0.146053	AC091868.1	NA	NA	NA	NA	NA	NA
-1.55339	-2.68704	0.0144619	0.218679	NPHS1	NA	NA	NA	NA	NA	NA
-1.55461	-2.76036	0.00997395	0.189881	LINC00244	NA	NA	NA	NA	NA	NA
-1.55614	-0.14786	0.0074335	0.169034	LGR6	NA	NA	NA	NA	NA	NA
-1.55622	-2.88815	0.0201284	0.247193	INHBE	NA	NA	NA	NA	NA	NA
-1.55985	1.32472	0.00289201	0.116714	BMP2	NA	NA	NA	NA	NA	NA
-1.56029	-4.55228	0.00358362	0.127464	AL139351.3	NA	NA	NA	NA	NA	NA
-1.56114	-2.87867	0.00109999	0.0866914	AC133540.1	NA	NA	NA	NA	NA	NA
-1.56262	-2.88374	0.000874787	0.0772898	TMEM92-AS1	NA	NA	NA	NA	NA	NA
-1.56319	-3.13074	0.00605592	0.154613	AC027335.1	NA	NA	NA	NA	NA	NA
-1.56399	-2.4991	0.000980684	0.0822451	AC011444.2	NA	NA	NA	NA	NA	NA
-1.56471	1.47735	0.000453318	0.0597709	MIR181A1HG	1.63645e-21	3.12786	0.114	0.011	1.9081e-17	B lineage
-1.56713	-0.471509	0.00426009	0.135706	TREM1	NA	NA	NA	NA	NA	NA
-1.56837	-0.620193	0.0166791	0.231131	LINC01139	NA	NA	NA	NA	NA	NA
-1.5691	1.13532	7.8154e-05	0.0357893	HOXB4	NA	NA	NA	NA	NA	NA
-1.57535	-3.598	0.00343807	0.125119	DEFB131E	NA	NA	NA	NA	NA	NA
-1.58003	0.0428566	0.00225327	0.108338	AL160272.1	NA	NA	NA	NA	NA	NA
-1.5812	-2.31736	0.0139994	0.216476	AL513210.1	NA	NA	NA	NA	NA	NA
-1.58176	4.22621	0.000193569	0.0485961	ATP2A3	NA	NA	NA	NA	NA	NA
-1.58669	-2.58061	0.0176346	0.235535	UNC13C	NA	NA	NA	NA	NA	NA
-1.58822	2.07486	0.000474008	0.0600557	ROR2	NA	NA	NA	NA	NA	NA
-1.58915	0.909848	0.0005213	0.0633446	PDPN	NA	NA	NA	NA	NA	NA
-1.59288	-3.84035	0.00123744	0.0909326	AL109838.1	NA	NA	NA	NA	NA	NA
-1.59354	-0.723479	0.0055116	0.150574	AC007906.2	NA	NA	NA	NA	NA	NA
-1.5947	-0.446477	0.0113718	0.200528	LINC01614	NA	NA	NA	NA	NA	NA
-1.59806	-4.64109	0.00229778	0.108871	AL390755.3	NA	NA	NA	NA	NA	NA
-1.59808	-4.13435	0.00237115	0.110354	AC022469.2	NA	NA	NA	NA	NA	NA
-1.59855	-0.19757	8.41987e-05	0.0375144	AC026329.1	NA	NA	NA	NA	NA	NA
-1.59868	-3.26377	0.00956235	0.185372	CALB2	NA	NA	NA	NA	NA	NA
-1.59883	-2.34158	0.00101545	0.0835774	AL691482.3	3.71079e-62	1.42917	0.193	0	4.32678e-58	tumor
-1.59928	-0.534277	0.0190198	0.241851	PRR15	NA	NA	NA	NA	NA	NA
-1.6006	5.95004	0.000231026	0.0496212	DPYSL3	NA	NA	NA	NA	NA	NA
-1.60167	-1.18314	0.0147912	0.221302	HTR2A	NA	NA	NA	NA	NA	NA
-1.60508	-0.761598	0.0019104	0.10388	JAKMIP2	NA	NA	NA	NA	NA	NA
-1.60517	2.15656	0.00540215	0.148697	DNAJC12	NA	NA	NA	NA	NA	NA
-1.6064	-3.00846	0.0167021	0.231185	PLSCR2	NA	NA	NA	NA	NA	NA
-1.6079	-3.76969	0.00249379	0.112252	AC114296.1	NA	NA	NA	NA	NA	NA
-1.61261	2.09967	0.00286825	0.116317	ACAN	NA	NA	NA	NA	NA	NA
-1.61647	-4.40606	0.0028554	0.116317	IL1R1-AS1	NA	NA	NA	NA	NA	NA
-1.6211	-4.16688	0.000584844	0.0642866	AC115485.1	NA	NA	NA	NA	NA	NA
-1.62166	2.68179	5.01556e-06	0.0156578	SOCS3	NA	NA	NA	NA	NA	NA
-1.62492	-3.14382	0.0106406	0.195926	AC005699.1	NA	NA	NA	NA	NA	NA
-1.62939	-4.33425	0.00122725	0.0909326	RN7SKP57	NA	NA	NA	NA	NA	NA
-1.63233	-2.44836	0.000115155	0.0411541	AP001021.3	NA	NA	NA	NA	NA	NA
-1.63356	-3.47756	0.000224598	0.0496212	RNU6ATAC10P	NA	NA	NA	NA	NA	NA
-1.6338	-2.28186	0.0180849	0.237083	PTPRQ	NA	NA	NA	NA	NA	NA
-1.63444	-4.36669	0.00448437	0.139525	AC092902.2	NA	NA	NA	NA	NA	NA
-1.63733	1.85758	0.0195204	0.244122	SCN3A	NA	NA	NA	NA	NA	NA
-1.63772	-1.25225	0.00412399	0.133793	MYO3B	NA	NA	NA	NA	NA	NA
-1.63911	-0.0263161	0.000316385	0.0549873	MYCN	NA	NA	NA	NA	NA	NA
-1.64253	-3.45731	0.000565278	0.0642866	AP001021.1	NA	NA	NA	NA	NA	NA
-1.6433	-0.326581	0.0113206	0.200047	MARCHF4	NA	NA	NA	NA	NA	NA
-1.64741	3.18265	0.00900365	0.181668	SHISA2	NA	NA	NA	NA	NA	NA
-1.64751	-4.29819	0.00900409	0.181668	LINC01993	NA	NA	NA	NA	NA	NA
-1.64787	0.73928	0.00603249	0.154613	AP002754.1	NA	NA	NA	NA	NA	NA
-1.65267	2.6552	0.00203025	0.106259	SULT1C4	NA	NA	NA	NA	NA	NA
-1.65566	-3.32739	0.0162459	0.228963	MPPED2-AS1	NA	NA	NA	NA	NA	NA
-1.6575	-2.81522	0.00187979	0.103013	LINC02188	NA	NA	NA	NA	NA	NA
-1.66012	-3.95005	0.000328044	0.0559131	LINC02691	NA	NA	NA	NA	NA	NA
-1.66258	-3.65823	0.00642414	0.158077	AC007405.2	NA	NA	NA	NA	NA	NA
-1.66284	0.917531	0.000251523	0.0500685	SNCAIP	NA	NA	NA	NA	NA	NA
-1.66551	-1.53397	0.000132351	0.0425477	HNRNPA1P40	NA	NA	NA	NA	NA	NA
-1.66627	3.91467	0.0183448	0.238605	NFASC	NA	NA	NA	NA	NA	NA
-1.66732	-4.47307	0.0026278	0.11337	AC097532.2	NA	NA	NA	NA	NA	NA
-1.67653	-1.9031	0.000245605	0.0500434	LINC02731	NA	NA	NA	NA	NA	NA
-1.6774	-2.12285	0.00178828	0.102077	VAT1L	NA	NA	NA	NA	NA	NA
-1.68169	1.01375	0.000594977	0.0647614	SLC4A11	NA	NA	NA	NA	NA	NA
-1.68718	-0.930381	3.27222e-05	0.0259051	UNC5B-AS1	NA	NA	NA	NA	NA	NA
-1.68834	-3.58238	0.00665333	0.161274	AL355482.1	NA	NA	NA	NA	NA	NA
-1.69136	-4.0202	0.00218906	0.107796	LINC01844	NA	NA	NA	NA	NA	NA
-1.69361	0.476568	0.00254032	0.112494	ULBP1	NA	NA	NA	NA	NA	NA
-1.69375	-4.43188	0.00540159	0.148697	AC128688.1	NA	NA	NA	NA	NA	NA
-1.69909	5.19234	5.69041e-05	0.0316918	EGR1	NA	NA	NA	NA	NA	NA
-1.70012	-2.37682	0.00624123	0.156511	EDNRB-AS1	NA	NA	NA	NA	NA	NA
-1.70028	-4.38704	0.00191823	0.104058	AC119150.1	NA	NA	NA	NA	NA	NA
-1.70184	0.270919	0.00107198	0.0863167	CLDN18	NA	NA	NA	NA	NA	NA
-1.70419	4.68844	0.000110139	0.0411541	SH3BGRL2	NA	NA	NA	NA	NA	NA
-1.70733	1.41588	0.00623371	0.156511	UBE2QL1	NA	NA	NA	NA	NA	NA
-1.7129	0.980784	0.000418507	0.0580785	CPT1C	NA	NA	NA	NA	NA	NA
-1.71396	3.05246	0.00728311	0.167497	DTNA	NA	NA	NA	NA	NA	NA
-1.71912	0.0149057	0.000579875	0.0642866	AP005131.3	NA	NA	NA	NA	NA	NA
-1.71933	-0.0170997	0.00163844	0.0993547	DDX43	NA	NA	NA	NA	NA	NA
-1.72006	-3.19726	0.00417823	0.134638	VN2R10P	NA	NA	NA	NA	NA	NA
-1.72417	2.48957	0.000143646	0.0427532	HOXB3	NA	NA	NA	NA	NA	NA
-1.72555	1.57619	0.000682924	0.0680131	TRMT9B	NA	NA	NA	NA	NA	NA
-1.72557	3.91175	2.32547e-05	0.0259051	NAV2	NA	NA	NA	NA	NA	NA
-1.72601	-2.27128	0.00176685	0.101445	SPX	NA	NA	NA	NA	NA	NA
-1.72848	-3.34078	0.0115398	0.201369	DMBT1	NA	NA	NA	NA	NA	NA
-1.73412	-3.90647	0.00506297	0.146053	SORCS3	NA	NA	NA	NA	NA	NA
-1.73534	-3.98874	0.00098854	0.0822662	AF111167.1	NA	NA	NA	NA	NA	NA
-1.74091	-4.46528	0.000248936	0.0500685	AC092608.3	NA	NA	NA	NA	NA	NA
-1.74117	-1.90029	0.0118588	0.202905	PTCHD1	NA	NA	NA	NA	NA	NA
-1.755	2.71558	0.014795	0.221302	IRX2	NA	NA	NA	NA	NA	NA
-1.75566	-3.30132	0.00113945	0.0869311	AL136084.1	NA	NA	NA	NA	NA	NA
-1.75686	-0.660018	0.00258822	0.112898	LINC02605	NA	NA	NA	NA	NA	NA
-1.75989	-3.40956	4.87495e-05	0.0316808	TM6SF2	NA	NA	NA	NA	NA	NA
-1.76018	-1.2457	0.0020989	0.10742	AC083837.1	NA	NA	NA	NA	NA	NA
-1.76344	1.21142	9.20502e-05	0.0384494	HOXB7	NA	NA	NA	NA	NA	NA
-1.76556	-0.399012	0.0108581	0.196987	SIK1	NA	NA	NA	NA	NA	NA
-1.76573	-2.39354	0.0071821	0.166318	SGCG	NA	NA	NA	NA	NA	NA
-1.76607	-3.64184	0.00433054	0.13687	AOX3P	NA	NA	NA	NA	NA	NA
-1.76638	3.05046	0.0125519	0.206573	MUC1	NA	NA	NA	NA	NA	NA
-1.7665	-3.37242	0.0173703	0.234618	USP17L2	NA	NA	NA	NA	NA	NA
-1.77158	-3.20843	0.000862657	0.0770734	AL031283.2	NA	NA	NA	NA	NA	NA
-1.77576	-3.56922	0.00915034	0.182113	AC022601.1	NA	NA	NA	NA	NA	NA
-1.78986	-1.68921	0.00221479	0.107796	SFTPB	NA	NA	NA	NA	NA	NA
-1.79403	-2.53186	0.000249516	0.0500685	AREG	NA	NA	NA	NA	NA	NA
-1.79561	-3.97044	0.00212965	0.107701	AC008591.1	NA	NA	NA	NA	NA	NA
-1.79577	-4.10051	6.41209e-05	0.031856	LINC01929	NA	NA	NA	NA	NA	NA
-1.80238	-3.63946	0.00104042	0.0845902	RGSL1	NA	NA	NA	NA	NA	NA
-1.81105	-2.99433	0.00411876	0.133793	TMPRSS11A	NA	NA	NA	NA	NA	NA
-1.8131	0.0822943	0.017679	0.235535	DMKN	NA	NA	NA	NA	NA	NA
-1.81442	0.822063	0.00940021	0.184341	KIAA0319	NA	NA	NA	NA	NA	NA
-1.81496	-1.20882	0.00376861	0.129189	KRT17	NA	NA	NA	NA	NA	NA
-1.82177	0.276701	0.00483164	0.143387	FAM167A	NA	NA	NA	NA	NA	NA
-1.82667	3.04937	5.21531e-05	0.0316808	ATF3	NA	NA	NA	NA	NA	NA
-1.8324	-2.42276	0.00358404	0.127464	AC091868.2	NA	NA	NA	NA	NA	NA
-1.83427	-4.36726	0.00213785	0.107701	AC004264.1	NA	NA	NA	NA	NA	NA
-1.83506	2.57165	0.00223947	0.108142	EFNA5	NA	NA	NA	NA	NA	NA
-1.83744	-0.0105246	0.0150904	0.22352	SP5	NA	NA	NA	NA	NA	NA
-1.83785	0.139129	0.00283642	0.116317	FST	NA	NA	NA	NA	NA	NA
-1.83827	-0.27435	0.000195274	0.0485961	AC103702.1	NA	NA	NA	NA	NA	NA
-1.83878	-2.05961	0.00820705	0.174791	AL353699.1	NA	NA	NA	NA	NA	NA
-1.84314	-0.939062	0.00214314	0.107701	ULBP2	NA	NA	NA	NA	NA	NA
-1.844	-2.39913	0.00259022	0.112898	AL161663.2	NA	NA	NA	NA	NA	NA
-1.84537	-3.41031	0.0125296	0.206512	AC126177.5	NA	NA	NA	NA	NA	NA
-1.8524	-3.42235	0.00692884	0.162594	COLEC10	NA	NA	NA	NA	NA	NA
-1.8544	-3.50516	0.0192602	0.242931	KRT8P43	NA	NA	NA	NA	NA	NA
-1.86372	-0.825965	0.018509	0.239171	TRIM29	NA	NA	NA	NA	NA	NA
-1.87159	-0.254733	0.00209985	0.10742	SATB1-AS1	NA	NA	NA	NA	NA	NA
-1.87783	1.28185	0.000149385	0.0434075	ZNF711	NA	NA	NA	NA	NA	NA
-1.88024	-0.924462	0.016472	0.22944	NPC1L1	NA	NA	NA	NA	NA	NA
-1.88444	-4.36613	0.00433334	0.13687	LINC01902	NA	NA	NA	NA	NA	NA
-1.89022	4.49122	0.0122591	0.204359	ALPL	NA	NA	NA	NA	NA	NA
-1.89156	2.41238	0.00806707	0.173245	CDH2	NA	NA	NA	NA	NA	NA
-1.89185	-3.93401	0.000886407	0.0778718	AC091906.1	NA	NA	NA	NA	NA	NA
-1.89544	-2.96812	0.00812191	0.173753	AC133485.7	NA	NA	NA	NA	NA	NA
-1.91823	0.82498	0.0108957	0.197254	FSTL4	NA	NA	NA	NA	NA	NA
-1.92614	2.98447	0.00117012	0.0886641	CEACAM1	NA	NA	NA	NA	NA	NA
-1.92938	-3.62808	0.0077905	0.172126	MYPN	NA	NA	NA	NA	NA	NA
-1.93023	-1.45829	4.55884e-05	0.0315447	CFAP221	NA	NA	NA	NA	NA	NA
-1.93699	-3.33568	0.0151311	0.223826	KRT87P	NA	NA	NA	NA	NA	NA
-1.93741	-0.0994197	0.00139692	0.0931728	GAD1	NA	NA	NA	NA	NA	NA
-1.94152	-4.254	0.00211319	0.10742	AC092349.1	NA	NA	NA	NA	NA	NA
-1.94171	-1.44094	0.0084747	0.17717	DCSTAMP	NA	NA	NA	NA	NA	NA
-1.94442	-2.43103	0.000608183	0.065713	TMEM108-AS1	NA	NA	NA	NA	NA	NA
-1.94789	-2.25485	0.00796089	0.173195	PTPRH	NA	NA	NA	NA	NA	NA
-1.94986	2.68051	1.78048e-06	0.0105115	TPBG	NA	NA	NA	NA	NA	NA
-1.95033	-1.98173	0.0025456	0.112494	GABRP	NA	NA	NA	NA	NA	NA
-1.95085	-1.57485	0.00581499	0.153729	TNFSF11	NA	NA	NA	NA	NA	NA
-1.95212	1.68344	0.0193442	0.242931	MS4A8	NA	NA	NA	NA	NA	NA
-1.9549	0.219123	0.00684668	0.161688	FERMT1	NA	NA	NA	NA	NA	NA
-1.95828	0.219942	0.00065848	0.066278	PPARGC1A	NA	NA	NA	NA	NA	NA
-1.96199	0.664721	0.000804992	0.0734962	MPP2	NA	NA	NA	NA	NA	NA
-1.97289	2.76949	0.0100551	0.190477	ADCY2	NA	NA	NA	NA	NA	NA
-1.97382	-3.89773	0.0107721	0.19628	AL606537.1	NA	NA	NA	NA	NA	NA
-1.97389	2.90177	0.00906817	0.181668	FAT3	NA	NA	NA	NA	NA	NA
-1.97511	-3.58217	0.00171562	0.100786	AC068506.1	NA	NA	NA	NA	NA	NA
-1.97871	-3.771	0.00851507	0.17717	C4BPA	NA	NA	NA	NA	NA	NA
-1.98866	4.74153	0.00480648	0.143378	PTPRD	NA	NA	NA	NA	NA	NA
-1.99244	3.26621	0.0027565	0.115281	MMP16	NA	NA	NA	NA	NA	NA
-1.9945	-3.36792	6.29962e-05	0.031856	AC105046.1	NA	NA	NA	NA	NA	NA
-2.00386	-3.74756	0.00692435	0.162594	AL023755.1	NA	NA	NA	NA	NA	NA
-2.00652	-2.9519	0.00659388	0.160846	AC011899.3	NA	NA	NA	NA	NA	NA
-2.01216	1.89542	0.00109809	0.0866914	CXXC4	NA	NA	NA	NA	NA	NA
-2.01907	-0.505165	0.00109589	0.0866914	RP1	NA	NA	NA	NA	NA	NA
-2.0296	-1.15658	0.000767247	0.0716154	TMEM200C	NA	NA	NA	NA	NA	NA
-2.03002	-1.68805	0.0139571	0.216323	AC011899.1	NA	NA	NA	NA	NA	NA
-2.03714	-1.96029	0.0171374	0.233264	SERPINA11	NA	NA	NA	NA	NA	NA
-2.04319	0.524873	0.00277026	0.115281	GRM8	NA	NA	NA	NA	NA	NA
-2.04418	0.635384	0.000407124	0.057646	VSIG2	NA	NA	NA	NA	NA	NA
-2.04578	-3.42569	0.0025392	0.112494	PRMT8	NA	NA	NA	NA	NA	NA
-2.04725	-1.16672	0.000612302	0.06579	SLC12A1	NA	NA	NA	NA	NA	NA
-2.04951	-3.38979	0.00474073	0.142461	KCNA1	NA	NA	NA	NA	NA	NA
-2.05287	-1.95384	0.0153317	0.224399	KRT15	NA	NA	NA	NA	NA	NA
-2.05702	-2.90723	0.000265715	0.0501645	AL161663.1	NA	NA	NA	NA	NA	NA
-2.0619	1.05097	0.00379471	0.129623	GALNT12	NA	NA	NA	NA	NA	NA
-2.06254	-1.89007	0.000230215	0.0496212	ANKFN1	NA	NA	NA	NA	NA	NA
-2.06972	-2.87429	0.0019299	0.104172	ADAMTS19	NA	NA	NA	NA	NA	NA
-2.07168	0.0201815	0.0018281	0.102264	GOLGA7B	NA	NA	NA	NA	NA	NA
-2.07966	1.38964	0.00347114	0.125648	COMP	NA	NA	NA	NA	NA	NA
-2.09352	-0.596308	0.000460359	0.0600024	RNF128	NA	NA	NA	NA	NA	NA
-2.09885	-0.964985	0.00411537	0.133793	PTPRD-AS1	NA	NA	NA	NA	NA	NA
-2.09909	-2.66846	0.0002633	0.0501645	AL355102.1	NA	NA	NA	NA	NA	NA
-2.09943	-1.73503	0.0163286	0.228997	AC016885.2	NA	NA	NA	NA	NA	NA
-2.10444	-2.65256	0.00621134	0.156412	KIRREL2	NA	NA	NA	NA	NA	NA
-2.10466	-3.35591	0.00154368	0.0977866	AC013290.1	NA	NA	NA	NA	NA	NA
-2.1206	-1.30692	1.56341e-05	0.0214001	HOXB-AS2	NA	NA	NA	NA	NA	NA
-2.1362	-2.66038	0.0181895	0.237801	OXGR1	NA	NA	NA	NA	NA	NA
-2.1439	-3.97944	0.00192505	0.104172	AC091891.1	NA	NA	NA	NA	NA	NA
-2.14669	2.98107	0.0155857	0.22547	SFN	NA	NA	NA	NA	NA	NA
-2.16101	-2.72508	0.0116838	0.201988	AC006058.1	NA	NA	NA	NA	NA	NA
-2.16528	-0.508842	0.012255	0.204359	INSC	NA	NA	NA	NA	NA	NA
-2.17005	-0.966096	0.000605566	0.0657	IGSF11	NA	NA	NA	NA	NA	NA
-2.17461	-0.502402	0.000729723	0.0700613	HOXB9	NA	NA	NA	NA	NA	NA
-2.20241	-3.43787	0.00564461	0.152097	ADGRF4	NA	NA	NA	NA	NA	NA
-2.22377	0.0193545	0.0002651	0.0501645	SYN3	NA	NA	NA	NA	NA	NA
-2.23048	0.805729	0.00996831	0.189881	SLC8A3	NA	NA	NA	NA	NA	NA
-2.23669	-1.83604	0.00920598	0.182894	SYNGR4	NA	NA	NA	NA	NA	NA
-2.24208	3.218	0.000594714	0.0647614	ESRRG	NA	NA	NA	NA	NA	NA
-2.24938	-1.0585	0.00157125	0.0980242	AL583844.1	NA	NA	NA	NA	NA	NA
-2.26938	-3.78738	0.000133967	0.0425477	KIF26B-AS1	NA	NA	NA	NA	NA	NA
-2.29018	1.98242	0.00297708	0.118267	PROX1	NA	NA	NA	NA	NA	NA
-2.29732	0.706975	0.0170878	0.233264	BMP5	NA	NA	NA	NA	NA	NA
-2.29923	-2.80937	0.0176497	0.235535	SYT5	NA	NA	NA	NA	NA	NA
-2.31088	-3.44136	0.00240058	0.11085	SLC34A2	NA	NA	NA	NA	NA	NA
-2.31976	2.42335	0.00182204	0.102264	NRCAM	NA	NA	NA	NA	NA	NA
-2.32867	4.02348	0.00222201	0.107821	GNG4	NA	NA	NA	NA	NA	NA
-2.33559	-0.913419	0.000121052	0.0411541	ADAMTS18	NA	NA	NA	NA	NA	NA
-2.34133	-0.420012	0.00598182	0.154167	ACTN2	NA	NA	NA	NA	NA	NA
-2.36294	0.116977	0.00481446	0.143387	RBP4	NA	NA	NA	NA	NA	NA
-2.37642	1.18121	0.00752059	0.169459	BMP7	NA	NA	NA	NA	NA	NA
-2.3973	-3.77475	0.000255749	0.0500685	NR4A1AS	NA	NA	NA	NA	NA	NA
-2.39806	1.63544	0.0045819	0.140192	COL22A1	NA	NA	NA	NA	NA	NA
-2.42476	-0.376949	0.000417463	0.0580785	SMIM22	NA	NA	NA	NA	NA	NA
-2.43338	-0.313842	9.84969e-06	0.017323	CRTAC1	NA	NA	NA	NA	NA	NA
-2.44597	2.60677	3.10462e-05	0.0259051	SCIN	NA	NA	NA	NA	NA	NA
-2.46736	1.42382	0.00157895	0.0980242	LRG1	NA	NA	NA	NA	NA	NA
-2.48941	2.52161	0.000362816	0.0560467	MUC3A	NA	NA	NA	NA	NA	NA
-2.49241	-2.46574	0.020367	0.248624	FGL1	NA	NA	NA	NA	NA	NA
-2.49753	2.46962	0.00147165	0.0954889	CHL1	NA	NA	NA	NA	NA	NA
-2.49843	-2.4841	0.0183771	0.238709	KRT20	NA	NA	NA	NA	NA	NA
-2.50855	-3.55473	0.0142362	0.218049	AC010280.1	NA	NA	NA	NA	NA	NA
-2.51051	-0.941066	0.000122257	0.0411541	PPP1R14C	NA	NA	NA	NA	NA	NA
-2.52355	-0.325875	1.30432e-05	0.0189501	DPY19L2P1	NA	NA	NA	NA	NA	NA
-2.52827	-1.31874	0.000144059	0.0427532	TNR	NA	NA	NA	NA	NA	NA
-2.55064	-1.88401	0.000992138	0.0822662	HOXB8	NA	NA	NA	NA	NA	NA
-2.59569	-1.15745	0.000181553	0.0477699	HOXB-AS3	NA	NA	NA	NA	NA	NA
-2.59652	-0.640403	0.0152393	0.224399	CHMP1B2P	NA	NA	NA	NA	NA	NA
-2.59728	3.4776	3.49871e-06	0.0130291	FOS	NA	NA	NA	NA	NA	NA
-2.61298	-3.49923	0.000807617	0.073535	AC011700.1	NA	NA	NA	NA	NA	NA
-2.61852	0.0986408	0.00037592	0.0560467	HOXB5	NA	NA	NA	NA	NA	NA
-2.66535	0.670096	9.66149e-06	0.017323	HOXB6	NA	NA	NA	NA	NA	NA
-2.66545	-2.34192	0.00645346	0.158449	CLCA2	NA	NA	NA	NA	NA	NA
-2.68265	0.191638	0.00172346	0.100786	LRP2	NA	NA	NA	NA	NA	NA
-2.68356	2.3912	0.0121451	0.204291	CPS1	NA	NA	NA	NA	NA	NA
-2.69601	-2.28546	3.00461e-05	0.0259051	SAMD12-AS1	NA	NA	NA	NA	NA	NA
-2.70189	-1.82419	0.000991196	0.0822662	CXCL17	NA	NA	NA	NA	NA	NA
-2.70913	-0.284714	2.59368e-05	0.0259051	AC023590.1	NA	NA	NA	NA	NA	NA
-2.74027	-0.0568306	0.00249351	0.112252	KRT80	NA	NA	NA	NA	NA	NA
-2.75021	-2.38903	0.00861309	0.17772	CA10	NA	NA	NA	NA	NA	NA
-2.76617	-2.81169	7.79885e-05	0.0357893	DRD1	NA	NA	NA	NA	NA	NA
-2.82714	0.410265	0.000651675	0.066278	STK32A	NA	NA	NA	NA	NA	NA
-2.83785	-3.03614	0.000440879	0.0591931	FO393422.1	NA	NA	NA	NA	NA	NA
-2.8684	-1.01946	3.11092e-05	0.0259051	GRIK3	NA	NA	NA	NA	NA	NA
-2.891	-1.37321	0.00505323	0.146053	TMPRSS11E	NA	NA	NA	NA	NA	NA
-2.95001	-1.2318	0.000381954	0.0560467	BRINP1	NA	NA	NA	NA	NA	NA
-2.97462	2.80877	8.8004e-05	0.0381914	SAMD12	NA	NA	NA	NA	NA	NA
-3.10337	-3.86074	1.60104e-05	0.0214001	MGC32805	NA	NA	NA	NA	NA	NA
-3.11587	1.60269	1.54608e-06	0.0105115	FOSB	NA	NA	NA	NA	NA	NA
-3.12968	-2.11706	0.00262955	0.11337	LDLRAD1	NA	NA	NA	NA	NA	NA
-3.19549	0.149833	0.00388755	0.130428	CEACAM6	NA	NA	NA	NA	NA	NA
-3.20443	-2.52433	7.2496e-05	0.0346075	NCAM1-AS1	NA	NA	NA	NA	NA	NA
-3.28589	0.0317055	0.0026602	0.113609	POF1B	NA	NA	NA	NA	NA	NA
-3.39484	-2.13844	0.000191563	0.0485961	GGT6	NA	NA	NA	NA	NA	NA
-3.41743	-1.01052	0.000519752	0.0633446	B3GNT3	NA	NA	NA	NA	NA	NA
-3.50218	-2.11608	0.00220068	0.107796	CST1	NA	NA	NA	NA	NA	NA
-3.62277	-1.05365	0.000116704	0.0411541	UPK1A	NA	NA	NA	NA	NA	NA
-3.63054	2.28638	4.17e-05	0.0296478	NCAM1	NA	NA	NA	NA	NA	NA
-3.724	-0.582077	5.21508e-05	0.0316808	MISP	NA	NA	NA	NA	NA	NA
-4.86739	-1.96203	0.00136455	0.0919883	CEACAM5	NA	NA	NA	NA	NA	NA
