# Supplementary material for: Single cell-transcriptomic analysis informs the lncRNA landscape in metastatic castration resistant prostate cancer
Source: NPJ Genom Med. 2024 Feb 23;9:14. doi: 10.1038/s41525-024-00401-3 (PMC10891057; doi:10.1038/s41525-024-00401-3)
Supplement: Supplementary file 5 — List of lncRNAs/protein coding genes associated with RB1 bi-allelic inactivation [file 41525_2024_401_MOESM5_ESM.xlsx]

## Sheet: Supplementary.Table4
Supplementary Table 4: List of lncRNAs/protein coding genes associated with RB1 bi-allelic inactivation
Note: Downregulated genes are associated with RB1 WT and upregulated genes are associated with RB1 bi-allelic inactivation
Bulk log fold dhange	Bulk average expression	Bulk p-value	Bulk adjusted p-value	Genes	LncRNAp-value	LncRNA average log fold change	LncRNA percentage cells positive group 1	LncRNA percentage cells positive group 2	LncRNA adjusted p value	LncRNA cluster
5.79077	-1.96203	0.0001718	0.00888678	CEACAM5	NA	NA	NA	NA	NA	NA
4.15789	-1.33833	0.000169556	0.00882537	SSTR5-AS1	NA	NA	NA	NA	NA	NA
3.69872	-2.07807	3.04222e-05	0.00310883	SSTR5	NA	NA	NA	NA	NA	NA
3.6531	-0.756937	1.48676e-08	1.60263e-05	C1QL1	NA	NA	NA	NA	NA	NA
3.63541	0.528786	0.000590485	0.0177184	DPYSL5	NA	NA	NA	NA	NA	NA
3.56256	1.00076	0.00535488	0.0650119	DDC	NA	NA	NA	NA	NA	NA
3.55064	-2.74624	1.59671e-05	0.00205881	LINC00958	NA	NA	NA	NA	NA	NA
3.46141	-0.268997	0.00139391	0.0290211	UGT8	NA	NA	NA	NA	NA	NA
3.4529	-3.54359	0.000151167	0.00824697	LINC02048	NA	NA	NA	NA	NA	NA
3.37166	-3.05327	0.000205986	0.00984726	AP000251.1	NA	NA	NA	NA	NA	NA
3.25998	-2.46235	0.00903601	0.0879168	NSG2	NA	NA	NA	NA	NA	NA
3.23859	-2.48537	0.000207095	0.00988393	POU4F1	NA	NA	NA	NA	NA	NA
3.16888	0.149833	0.00334492	0.0492613	CEACAM6	NA	NA	NA	NA	NA	NA
3.15271	-0.677671	5.58027e-07	0.000188354	SLC38A3	NA	NA	NA	NA	NA	NA
3.13581	-0.998308	1.07927e-06	0.000298056	LHX2	NA	NA	NA	NA	NA	NA
3.10884	-3.07601	0.00618269	0.0705374	SLC5A8	NA	NA	NA	NA	NA	NA
3.02152	-2.96693	0.00199787	0.0361711	SOX21	NA	NA	NA	NA	NA	NA
3.00766	-4.24162	5.95568e-05	0.00469375	STMND1	NA	NA	NA	NA	NA	NA
2.98326	-1.82419	0.000187378	0.00937341	CXCL17	NA	NA	NA	NA	NA	NA
2.92674	-2.97453	0.000298415	0.0120258	ONECUT1	NA	NA	NA	NA	NA	NA
2.90841	-1.24687	0.00907365	0.087966	MMP7	NA	NA	NA	NA	NA	NA
2.88809	-1.01052	0.00264538	0.0425492	B3GNT3	NA	NA	NA	NA	NA	NA
2.84479	-0.447083	0.000516722	0.0162129	LINC00887	NA	NA	NA	NA	NA	NA
2.84431	-1.98173	3.92746e-06	0.000758612	GABRP	NA	NA	NA	NA	NA	NA
2.83981	0.696355	4.73446e-07	0.000168305	INAVA	NA	NA	NA	NA	NA	NA
2.8311	-3.92321	9.61134e-05	0.00639827	CFHR3	NA	NA	NA	NA	NA	NA
2.8231	-3.24363	0.00695571	0.075172	MAT1A	NA	NA	NA	NA	NA	NA
2.79933	-2.78025	0.000100913	0.00649733	GS1-24F4.2	NA	NA	NA	NA	NA	NA
2.78274	-1.08029	1.05984e-05	0.00156486	DMBX1	NA	NA	NA	NA	NA	NA
2.77784	-3.3326	0.000241103	0.0106994	ALDH3A1	NA	NA	NA	NA	NA	NA
2.77335	-1.30975	4.07418e-05	0.00376085	NMU	NA	NA	NA	NA	NA	NA
2.76911	-2.4841	0.00735226	0.077625	KRT20	NA	NA	NA	NA	NA	NA
2.75572	-1.88411	1.43337e-07	7.14886e-05	AC116562.3	NA	NA	NA	NA	NA	NA
2.72293	-3.47522	0.0107582	0.0964725	BEX1	NA	NA	NA	NA	NA	NA
2.72122	0.134839	0.000305546	0.0121839	IGFBPL1	NA	NA	NA	NA	NA	NA
2.71871	-0.282085	0.000424634	0.0146586	CES3	NA	NA	NA	NA	NA	NA
2.71389	0.191638	0.00125509	0.0273444	LRP2	NA	NA	NA	NA	NA	NA
2.70259	-3.55473	0.00394284	0.0540862	AC010280.1	NA	NA	NA	NA	NA	NA
2.70035	-3.13131	9.22588e-08	5.20072e-05	C1QL4	NA	NA	NA	NA	NA	NA
2.69295	-1.25108	0.0047309	0.0605932	NKX2-1	NA	NA	NA	NA	NA	NA
2.69246	-3.77471	7.88271e-09	1.01311e-05	AP000553.2	NA	NA	NA	NA	NA	NA
2.68686	-3.95419	0.00354868	0.0508938	RASSF10-DT	NA	NA	NA	NA	NA	NA
2.66177	3.67449	0.00636141	0.0716216	PEG10	NA	NA	NA	NA	NA	NA
2.64621	0.653367	1.44342e-08	1.60263e-05	GPX2	NA	NA	NA	NA	NA	NA
2.64242	-2.73969	0.00080331	0.0212874	HSD17B2	NA	NA	NA	NA	NA	NA
2.63759	-3.92413	3.39514e-06	0.00067531	AC007240.1	NA	NA	NA	NA	NA	NA
2.63508	-0.95235	1.71284e-08	1.68841e-05	ZNF114	NA	NA	NA	NA	NA	NA
2.63033	-1.4584	5.9129e-06	0.00103845	RASAL1	NA	NA	NA	NA	NA	NA
2.62699	-1.83604	0.00167132	0.0324332	SYNGR4	NA	NA	NA	NA	NA	NA
2.60735	-1.37993	0.00868618	0.085875	TMEM179	NA	NA	NA	NA	NA	NA
2.60641	-3.32136	1.02006e-06	0.000285621	TP73-AS2	NA	NA	NA	NA	NA	NA
2.53866	-0.362605	1.24779e-05	0.00172011	FBN3	NA	NA	NA	NA	NA	NA
2.53076	-2.53303	4.67648e-05	0.00405894	CAPN8	NA	NA	NA	NA	NA	NA
2.53068	-3.5285	3.52413e-08	2.73866e-05	AL449423.1	NA	NA	NA	NA	NA	NA
2.52576	-0.0568306	0.00413062	0.0557917	KRT80	NA	NA	NA	NA	NA	NA
2.52463	-3.19176	0.00311748	0.0470098	WFDC2	NA	NA	NA	NA	NA	NA
2.50358	-1.13824	0.0106168	0.0957111	TNNT1	NA	NA	NA	NA	NA	NA
2.48767	-0.825965	0.00104264	0.0247024	TRIM29	NA	NA	NA	NA	NA	NA
2.48741	-2.42747	0.000276228	0.011596	FUT3	NA	NA	NA	NA	NA	NA
2.47311	-4.16697	1.94594e-06	0.000457542	AP000553.6	NA	NA	NA	NA	NA	NA
2.46835	1.4961	2.05542e-06	0.000467237	RIBC2	NA	NA	NA	NA	NA	NA
2.45633	-3.57194	0.00250753	0.0412158	GATA4	NA	NA	NA	NA	NA	NA
2.45107	2.28638	0.00515301	0.063563	NCAM1	NA	NA	NA	NA	NA	NA
2.43666	0.50688	4.82509e-07	0.000169721	MUC4	NA	NA	NA	NA	NA	NA
2.43265	-3.05464	0.00207553	0.0368	ABCB11	NA	NA	NA	NA	NA	NA
2.40967	-0.939062	1.46565e-05	0.0019282	ULBP2	NA	NA	NA	NA	NA	NA
2.40479	-0.760863	0.000605485	0.0179992	ZBTB8B	NA	NA	NA	NA	NA	NA
2.39428	-1.79215	2.82953e-06	0.000590948	SPSB4	NA	NA	NA	NA	NA	NA
2.39361	-2.25485	0.000688046	0.0195821	PTPRH	NA	NA	NA	NA	NA	NA
2.39244	-2.35737	0.000225397	0.0103318	C1QTNF8	NA	NA	NA	NA	NA	NA
2.39236	-3.56031	0.0110717	0.0979747	HNF4A	NA	NA	NA	NA	NA	NA
2.39147	-3.55737	0.00068615	0.0195468	AL592494.2	NA	NA	NA	NA	NA	NA
2.38862	1.01333	1.3659e-05	0.00182644	CTSV	NA	NA	NA	NA	NA	NA
2.38736	0.781409	0.000251801	0.0109703	RIPPLY3	NA	NA	NA	NA	NA	NA
2.3858	-2.98371	0.000283201	0.0117558	KRT36	NA	NA	NA	NA	NA	NA
2.38434	-2.13844	0.00773133	0.0800589	GGT6	NA	NA	NA	NA	NA	NA
2.38393	2.47129	1.26566e-09	2.9312e-06	TP73	NA	NA	NA	NA	NA	NA
2.38119	0.664721	1.22845e-05	0.00171986	MPP2	NA	NA	NA	NA	NA	NA
2.37958	-3.35702	8.6392e-05	0.0060958	KRT86	NA	NA	NA	NA	NA	NA
2.37442	-3.55501	0.00308949	0.0467353	AC007639.1	NA	NA	NA	NA	NA	NA
2.36709	-3.11273	0.00696125	0.0751871	POU3F2	NA	NA	NA	NA	NA	NA
2.35693	-2.51566	8.63165e-08	5.01985e-05	SEPTIN14P12	NA	NA	NA	NA	NA	NA
2.35362	-4.08352	0.00367167	0.0518343	SLITRK3	NA	NA	NA	NA	NA	NA
2.35031	-4.11783	0.000153663	0.00829534	AL121757.1	NA	NA	NA	NA	NA	NA
2.34992	-3.02126	1.08025e-10	5.1568e-07	DAND5	NA	NA	NA	NA	NA	NA
2.34672	-3.18683	1.77357e-06	0.000435788	AP000553.7	NA	NA	NA	NA	NA	NA
2.34585	-1.28822	0.000240216	0.0106828	AC009084.2	NA	NA	NA	NA	NA	NA
2.32129	-4.17138	0.00177106	0.0337066	AC103702.2	NA	NA	NA	NA	NA	NA
2.31821	-3.34225	0.00145808	0.0299119	GOLGA6L7	NA	NA	NA	NA	NA	NA
2.31459	-3.78738	5.95457e-05	0.00469375	KIF26B-AS1	NA	NA	NA	NA	NA	NA
2.31269	1.30617	2.99768e-12	4.22494e-08	FRMD5	NA	NA	NA	NA	NA	NA
2.30665	-4.21354	4.5799e-05	0.00401685	AC083906.3	NA	NA	NA	NA	NA	NA
2.30399	-3.39161	0.00464122	0.0599039	FOXA3	NA	NA	NA	NA	NA	NA
2.29866	-1.71305	0.00154372	0.0308706	SLC30A10	NA	NA	NA	NA	NA	NA
2.29721	2.60564	4.83583e-06	0.000883029	CDCA7	NA	NA	NA	NA	NA	NA
2.29223	-1.26486	2.35486e-05	0.0026426	HSD17B13	NA	NA	NA	NA	NA	NA
2.28374	-1.84583	0.000648041	0.0187814	LINC01133	6.99077e-47	2.36798	0.19	0.013	8.15124e-43	erythroid
2.27734	-1.5059	0.000399619	0.014206	IL22RA1	NA	NA	NA	NA	NA	NA
2.2768	-4.5449	0.000172611	0.00891494	CDKN2A-DT	NA	NA	NA	NA	NA	NA
2.27176	0.350738	0.00206539	0.0367111	GRIK2	NA	NA	NA	NA	NA	NA
2.27099	-1.64171	0.0041173	0.0556453	KRT7	NA	NA	NA	NA	NA	NA
2.26733	-3.96126	0.00424461	0.056826	NKX2-1-AS1	NA	NA	NA	NA	NA	NA
2.26088	-3.93401	3.74477e-05	0.0036271	AC091906.1	NA	NA	NA	NA	NA	NA
2.25519	-3.771	0.00421704	0.0565703	C4BPA	NA	NA	NA	NA	NA	NA
2.25317	0.0822943	0.00206953	0.036759	DMKN	NA	NA	NA	NA	NA	NA
2.24963	-2.75972	0.00569062	0.0675756	GRID2	NA	NA	NA	NA	NA	NA
2.24898	-3.85302	0.000443626	0.0150178	AC015818.5	NA	NA	NA	NA	NA	NA
2.24829	-2.47636	1.12207e-06	0.000307338	HTR1D	NA	NA	NA	NA	NA	NA
2.24467	-3.3652	0.00028145	0.0117264	RNASE7	NA	NA	NA	NA	NA	NA
2.24316	-2.152	1.63767e-05	0.00208417	TDH	NA	NA	NA	NA	NA	NA
2.23395	-4.46838	0.000189116	0.00937381	ACP7	NA	NA	NA	NA	NA	NA
2.22808	-3.40085	3.12352e-07	0.000126909	LMNB1-DT	NA	NA	NA	NA	NA	NA
2.22327	-2.25398	8.71559e-07	0.000262886	AL136528.1	NA	NA	NA	NA	NA	NA
2.22168	2.36246	3.096e-09	5.1728e-06	CDKN2B-AS1	NA	NA	NA	NA	NA	NA
2.21099	-3.49745	3.89076e-05	0.00366093	TMEM40	NA	NA	NA	NA	NA	NA
2.20594	-4.07536	0.00150848	0.0304935	SLC25A47	NA	NA	NA	NA	NA	NA
2.20424	-1.19534	0.000376983	0.0137525	METTL7B	NA	NA	NA	NA	NA	NA
2.20364	3.19645	1.33308e-05	0.00179621	CDKN2A	NA	NA	NA	NA	NA	NA
2.20349	-2.95433	0.00411447	0.0556453	ITIH1	NA	NA	NA	NA	NA	NA
2.20065	-3.43787	0.00358879	0.0512492	ADGRF4	NA	NA	NA	NA	NA	NA
2.19899	-1.95475	0.00215019	0.0374612	FOXE1	NA	NA	NA	NA	NA	NA
2.19622	-3.60717	0.00214412	0.0374336	BLACAT1	NA	NA	NA	NA	NA	NA
2.19181	2.98107	0.0107992	0.0966689	SFN	NA	NA	NA	NA	NA	NA
2.18375	-1.95864	1.80472e-05	0.00221715	XKR5	NA	NA	NA	NA	NA	NA
2.1807	0.393719	9.95297e-06	0.00150493	LRRC37A9P	NA	NA	NA	NA	NA	NA
2.17316	-3.25536	0.00679101	0.0743297	AC139493.2	NA	NA	NA	NA	NA	NA
2.17041	-3.33568	0.00519733	0.0639212	KRT87P	NA	NA	NA	NA	NA	NA
2.16773	-2.423	0.00363517	0.0516379	TTPA	NA	NA	NA	NA	NA	NA
2.16468	0.0986408	0.00287843	0.0447791	HOXB5	NA	NA	NA	NA	NA	NA
2.16452	-1.95384	0.00679009	0.0743297	KRT15	NA	NA	NA	NA	NA	NA
2.16109	-3.09804	0.00226457	0.0388264	TAT	NA	NA	NA	NA	NA	NA
2.15947	-2.71506	0.000829184	0.0216984	AF131216.3	NA	NA	NA	NA	NA	NA
2.15118	1.26927	0.000444644	0.0150178	AKR1C1	NA	NA	NA	NA	NA	NA
2.14203	-1.5116	0.000639515	0.0186312	PDCD6IPP2	NA	NA	NA	NA	NA	NA
2.13685	-3.29869	0.00116636	0.0263363	CCDC33	NA	NA	NA	NA	NA	NA
2.12961	1.89002	5.26399e-07	0.000181342	ARHGEF19	NA	NA	NA	NA	NA	NA
2.1253	-1.94306	1.45246e-09	2.9312e-06	AC009121.4	NA	NA	NA	NA	NA	NA
2.11462	-3.25443	0.00338736	0.0495586	CA9	NA	NA	NA	NA	NA	NA
2.11191	3.87339	0.000115857	0.00701022	KLF5	NA	NA	NA	NA	NA	NA
2.10897	4.70205	0.000242525	0.0107341	H1-5	NA	NA	NA	NA	NA	NA
2.10396	-1.15745	0.00232412	0.0393859	HOXB-AS3	NA	NA	NA	NA	NA	NA
2.09808	-1.5592	1.32378e-05	0.00179091	CFAP20DC-AS1	NA	NA	NA	NA	NA	NA
2.09652	-2.45263	2.57736e-05	0.00277778	UBE2V1P13	NA	NA	NA	NA	NA	NA
2.0937	-2.94814	0.000448594	0.0150959	AC015818.2	NA	NA	NA	NA	NA	NA
2.0875	-0.524716	0.000417872	0.0146024	RDM1	NA	NA	NA	NA	NA	NA
2.08742	-2.96076	0.00366168	0.051803	IGFL2	NA	NA	NA	NA	NA	NA
2.08508	0.940225	3.08601e-05	0.00313441	MST1R	NA	NA	NA	NA	NA	NA
2.08323	-3.14382	0.000439543	0.0149418	AC005699.1	NA	NA	NA	NA	NA	NA
2.08143	-3.96332	8.21636e-05	0.00589356	CSRP3-AS1	NA	NA	NA	NA	NA	NA
2.08086	-4.2115	0.00152808	0.0307234	AL132822.1	NA	NA	NA	NA	NA	NA
2.0786	-1.79926	1.71792e-08	1.68841e-05	NRTN	NA	NA	NA	NA	NA	NA
2.0769	-2.38667	0.00183242	0.034497	CYP8B1	NA	NA	NA	NA	NA	NA
2.06884	4.90142	2.78508e-08	2.32665e-05	FAM111B	NA	NA	NA	NA	NA	NA
2.06749	-2.32856	1.47178e-09	2.9312e-06	AP000553.1	NA	NA	NA	NA	NA	NA
2.06626	-0.987272	0.000734717	0.0202235	AL590004.3	NA	NA	NA	NA	NA	NA
2.05925	-2.62342	0.000183006	0.00923338	GRK1	NA	NA	NA	NA	NA	NA
2.05403	1.99412	2.11956e-06	0.00047285	CFAP20DC	NA	NA	NA	NA	NA	NA
2.05337	-3.08867	1.99766e-05	0.00235049	A4GNT	NA	NA	NA	NA	NA	NA
2.0522	-4.00171	0.00388197	0.053451	AC022267.1	NA	NA	NA	NA	NA	NA
2.05176	-4.36669	0.000144276	0.00802186	AC092902.2	NA	NA	NA	NA	NA	NA
2.04853	-1.90463	2.06977e-11	1.41275e-07	PIN4P1	NA	NA	NA	NA	NA	NA
2.04353	-0.156927	0.00284756	0.0444645	HP	NA	NA	NA	NA	NA	NA
2.04318	-3.81717	6.9168e-05	0.00522923	RNU6ATAC39P	NA	NA	NA	NA	NA	NA
2.03048	0.781848	0.000863661	0.0222172	CES4A	NA	NA	NA	NA	NA	NA
2.02909	-2.82678	2.46629e-05	0.00271992	AC136297.1	NA	NA	NA	NA	NA	NA
2.02895	-2.78319	1.11083e-07	5.98704e-05	AL138759.1	NA	NA	NA	NA	NA	NA
2.0254	3.05046	0.00289421	0.0448895	MUC1	NA	NA	NA	NA	NA	NA
2.02303	0.526252	6.66643e-06	0.00113079	AC015849.5	NA	NA	NA	NA	NA	NA
2.02157	-0.530434	0.00641319	0.071936	ANO4	NA	NA	NA	NA	NA	NA
2.01609	-1.27612	0.000216052	0.0101165	PCP4L1	NA	NA	NA	NA	NA	NA
2.007	-2.19257	0.00959541	0.0911227	SEZ6L	NA	NA	NA	NA	NA	NA
1.98453	1.7017	0.000191088	0.00944586	GPRIN1	NA	NA	NA	NA	NA	NA
1.98158	-3.24181	0.00979211	0.0920949	CYP4A11	NA	NA	NA	NA	NA	NA
1.97749	-1.54453	0.000454648	0.0152374	KCNN1	NA	NA	NA	NA	NA	NA
1.96916	-4.18844	0.00090164	0.0228598	NR0B2	NA	NA	NA	NA	NA	NA
1.96878	-3.30771	0.000384814	0.0139166	AC027335.2	NA	NA	NA	NA	NA	NA
1.96286	1.85758	0.00344099	0.0499497	SCN3A	NA	NA	NA	NA	NA	NA
1.96162	-4.07564	4.55228e-05	0.00400313	STARD6	NA	NA	NA	NA	NA	NA
1.95907	-2.93911	0.00348525	0.0502864	LINC01342	NA	NA	NA	NA	NA	NA
1.95883	-0.872639	0.000381297	0.0138518	LINC02086	NA	NA	NA	NA	NA	NA
1.95514	-1.71731	0.000310048	0.0123047	ADH4	NA	NA	NA	NA	NA	NA
1.94944	-4.35743	0.000364836	0.0135159	LINC00466	NA	NA	NA	NA	NA	NA
1.94923	-0.791939	0.000466537	0.0154786	VIL1	NA	NA	NA	NA	NA	NA
1.93923	-4.34629	0.000835678	0.0217994	AC063947.2	NA	NA	NA	NA	NA	NA
1.9388	-3.57519	4.99897e-05	0.00422842	CAPNS2	NA	NA	NA	NA	NA	NA
1.93763	-1.82711	0.0022568	0.0387728	AL365181.3	NA	NA	NA	NA	NA	NA
1.93725	0.036426	0.00116802	0.0263363	AKR1C2	NA	NA	NA	NA	NA	NA
1.93718	-1.05033	0.00202707	0.0364054	LRFN2	NA	NA	NA	NA	NA	NA
1.9318	-3.98473	0.00401014	0.054639	AC103952.1	NA	NA	NA	NA	NA	NA
1.9257	2.82373	2.6941e-06	0.000573415	E2F8	NA	NA	NA	NA	NA	NA
1.92566	-2.17218	0.000686129	0.0195468	SERPINC1	NA	NA	NA	NA	NA	NA
1.92518	-3.34716	1.59307e-07	7.71506e-05	MIR5003	NA	NA	NA	NA	NA	NA
1.92339	-3.25292	0.000189209	0.00937381	FUT6	NA	NA	NA	NA	NA	NA
1.91855	-3.4816	0.00263883	0.0425164	LINC01096	NA	NA	NA	NA	NA	NA
1.91419	-2.01094	0.000959867	0.0236238	AC135352.1	NA	NA	NA	NA	NA	NA
1.91402	1.07787	0.000250866	0.0109581	CHRNB2	NA	NA	NA	NA	NA	NA
1.91287	0.670096	0.00168377	0.0326361	HOXB6	NA	NA	NA	NA	NA	NA
1.91083	-3.79525	0.000312024	0.0123538	AC092902.1	NA	NA	NA	NA	NA	NA
1.90864	-3.74436	0.005838	0.0684289	AL592078.2	NA	NA	NA	NA	NA	NA
1.90737	-0.0041727	0.000258469	0.011146	VTN	NA	NA	NA	NA	NA	NA
1.9064	2.75838	3.33302e-11	1.85627e-07	RMI2	NA	NA	NA	NA	NA	NA
1.90418	-2.67316	0.000510918	0.0161495	AC005089.1	NA	NA	NA	NA	NA	NA
1.90401	-0.877833	0.00580716	0.0681985	ASXL3	NA	NA	NA	NA	NA	NA
1.90389	-1.55571	0.000281072	0.0117257	SEMA5A-AS1	NA	NA	NA	NA	NA	NA
1.90082	2.11765	0.000816424	0.0214816	HUNK	NA	NA	NA	NA	NA	NA
1.89986	2.95565	0.00988928	0.0925575	CP	NA	NA	NA	NA	NA	NA
1.89739	1.26226	0.00263432	0.0424643	TMEM145	NA	NA	NA	NA	NA	NA
1.89587	2.41238	0.00500071	0.0625388	CDH2	NA	NA	NA	NA	NA	NA
1.89507	1.86734	0.002185	0.0377723	DNAJC22	NA	NA	NA	NA	NA	NA
1.89425	-0.95833	6.46792e-06	0.00110271	RHBDL3	NA	NA	NA	NA	NA	NA
1.89094	-3.86074	0.0069001	0.0749346	MGC32805	NA	NA	NA	NA	NA	NA
1.88885	-4.08276	0.00525472	0.0642525	C3P1	NA	NA	NA	NA	NA	NA
1.88862	-3.45263	0.00375304	0.0524293	MTTP	NA	NA	NA	NA	NA	NA
1.87746	1.60881	0.00288818	0.0448391	CRACD	NA	NA	NA	NA	NA	NA
1.87246	-2.87743	0.00219581	0.0379004	AL122008.3	NA	NA	NA	NA	NA	NA
1.86753	-4.3538	0.0072217	0.0768781	AL158064.1	NA	NA	NA	NA	NA	NA
1.86627	-2.66846	0.000960759	0.0236238	AL355102.1	NA	NA	NA	NA	NA	NA
1.86494	-2.52332	0.000128959	0.00749675	RNF183	NA	NA	NA	NA	NA	NA
1.86304	-3.44502	0.0093134	0.0894044	AC009899.1	NA	NA	NA	NA	NA	NA
1.85989	-3.97176	9.87546e-05	0.00639827	LINC01842	NA	NA	NA	NA	NA	NA
1.85662	-2.19689	2.37897e-05	0.00265872	ATP4B	NA	NA	NA	NA	NA	NA
1.85389	-1.33895	0.00212924	0.0372842	SLC30A3	NA	NA	NA	NA	NA	NA
1.85352	0.524873	0.00630869	0.0712682	GRM8	NA	NA	NA	NA	NA	NA
1.84982	0.270919	0.000217219	0.0101235	CLDN18	NA	NA	NA	NA	NA	NA
1.84939	1.90646	0.000740616	0.0202723	DNAH2	NA	NA	NA	NA	NA	NA
1.84723	-0.0917327	1.98852e-05	0.002348	RNF157-AS1	NA	NA	NA	NA	NA	NA
1.84546	-2.15306	0.000424137	0.0146586	CALCB	NA	NA	NA	NA	NA	NA
1.84508	-3.92016	0.000215081	0.0100943	AC005330.1	NA	NA	NA	NA	NA	NA
1.84384	-3.2694	0.0023075	0.0392796	AC096637.2	NA	NA	NA	NA	NA	NA
1.84328	-3.46289	9.22397e-06	0.00140743	AP000553.5	NA	NA	NA	NA	NA	NA
1.84259	-3.87555	0.00049221	0.0159431	MIR1827	NA	NA	NA	NA	NA	NA
1.84164	-0.52443	1.52376e-05	0.00198899	DRP2	NA	NA	NA	NA	NA	NA
1.83483	-4.1235	0.000741343	0.0202723	ELDR	NA	NA	NA	NA	NA	NA
1.83271	-0.0462691	0.000857025	0.0221076	C4orf19	NA	NA	NA	NA	NA	NA
1.83232	-2.51437	5.14454e-05	0.00428703	AC087721.1	NA	NA	NA	NA	NA	NA
1.83173	-1.72281	0.00884926	0.0868704	NPBWR1	NA	NA	NA	NA	NA	NA
1.82619	-2.0096	3.99884e-07	0.000151847	AC245140.3	NA	NA	NA	NA	NA	NA
1.82537	0.893249	0.00183222	0.034497	CAMK2N2	NA	NA	NA	NA	NA	NA
1.82482	-0.109599	0.00123575	0.0272028	TRIM9	NA	NA	NA	NA	NA	NA
1.82309	-2.84804	0.00609553	0.0700923	AL122008.4	NA	NA	NA	NA	NA	NA
1.81778	-4.78655	0.000220156	0.0101472	AL022334.1	NA	NA	NA	NA	NA	NA
1.81522	-2.53612	0.000400683	0.0142287	AC027627.1	NA	NA	NA	NA	NA	NA
1.81466	-3.03255	3.20646e-05	0.00320673	AC068587.2	NA	NA	NA	NA	NA	NA
1.8136	-2.88815	0.00647843	0.0723148	INHBE	NA	NA	NA	NA	NA	NA
1.8101	-1.20994	0.00316484	0.0474882	ASCL2	NA	NA	NA	NA	NA	NA
1.80856	-4.54757	0.000655946	0.0189284	AL357054.5	NA	NA	NA	NA	NA	NA
1.80665	-1.81496	3.89651e-06	0.000757011	LINC02321	NA	NA	NA	NA	NA	NA
1.80501	-1.59858	2.32704e-05	0.00263595	AC009275.1	NA	NA	NA	NA	NA	NA
1.80215	-2.09518	0.00130648	0.0278604	FSD1	NA	NA	NA	NA	NA	NA
1.80184	-2.93822	0.00374255	0.0524145	KRT23	NA	NA	NA	NA	NA	NA
1.80042	-1.13602	9.62151e-05	0.00639827	PNPLA3	NA	NA	NA	NA	NA	NA
1.79992	-1.34029	0.0005118	0.0161495	GSDMA	NA	NA	NA	NA	NA	NA
1.79661	4.0624	7.3561e-08	4.6244e-05	UHRF1	NA	NA	NA	NA	NA	NA
1.79204	2.15935	0.00562744	0.0671115	FGFR2	NA	NA	NA	NA	NA	NA
1.78841	-3.13074	0.00124976	0.0272775	AC027335.1	NA	NA	NA	NA	NA	NA
1.78695	3.77839	2.09607e-10	7.78247e-07	WDR76	NA	NA	NA	NA	NA	NA
1.78658	-2.1291	0.00353795	0.0508054	LRRIQ4	NA	NA	NA	NA	NA	NA
1.78457	-3.78183	0.000157791	0.0084247	U82671.1	NA	NA	NA	NA	NA	NA
1.78453	-3.66147	3.15223e-07	0.000126909	RNU6-519P	NA	NA	NA	NA	NA	NA
1.78292	4.17121	3.79304e-12	4.22494e-08	TCF19	NA	NA	NA	NA	NA	NA
1.78027	-0.325875	0.00237824	0.040056	DPY19L2P1	NA	NA	NA	NA	NA	NA
1.77998	-2.81169	0.0103414	0.0945466	DRD1	NA	NA	NA	NA	NA	NA
1.77849	-3.46809	0.000199988	0.00970089	PRODH	NA	NA	NA	NA	NA	NA
1.77837	-4.54421	9.69191e-05	0.00639827	AL136172.1	NA	NA	NA	NA	NA	NA
1.77417	-1.47423	3.20281e-05	0.00320673	ST6GALNAC2	NA	NA	NA	NA	NA	NA
1.77247	3.29003	1.81817e-08	1.73588e-05	FANCA	NA	NA	NA	NA	NA	NA
1.77211	-1.98871	2.44616e-07	0.000105418	AL591767.3	NA	NA	NA	NA	NA	NA
1.7716	-0.723479	0.00134197	0.028328	AC007906.2	NA	NA	NA	NA	NA	NA
1.77116	-0.889204	7.92833e-08	4.81696e-05	AC087752.1	NA	NA	NA	NA	NA	NA
1.77049	1.04911	0.00118733	0.026639	MLXIPL	NA	NA	NA	NA	NA	NA
1.76712	5.93694	1.17941e-06	0.000317833	ASPM	NA	NA	NA	NA	NA	NA
1.76404	-4.0487	0.00800097	0.0816867	AC017007.2	NA	NA	NA	NA	NA	NA
1.76345	0.822063	0.010265	0.09421	KIAA0319	NA	NA	NA	NA	NA	NA
1.76194	-2.55476	0.0050213	0.0627024	LINC02532	NA	NA	NA	NA	NA	NA
1.76093	-3.39755	0.00712569	0.0762446	NMRAL2P	NA	NA	NA	NA	NA	NA
1.75958	1.33102	6.97768e-07	0.000226375	PRTFDC1	NA	NA	NA	NA	NA	NA
1.75872	3.4508	0.00106794	0.0250079	ENO2	NA	NA	NA	NA	NA	NA
1.75723	-2.77393	0.00730941	0.0773926	C9	NA	NA	NA	NA	NA	NA
1.7527	-2.57155	0.00465893	0.0600628	AC104779.1	NA	NA	NA	NA	NA	NA
1.75225	-3.78365	0.00178689	0.0339266	AC115522.1	NA	NA	NA	NA	NA	NA
1.7512	4.53996	1.3277e-07	6.81547e-05	IQGAP3	NA	NA	NA	NA	NA	NA
1.75097	-3.62717	0.00115032	0.0262262	AC113414.1	NA	NA	NA	NA	NA	NA
1.74988	-3.29039	5.0423e-05	0.00422842	AL109804.1	NA	NA	NA	NA	NA	NA
1.74954	-3.60786	0.0110043	0.0976941	LINC02003	NA	NA	NA	NA	NA	NA
1.7483	2.14368	0.000771439	0.0206723	SLFN13	NA	NA	NA	NA	NA	NA
1.74822	-3.99486	0.000339367	0.012948	TREML4	NA	NA	NA	NA	NA	NA
1.74729	-3.75958	0.001991	0.0361211	AC099552.5	NA	NA	NA	NA	NA	NA
1.74708	-2.13235	0.0050482	0.0628739	PKLR	NA	NA	NA	NA	NA	NA
1.74391	-3.29761	0.00531835	0.0646536	SHD	NA	NA	NA	NA	NA	NA
1.74118	0.783777	0.00635531	0.071577	HSD17B6	NA	NA	NA	NA	NA	NA
1.74081	1.2157	0.00114088	0.0261221	TFR2	NA	NA	NA	NA	NA	NA
1.73504	-2.9162	0.00156932	0.0311219	BDKRB1	NA	NA	NA	NA	NA	NA
1.72971	-2.08511	0.00399015	0.0544454	LINC02036	NA	NA	NA	NA	NA	NA
1.72786	-1.98333	1.04252e-08	1.24417e-05	AC009121.3	NA	NA	NA	NA	NA	NA
1.72677	-2.4849	0.00126841	0.0274873	SPINK2	NA	NA	NA	NA	NA	NA
1.72524	-4.54267	0.000739138	0.0202723	AC090001.1	NA	NA	NA	NA	NA	NA
1.7229	0.980784	0.000240407	0.0106828	CPT1C	NA	NA	NA	NA	NA	NA
1.72231	1.01375	0.000290194	0.011898	SLC4A11	NA	NA	NA	NA	NA	NA
1.72222	-4.02939	0.00253336	0.0414567	AC020922.4	NA	NA	NA	NA	NA	NA
1.72218	1.64713	9.33814e-08	5.20072e-05	CNIH2	NA	NA	NA	NA	NA	NA
1.72016	-0.173706	1.57945e-05	0.0020457	LINC02076	NA	NA	NA	NA	NA	NA
1.71544	-2.92688	0.00902325	0.0878557	AC005050.2	NA	NA	NA	NA	NA	NA
1.71375	-3.40956	5.72236e-05	0.00458904	TM6SF2	NA	NA	NA	NA	NA	NA
1.71359	-3.1385	0.000829277	0.0216984	RPS3AP14	NA	NA	NA	NA	NA	NA
1.71338	-3.97279	0.00763277	0.0794999	CTD-2297D10.2	NA	NA	NA	NA	NA	NA
1.71298	-2.0277	0.00390262	0.0536356	F2	NA	NA	NA	NA	NA	NA
1.71175	-2.37185	2.75117e-05	0.00289097	HAMP	NA	NA	NA	NA	NA	NA
1.7107	-1.35049	2.45428e-05	0.00271564	AC100858.3	NA	NA	NA	NA	NA	NA
1.71063	-3.35222	0.00024388	0.0107798	AL023803.2	NA	NA	NA	NA	NA	NA
1.70905	-4.38302	0.000720091	0.0200021	HMMR-AS1	NA	NA	NA	NA	NA	NA
1.70654	-3.55874	0.00158288	0.0313351	ELOVL3	NA	NA	NA	NA	NA	NA
1.70472	-4.21915	0.00198031	0.0360621	AL391427.1	NA	NA	NA	NA	NA	NA
1.7037	-1.70473	0.0102261	0.0940071	AMBP	NA	NA	NA	NA	NA	NA
1.7022	-1.03813	2.40021e-05	0.00266463	RPS3AP34	NA	NA	NA	NA	NA	NA
1.70205	2.95907	5.45122e-06	0.000979343	NEK2	NA	NA	NA	NA	NA	NA
1.70107	-3.51215	3.87467e-05	0.00366093	AC007099.1	NA	NA	NA	NA	NA	NA
1.70073	-3.96054	0.00992549	0.0927635	PAEP	NA	NA	NA	NA	NA	NA
1.69829	-3.65823	0.00481796	0.0611923	AC007405.2	NA	NA	NA	NA	NA	NA
1.69394	-3.97961	0.000194626	0.00955011	AC011411.1	NA	NA	NA	NA	NA	NA
1.69329	-4.33441	0.000957608	0.0236158	IL19	NA	NA	NA	NA	NA	NA
1.69266	-1.68096	1.97754e-06	0.000458899	AC005041.3	NA	NA	NA	NA	NA	NA
1.69175	-2.3907	2.42882e-08	2.08106e-05	TMEM253	NA	NA	NA	NA	NA	NA
1.68903	-4.06837	0.000926934	0.0231708	ABCC6P2	NA	NA	NA	NA	NA	NA
1.68882	-0.941066	0.00991894	0.0927396	PPP1R14C	NA	NA	NA	NA	NA	NA
1.68822	-0.0807546	0.00182228	0.0343448	CELF3	NA	NA	NA	NA	NA	NA
1.68706	-0.697597	0.00693582	0.0750785	DLGAP3	NA	NA	NA	NA	NA	NA
1.68411	-2.26354	9.66538e-05	0.00639827	AMDHD1	NA	NA	NA	NA	NA	NA
1.67878	6.34968	1.7344e-06	0.000435692	CENPF	NA	NA	NA	NA	NA	NA
1.67708	-2.96037	0.00212396	0.0372764	CDIPTOSP	NA	NA	NA	NA	NA	NA
1.67682	-2.17022	0.00191675	0.035426	ASGR2	NA	NA	NA	NA	NA	NA
1.67593	-2.68003	0.00732189	0.0774511	AL391822.1	NA	NA	NA	NA	NA	NA
1.6715	3.43728	1.64034e-05	0.00208417	DNM1	NA	NA	NA	NA	NA	NA
1.66889	0.330838	0.00104074	0.0247024	CNFN	NA	NA	NA	NA	NA	NA
1.66802	-0.0910517	0.00018075	0.00916533	ALK	NA	NA	NA	NA	NA	NA
1.66609	0.396645	1.92325e-08	1.73695e-05	DDX11-AS1	NA	NA	NA	NA	NA	NA
1.66466	6.02756	0.000226637	0.0103744	ATP1B1	NA	NA	NA	NA	NA	NA
1.66306	-3.14172	0.00994147	0.0927838	AL590666.2	NA	NA	NA	NA	NA	NA
1.66165	-1.54383	4.21221e-05	0.00384266	AC112777.1	NA	NA	NA	NA	NA	NA
1.66142	-2.07971	0.00113912	0.0261221	AC092902.6	NA	NA	NA	NA	NA	NA
1.66122	3.53059	9.91395e-09	1.22698e-05	CCNE2	NA	NA	NA	NA	NA	NA
1.65965	-2.1846	0.00113844	0.0261221	CCDC198	NA	NA	NA	NA	NA	NA
1.65872	4.11487	3.22936e-08	2.56934e-05	DTL	NA	NA	NA	NA	NA	NA
1.65808	-0.380969	0.00505928	0.0629547	SRRM3	NA	NA	NA	NA	NA	NA
1.65761	1.24334	0.00321291	0.0479544	MGAT5B	NA	NA	NA	NA	NA	NA
1.65727	-2.38538	0.00211478	0.0372225	AC073413.1	NA	NA	NA	NA	NA	NA
1.65613	-3.83114	0.00216004	0.037496	CPA4	NA	NA	NA	NA	NA	NA
1.65569	-1.35633	0.00253917	0.0415315	ADH6	NA	NA	NA	NA	NA	NA
1.6536	3.50946	0.00482443	0.0612512	SERPINA1	NA	NA	NA	NA	NA	NA
1.65347	2.33599	0.00666937	0.0734796	OLFM1	NA	NA	NA	NA	NA	NA
1.65339	-4.39148	0.0018527	0.0346678	NIFKP6	NA	NA	NA	NA	NA	NA
1.65195	-1.11588	0.00537098	0.0650986	EGFL6	NA	NA	NA	NA	NA	NA
1.65148	2.29978	1.64721e-10	6.88041e-07	TMPO-AS1	NA	NA	NA	NA	NA	NA
1.64873	-3.25972	0.00432811	0.0574747	AP000424.1	NA	NA	NA	NA	NA	NA
1.64808	-0.547005	0.0038474	0.0531479	C2CD4C	NA	NA	NA	NA	NA	NA
1.64797	-2.31103	6.10695e-05	0.00477915	AC125611.4	NA	NA	NA	NA	NA	NA
1.64546	-4.09662	0.000715048	0.0199283	MYRF-AS1	NA	NA	NA	NA	NA	NA
1.64535	-3.83379	0.00856354	0.0851411	PADI1	NA	NA	NA	NA	NA	NA
1.64524	3.03193	0.000199675	0.00970089	PDZD4	NA	NA	NA	NA	NA	NA
1.64461	-2.38379	0.0051154	0.0632394	DIO3	NA	NA	NA	NA	NA	NA
1.64415	3.74427	5.87983e-08	3.85256e-05	IL17RB	NA	NA	NA	NA	NA	NA
1.64096	-3.21285	9.4594e-05	0.00639827	AC097641.1	NA	NA	NA	NA	NA	NA
1.64065	3.37208	0.00155383	0.0310172	SEPTIN3	NA	NA	NA	NA	NA	NA
1.63949	-4.28246	0.000817887	0.0215031	DEFB108B	NA	NA	NA	NA	NA	NA
1.63832	-1.25165	3.3786e-06	0.00067531	THAP5P1	NA	NA	NA	NA	NA	NA
1.63784	-4.6873	0.00529025	0.0644473	AC090159.1	NA	NA	NA	NA	NA	NA
1.63751	2.63021	0.000439213	0.0149418	PADI2	NA	NA	NA	NA	NA	NA
1.63425	-1.7912	0.000146355	0.00809701	AL138789.1	NA	NA	NA	NA	NA	NA
1.63364	2.67749	0.00754254	0.0789457	LINC00511	NA	NA	NA	NA	NA	NA
1.63345	2.37225	3.44417e-07	0.000133826	ARHGEF39	NA	NA	NA	NA	NA	NA
1.63344	-1.34873	8.12451e-05	0.00585908	TMEM92	NA	NA	NA	NA	NA	NA
1.63225	1.28185	0.000831079	0.0217133	ZNF711	NA	NA	NA	NA	NA	NA
1.63101	-4.3508	0.000813673	0.0214723	ATP5MFP1	NA	NA	NA	NA	NA	NA
1.62663	-4.21802	0.00449301	0.0589225	TDGF1	NA	NA	NA	NA	NA	NA
1.62601	-3.57257	0.0071916	0.0767043	AL359881.2	NA	NA	NA	NA	NA	NA
1.62419	-3.04179	9.07689e-05	0.00624697	LINC01952	NA	NA	NA	NA	NA	NA
1.62418	-0.27435	0.00081543	0.0214723	AC103702.1	NA	NA	NA	NA	NA	NA
1.62168	0.771424	0.000842573	0.021903	FA2H	NA	NA	NA	NA	NA	NA
1.62147	-2.41529	8.0184e-07	0.000252776	RPSAP13	NA	NA	NA	NA	NA	NA
1.6211	0.294105	0.00488667	0.0617202	STRA6	NA	NA	NA	NA	NA	NA
1.62075	4.33013	0.00450078	0.0589298	H3C3	NA	NA	NA	NA	NA	NA
1.61926	-4.13412	0.000315861	0.0124321	MIR548H1	NA	NA	NA	NA	NA	NA
1.61608	1.90886	0.000125561	0.00738691	FAM184A	NA	NA	NA	NA	NA	NA
1.61407	-2.97806	2.17417e-06	0.000481139	RPL21P4	NA	NA	NA	NA	NA	NA
1.61261	-3.47058	0.00376216	0.0524293	EPS8L3	NA	NA	NA	NA	NA	NA
1.6125	0.639598	1.74715e-06	0.000435692	FAM72A	NA	NA	NA	NA	NA	NA
1.61099	-1.234	0.0017597	0.0336397	FAM72C	NA	NA	NA	NA	NA	NA
1.60976	-0.183939	3.06826e-05	0.00312588	AL139384.2	NA	NA	NA	NA	NA	NA
1.60953	-0.917306	0.000634077	0.0185537	AC138904.1	NA	NA	NA	NA	NA	NA
1.60912	-3.90731	0.00573539	0.0676859	SATL1	NA	NA	NA	NA	NA	NA
1.60467	3.43377	5.46487e-08	3.72682e-05	CDC7	NA	NA	NA	NA	NA	NA
1.6045	-4.06489	0.00129821	0.0278008	LINC01775	NA	NA	NA	NA	NA	NA
1.60173	5.21234	0.00725516	0.0770379	CELSR3	NA	NA	NA	NA	NA	NA
1.59937	2.87042	2.11389e-11	1.41275e-07	NRM	NA	NA	NA	NA	NA	NA
1.59528	-3.52028	4.06865e-05	0.00376085	RPL7AP64	NA	NA	NA	NA	NA	NA
1.59475	-3.13856	0.00686779	0.0747294	CCDC177	NA	NA	NA	NA	NA	NA
1.59406	-2.4991	0.000547729	0.0169062	AC011444.2	NA	NA	NA	NA	NA	NA
1.59325	-1.53397	0.000162325	0.00855561	HNRNPA1P40	NA	NA	NA	NA	NA	NA
1.59054	-3.31098	0.00547705	0.065906	RPL9P16	NA	NA	NA	NA	NA	NA
1.58824	-1.6343	0.000116012	0.00701022	MSH2-OT1	NA	NA	NA	NA	NA	NA
1.58349	1.53511	0.00363896	0.0516469	MIR646HG	1.39604e-10	2.09445	0.172	0.028	1.62778e-06	neutrophil
1.58336	1.52653	0.00108164	0.0252579	DOC2A	NA	NA	NA	NA	NA	NA
1.58292	-3.73877	1.64873e-05	0.00208689	AD000813.1	NA	NA	NA	NA	NA	NA
1.58086	-0.397756	7.64796e-06	0.00126104	ENTPD8	NA	NA	NA	NA	NA	NA
1.57918	-4.26022	0.000796473	0.0211662	LINC01798	NA	NA	NA	NA	NA	NA
1.57817	-0.616166	0.000146323	0.00809701	TPBGL	NA	NA	NA	NA	NA	NA
1.57794	-1.15658	0.00860518	0.0854518	TMEM200C	NA	NA	NA	NA	NA	NA
1.57779	-1.55221	0.000292813	0.0119465	HPCA	NA	NA	NA	NA	NA	NA
1.5774	0.463362	0.00196907	0.0359948	MAST1	NA	NA	NA	NA	NA	NA
1.57672	-1.09955	0.00017608	0.00905198	AP001042.1	NA	NA	NA	NA	NA	NA
1.57396	-1.65405	6.43226e-06	0.00110226	NSA2P7	NA	NA	NA	NA	NA	NA
1.57231	0.219942	0.00536803	0.0650986	PPARGC1A	NA	NA	NA	NA	NA	NA
1.57007	-3.74505	0.00248743	0.0410152	TUBA3FP	NA	NA	NA	NA	NA	NA
1.56957	-3.96929	0.00492481	0.0620062	LINC01474	NA	NA	NA	NA	NA	NA
1.56765	3.79516	1.90719e-06	0.00045522	KIF14	NA	NA	NA	NA	NA	NA
1.56661	1.21142	0.000386724	0.0139404	HOXB7	NA	NA	NA	NA	NA	NA
1.56549	-3.53692	0.00936024	0.0896737	AC046168.2	NA	NA	NA	NA	NA	NA
1.56504	-3.7426	0.00530523	0.0645592	LRRC74B	NA	NA	NA	NA	NA	NA
1.56479	3.91707	7.25104e-06	0.00121759	CDKN2C	NA	NA	NA	NA	NA	NA
1.56461	6.52834	8.71293e-08	5.01985e-05	STMN1	NA	NA	NA	NA	NA	NA
1.56426	-3.50759	0.0048717	0.0616406	AP001107.5	NA	NA	NA	NA	NA	NA
1.56419	-3.25543	0.000539422	0.0166901	SUCLA2P3	NA	NA	NA	NA	NA	NA
1.56288	-2.65674	4.65491e-05	0.00405074	LINC01730	NA	NA	NA	NA	NA	NA
1.56038	-3.98515	0.000239242	0.0106736	SNORA72	NA	NA	NA	NA	NA	NA
1.56008	3.02519	7.02752e-06	0.00118602	E2F7	NA	NA	NA	NA	NA	NA
1.55985	-0.200775	0.00446992	0.0587826	TLCD3B	NA	NA	NA	NA	NA	NA
1.55868	-3.65594	0.000107857	0.00674031	ZNF516-DT	NA	NA	NA	NA	NA	NA
1.55706	-1.64408	0.00324716	0.0483328	BCAN	NA	NA	NA	NA	NA	NA
1.55546	-4.30852	0.0090796	0.0879942	TAS2R40	NA	NA	NA	NA	NA	NA
1.55512	0.00447608	5.06133e-05	0.00422842	AC010203.1	NA	NA	NA	NA	NA	NA
1.55501	-2.88374	0.000771152	0.0206723	TMEM92-AS1	NA	NA	NA	NA	NA	NA
1.55457	-2.36204	0.000349377	0.0131919	KCTD19	NA	NA	NA	NA	NA	NA
1.55455	3.91175	9.67067e-05	0.00639827	NAV2	NA	NA	NA	NA	NA	NA
1.55335	-4.2851	0.000718549	0.0200021	AKR1C7P	NA	NA	NA	NA	NA	NA
1.55223	-2.92114	0.000775455	0.0207633	AP000880.1	NA	NA	NA	NA	NA	NA
1.55191	-2.68052	0.00132963	0.028242	MIR5190	NA	NA	NA	NA	NA	NA
1.55138	3.73553	3.44499e-06	0.00068117	MELK	NA	NA	NA	NA	NA	NA
1.55118	0.488953	0.00173262	0.0332933	ITGA2B	NA	NA	NA	NA	NA	NA
1.55091	3.76874	4.52328e-07	0.0001656	CLSPN	NA	NA	NA	NA	NA	NA
1.55074	-1.47123	0.00288531	0.0448391	AC024940.1	NA	NA	NA	NA	NA	NA
1.54951	-1.09266	2.04721e-06	0.000467237	STPG3-AS1	NA	NA	NA	NA	NA	NA
1.54894	-0.446477	0.0103515	0.0945781	LINC01614	NA	NA	NA	NA	NA	NA
1.54877	1.59741	0.000457551	0.0152635	B4GALNT1	NA	NA	NA	NA	NA	NA
1.54871	-4.55228	0.00262844	0.0424309	AL139351.3	NA	NA	NA	NA	NA	NA
1.54852	-3.73606	0.000500614	0.0160638	CASC18	NA	NA	NA	NA	NA	NA
1.548	-0.644131	0.000102763	0.00656293	AL731559.1	NA	NA	NA	NA	NA	NA
1.5479	-4.24392	0.000153112	0.00829239	AL160175.1	NA	NA	NA	NA	NA	NA
1.54788	-3.08954	0.000394033	0.0140974	AL121936.1	NA	NA	NA	NA	NA	NA
1.5474	3.46541	2.35248e-07	0.000104814	E2F1	NA	NA	NA	NA	NA	NA
1.54642	-0.762504	0.000176619	0.00905198	RASGRF1	NA	NA	NA	NA	NA	NA
1.54418	-2.7475	9.25954e-05	0.00634643	AC145343.1	NA	NA	NA	NA	NA	NA
1.54054	1.25711	7.80819e-07	0.000248494	FUT2	NA	NA	NA	NA	NA	NA
1.53869	3.16198	0.000143406	0.0080001	GTSE1	NA	NA	NA	NA	NA	NA
1.53803	2.57766	9.61538e-08	5.26734e-05	GINS2	NA	NA	NA	NA	NA	NA
1.53766	-3.32239	0.00142391	0.0293893	AC091057.7	NA	NA	NA	NA	NA	NA
1.53757	1.64479	0.000341146	0.0129986	KCNK12	NA	NA	NA	NA	NA	NA
1.53563	1.17099	8.58764e-06	0.00135319	PLEK2	NA	NA	NA	NA	NA	NA
1.53275	-0.134788	6.37112e-05	0.00492818	CFB	NA	NA	NA	NA	NA	NA
1.53193	-3.75113	0.00830204	0.0836865	AC090340.1	NA	NA	NA	NA	NA	NA
1.53044	-3.25328	0.00733799	0.0775779	GAP43	NA	NA	NA	NA	NA	NA
1.53035	-3.16985	0.00281227	0.0441403	USP8P1	NA	NA	NA	NA	NA	NA
1.52931	0.773	0.000333052	0.0128217	LYPD5	NA	NA	NA	NA	NA	NA
1.52834	3.16776	0.00015096	0.00824697	KIF26B	NA	NA	NA	NA	NA	NA
1.52755	-2.51399	0.000655605	0.0189284	AC072028.1	NA	NA	NA	NA	NA	NA
1.52735	-3.35626	0.000589743	0.0177184	DIAPH3-AS2	NA	NA	NA	NA	NA	NA
1.52573	-3.07443	0.000609872	0.0180829	AC091057.5	NA	NA	NA	NA	NA	NA
1.52381	-2.56955	1.23728e-05	0.00172011	KATNBL1P3	NA	NA	NA	NA	NA	NA
1.5219	3.97075	4.98447e-05	0.00422842	H2BC17	NA	NA	NA	NA	NA	NA
1.51867	3.73943	1.70426e-05	0.00214596	KIF18B	NA	NA	NA	NA	NA	NA
1.51829	-0.809315	0.00385359	0.0531894	YBX2	NA	NA	NA	NA	NA	NA
1.51825	-0.156236	0.00012717	0.00742919	GRM2	NA	NA	NA	NA	NA	NA
1.51713	-4.04284	0.0050686	0.0630113	LINC00605	NA	NA	NA	NA	NA	NA
1.51634	-4.75014	0.00700173	0.0754255	AL807752.2	NA	NA	NA	NA	NA	NA
1.51502	3.66824	0.000284516	0.0117812	ITGB4	NA	NA	NA	NA	NA	NA
1.5144	4.8349	5.06911e-08	3.52894e-05	HELLS	NA	NA	NA	NA	NA	NA
1.51403	-1.18679	4.25708e-07	0.000159837	AC027309.2	NA	NA	NA	NA	NA	NA
1.51064	-2.44836	0.000271671	0.0114768	AP001021.3	NA	NA	NA	NA	NA	NA
1.51039	0.777381	0.000424335	0.0146586	CDHR2	NA	NA	NA	NA	NA	NA
1.50835	-0.508438	0.000196368	0.00960738	AC138904.3	NA	NA	NA	NA	NA	NA
1.50583	0.476568	0.00565712	0.0672479	ULBP1	NA	NA	NA	NA	NA	NA
1.50496	3.95591	4.85758e-09	7.37822e-06	PHF19	NA	NA	NA	NA	NA	NA
1.50387	-4.63605	0.0106644	0.0959627	LINC02608	NA	NA	NA	NA	NA	NA
1.50386	-2.79768	0.000155013	0.00834126	RPS3AP3	NA	NA	NA	NA	NA	NA
1.50235	-3.26537	4.13991e-05	0.00380053	RNU6-1283P	NA	NA	NA	NA	NA	NA
1.50223	-2.73856	0.000969294	0.0237439	TNS4	NA	NA	NA	NA	NA	NA
1.50209	-0.620792	0.00817281	0.0829091	ITIH3	NA	NA	NA	NA	NA	NA
1.50081	3.18792	0.00012393	0.0073315	SERTAD4	NA	NA	NA	NA	NA	NA
1.50071	2.15558	9.81894e-05	0.00639827	CENPA	NA	NA	NA	NA	NA	NA
1.50013	2.72128	0.00696273	0.0751871	AC019197.1	NA	NA	NA	NA	NA	NA
1.49976	-3.10089	0.0102445	0.0940729	ZNF859P	NA	NA	NA	NA	NA	NA
1.49776	-0.580495	0.00468655	0.0603026	REEP2	NA	NA	NA	NA	NA	NA
1.49767	-0.510677	0.00462941	0.0598439	BAAT	NA	NA	NA	NA	NA	NA
1.49667	-0.669377	2.03195e-06	0.000467237	LBX2	NA	NA	NA	NA	NA	NA
1.49528	3.58948	1.02729e-05	0.0015325	CDH24	NA	NA	NA	NA	NA	NA
1.49494	3.45822	9.08556e-05	0.00624697	GOLGA2P5	NA	NA	NA	NA	NA	NA
1.4918	-2.34158	0.00137495	0.0287697	AL691482.3	3.71079e-62	1.42917	0.193	0	4.32678e-58	tumor
1.49112	2.04358	0.00169087	0.032663	SGSM1	NA	NA	NA	NA	NA	NA
1.49082	4.3795	1.09067e-05	0.0015985	KIF20A	NA	NA	NA	NA	NA	NA
1.49077	-2.28635	0.000528379	0.0164398	RASGEF1C	NA	NA	NA	NA	NA	NA
1.48997	3.20907	2.85966e-06	0.000593531	ASF1B	NA	NA	NA	NA	NA	NA
1.48798	2.54406	1.01951e-06	0.000285621	HCN3	NA	NA	NA	NA	NA	NA
1.48683	2.04408	0.00116769	0.0263363	CCNE1	NA	NA	NA	NA	NA	NA
1.48559	1.42372	4.35895e-05	0.00394107	CDC25C	NA	NA	NA	NA	NA	NA
1.47936	0.947544	2.67295e-06	0.000572559	FAM72B	NA	NA	NA	NA	NA	NA
1.47861	1.95752	1.16986e-09	2.9312e-06	GBAP1	NA	NA	NA	NA	NA	NA
1.47839	2.63822	0.00642241	0.0719689	SLC4A8	NA	NA	NA	NA	NA	NA
1.47795	-4.01359	0.00882033	0.0867138	RNU6-633P	NA	NA	NA	NA	NA	NA
1.47643	-4.68272	0.00496558	0.0622159	RNU2-50P	NA	NA	NA	NA	NA	NA
1.4761	-1.69274	0.000397119	0.0141472	SPDYE22P	NA	NA	NA	NA	NA	NA
1.47459	-2.83514	4.38058e-05	0.00394107	AP001178.1	NA	NA	NA	NA	NA	NA
1.47344	-2.94479	0.000182743	0.00923338	Z97985.1	NA	NA	NA	NA	NA	NA
1.47301	-2.42144	0.00115461	0.0262353	MIR181A2	NA	NA	NA	NA	NA	NA
1.47213	-3.54264	0.000858534	0.0221193	KDM2B-DT	NA	NA	NA	NA	NA	NA
1.47046	5.4501	1.40048e-06	0.000362778	LMNB1	NA	NA	NA	NA	NA	NA
1.46968	-3.61817	0.00316676	0.0474891	AC107464.2	NA	NA	NA	NA	NA	NA
1.46866	-2.91336	3.62736e-05	0.00353387	AC013477.2	NA	NA	NA	NA	NA	NA
1.4682	2.42235	0.00025934	0.011147	PANK1	NA	NA	NA	NA	NA	NA
1.46647	-2.62252	1.43063e-08	1.60263e-05	AC026333.4	NA	NA	NA	NA	NA	NA
1.46647	-2.81522	0.00488723	0.0617202	LINC02188	NA	NA	NA	NA	NA	NA
1.46604	-2.74602	0.00162363	0.03184	PHF5CP	NA	NA	NA	NA	NA	NA
1.46393	3.56338	1.17231e-07	6.21807e-05	GINS1	NA	NA	NA	NA	NA	NA
1.46213	3.3882	0.0101352	0.0935852	SFRP1	NA	NA	NA	NA	NA	NA
1.4613	-1.30692	0.0031933	0.0477242	HOXB-AS2	NA	NA	NA	NA	NA	NA
1.46048	3.70776	2.23981e-05	0.00255445	H2AC12	NA	NA	NA	NA	NA	NA
1.4601	3.44871	0.00010902	0.0067531	PTTG1	NA	NA	NA	NA	NA	NA
1.45919	-4.57617	0.0018087	0.0342047	RNU6ATAC9P	NA	NA	NA	NA	NA	NA
1.45839	2.69948	9.56832e-05	0.00639827	EFR3B	NA	NA	NA	NA	NA	NA
1.45837	2.59562	1.53621e-08	1.60419e-05	CENPK	NA	NA	NA	NA	NA	NA
1.45827	-0.255298	6.28684e-05	0.004897	AC009005.1	6.66114e-07	1.15355	0.125	0.023	0.00776689	neutrophil
1.45171	-3.55454	0.000296436	0.0120215	LINC01828	NA	NA	NA	NA	NA	NA
1.45159	-3.99332	0.000747283	0.0203514	SDHDP6	NA	NA	NA	NA	NA	NA
1.45068	-1.43445	0.0111855	0.0986016	HSD11B1	NA	NA	NA	NA	NA	NA
1.4488	0.121237	0.00668298	0.0736053	ITIH2	NA	NA	NA	NA	NA	NA
1.44674	2.47557	2.76718e-07	0.000114158	TYMS	NA	NA	NA	NA	NA	NA
1.44654	4.214	0.000171776	0.00888678	CAMK1D	NA	NA	NA	NA	NA	NA
1.44623	-4.26684	0.00411811	0.0556453	LINC02668	NA	NA	NA	NA	NA	NA
1.44586	-2.53692	0.00811419	0.0826154	RHBG	NA	NA	NA	NA	NA	NA
1.44586	3.03757	2.0128e-05	0.00235999	CDT1	NA	NA	NA	NA	NA	NA
1.44578	-3.45731	0.00210178	0.0371603	AP001021.1	NA	NA	NA	NA	NA	NA
1.44556	-2.20211	0.000693168	0.0196213	AP005060.1	NA	NA	NA	NA	NA	NA
1.44518	3.6513	0.000261484	0.0111736	UBE2C	NA	NA	NA	NA	NA	NA
1.44485	-0.90129	0.00133143	0.0282484	XKRX	NA	NA	NA	NA	NA	NA
1.44438	0.217881	0.000117217	0.00705749	GNB3	NA	NA	NA	NA	NA	NA
1.44284	-2.68256	0.00457758	0.0595424	CLCNKB	NA	NA	NA	NA	NA	NA
1.44042	0.790887	0.00270796	0.0432086	TTLL6	NA	NA	NA	NA	NA	NA
1.43951	-0.00665046	5.78117e-06	0.00102214	STPG3	NA	NA	NA	NA	NA	NA
1.43938	1.71076	9.87202e-05	0.00639827	AC091057.1	NA	NA	NA	NA	NA	NA
1.43842	-4.03868	0.00117088	0.0263831	AC079140.5	NA	NA	NA	NA	NA	NA
1.4363	-2.38512	0.000466914	0.0154786	AC005837.1	NA	NA	NA	NA	NA	NA
1.43491	4.29776	2.14094e-07	9.66777e-05	MCM2	NA	NA	NA	NA	NA	NA
1.43272	-3.20843	0.00650918	0.0724311	AL031283.2	NA	NA	NA	NA	NA	NA
1.43241	1.15955	0.000126121	0.00740681	FHAD1	NA	NA	NA	NA	NA	NA
1.43116	2.51541	8.73844e-07	0.000262886	HPSE	NA	NA	NA	NA	NA	NA
1.43039	2.71887	1.89811e-08	1.73695e-05	PRIM1	NA	NA	NA	NA	NA	NA
1.42904	-4.55565	0.00122748	0.027146	AL512598.2	NA	NA	NA	NA	NA	NA
1.42904	1.83973	0.000110139	0.00676545	AC068587.4	NA	NA	NA	NA	NA	NA
1.42781	0.0149057	0.00353298	0.0507558	AP005131.3	NA	NA	NA	NA	NA	NA
1.4278	3.79987	1.34184e-06	0.000350305	ZWINT	NA	NA	NA	NA	NA	NA
1.42757	2.00022	0.00666272	0.0734344	BRSK1	NA	NA	NA	NA	NA	NA
1.42754	-0.859198	7.66075e-06	0.00126104	AL583810.1	NA	NA	NA	NA	NA	NA
1.42725	-1.49202	0.0025801	0.0420569	CLDN9	NA	NA	NA	NA	NA	NA
1.42669	-4.59877	0.00628834	0.0711586	AP000569.1	NA	NA	NA	NA	NA	NA
1.42589	-0.0674172	0.000123545	0.0073315	SLC5A9	NA	NA	NA	NA	NA	NA
1.42529	-2.86118	0.00242882	0.0405402	AC092617.1	NA	NA	NA	NA	NA	NA
1.4249	0.546969	0.00294299	0.0453194	DIO1	NA	NA	NA	NA	NA	NA
1.4247	-4.47286	0.00511193	0.06322	AP002365.1	NA	NA	NA	NA	NA	NA
1.42425	2.4939	5.19085e-05	0.00430416	AURKB	NA	NA	NA	NA	NA	NA
1.42335	-2.69834	0.000317489	0.0124814	AC106820.6	NA	NA	NA	NA	NA	NA
1.42099	1.75251	0.00203676	0.0364739	CCL28	NA	NA	NA	NA	NA	NA
1.41948	0.426875	0.000746719	0.0203514	ULBP3	NA	NA	NA	NA	NA	NA
1.41789	-1.44472	0.00620684	0.0706453	ATP10B	NA	NA	NA	NA	NA	NA
1.41254	-1.93306	0.00275873	0.0436899	ICAM5	NA	NA	NA	NA	NA	NA
1.41122	3.88293	0.000513902	0.0161548	ZDHHC13	NA	NA	NA	NA	NA	NA
1.41068	-3.39524	0.000696123	0.0196658	DIAPH3-AS1	NA	NA	NA	NA	NA	NA
1.40951	-0.578542	0.00120388	0.0268371	NAPSA	NA	NA	NA	NA	NA	NA
1.40844	1.72704	0.000368232	0.0135994	HOXB2	NA	NA	NA	NA	NA	NA
1.40744	3.27701	0.000205709	0.00984726	FAM83D	NA	NA	NA	NA	NA	NA
1.40582	0.00600568	0.00190217	0.0352733	LDLRAD4-AS1	NA	NA	NA	NA	NA	NA
1.40501	2.5045	0.000740987	0.0202723	MUC20	NA	NA	NA	NA	NA	NA
1.40495	-4.16681	0.00575292	0.0678094	LINC01778	NA	NA	NA	NA	NA	NA
1.40461	-3.25601	0.00186637	0.0348182	AC091057.2	NA	NA	NA	NA	NA	NA
1.40453	3.3285	7.36172e-09	9.83997e-06	C21orf58	NA	NA	NA	NA	NA	NA
1.40164	2.93946	9.11282e-06	0.00140329	NUF2	NA	NA	NA	NA	NA	NA
1.40139	-1.42031	0.000335826	0.012884	MICE	NA	NA	NA	NA	NA	NA
1.40024	2.64997	0.00815408	0.0828449	ARSJ	NA	NA	NA	NA	NA	NA
1.39957	-2.70721	0.00130096	0.0278137	MYB-AS1	NA	NA	NA	NA	NA	NA
1.3995	-4.5684	0.0020557	0.0366282	LINC01635	NA	NA	NA	NA	NA	NA
1.39912	-3.24285	0.00820751	0.0830846	FLJ16779	NA	NA	NA	NA	NA	NA
1.39794	4.41169	2.15435e-05	0.00248804	PLP2	NA	NA	NA	NA	NA	NA
1.39759	3.63467	5.85529e-07	0.00019566	ZNF367	NA	NA	NA	NA	NA	NA
1.39693	-0.0805052	0.00320095	0.0478154	HDAC1P2	NA	NA	NA	NA	NA	NA
1.39599	0.1166	6.36161e-06	0.00109577	FAM72D	NA	NA	NA	NA	NA	NA
1.39587	0.352318	0.00115627	0.0262353	AP005131.2	NA	NA	NA	NA	NA	NA
1.395	-4.19331	0.00274863	0.0436171	NUDT19P3	NA	NA	NA	NA	NA	NA
1.39484	1.96114	0.0015607	0.0310979	ANO9	NA	NA	NA	NA	NA	NA
1.39461	2.67379	0.00628742	0.0711586	ADGRB2	NA	NA	NA	NA	NA	NA
1.39381	2.31203	0.00595367	0.0692474	DPY19L2P2	NA	NA	NA	NA	NA	NA
1.39219	6.88447	4.76888e-05	0.00409657	TOP2A	NA	NA	NA	NA	NA	NA
1.39181	-2.24177	0.000186305	0.0093588	AC008875.1	NA	NA	NA	NA	NA	NA
1.39139	-0.0637595	0.00238893	0.0401376	IGF2BP3	NA	NA	NA	NA	NA	NA
1.38964	3.61785	8.13566e-05	0.00585908	TTK	NA	NA	NA	NA	NA	NA
1.38891	2.48957	0.0018544	0.0346747	HOXB3	NA	NA	NA	NA	NA	NA
1.38825	-2.44163	0.000519265	0.0162469	AC027237.1	NA	NA	NA	NA	NA	NA
1.38576	-1.61027	0.00787913	0.0809373	SHISA8	NA	NA	NA	NA	NA	NA
1.38463	5.65184	1.16786e-05	0.00168213	NEURL1B	NA	NA	NA	NA	NA	NA
1.38423	-3.72003	0.00262094	0.0423441	AC068860.1	NA	NA	NA	NA	NA	NA
1.38327	-2.37946	0.000106876	0.00672576	AC008655.2	NA	NA	NA	NA	NA	NA
1.38311	-0.925163	0.00299008	0.0457702	HPD	NA	NA	NA	NA	NA	NA
1.38161	-0.417738	8.64678e-05	0.0060958	UNC5CL	NA	NA	NA	NA	NA	NA
1.38134	-0.540988	0.000365631	0.0135304	EVA1A	NA	NA	NA	NA	NA	NA
1.38133	-3.06871	0.00712806	0.0762456	AL929091.1	NA	NA	NA	NA	NA	NA
1.38098	-3.91646	0.00242029	0.040418	AC103988.1	NA	NA	NA	NA	NA	NA
1.3801	-2.67694	0.0101204	0.093576	AC073413.2	NA	NA	NA	NA	NA	NA
1.38002	-1.75025	6.43437e-05	0.00494278	ZNF705E	NA	NA	NA	NA	NA	NA
1.37954	3.90604	2.93119e-05	0.00304188	HCP5	5.36012e-37	2.38266	0.285	0.084	6.2499e-33	NK/T
1.37906	3.48185	0.000109157	0.0067531	DLGAP5	NA	NA	NA	NA	NA	NA
1.37874	-3.04378	0.00389377	0.0535449	AC112721.1	NA	NA	NA	NA	NA	NA
1.37563	-3.80377	0.00056804	0.0173032	SNORD18	NA	NA	NA	NA	NA	NA
1.37485	1.20776	0.00413497	0.055814	TACR1	NA	NA	NA	NA	NA	NA
1.37484	-0.114572	0.000307555	0.0122395	AC027702.1	NA	NA	NA	NA	NA	NA
1.37418	-1.35692	1.12994e-05	0.00164883	AL133477.1	NA	NA	NA	NA	NA	NA
1.37412	-4.11706	0.00211478	0.0372225	AC012668.3	NA	NA	NA	NA	NA	NA
1.37412	-2.11169	3.81449e-05	0.00364186	COX6B2	NA	NA	NA	NA	NA	NA
1.37361	-2.23088	1.25086e-05	0.00172011	VTI1BP4	NA	NA	NA	NA	NA	NA
1.372	-2.7759	4.72571e-06	0.000876621	CAB39P1	NA	NA	NA	NA	NA	NA
1.37151	-3.12135	0.00856209	0.0851411	TMEM171	NA	NA	NA	NA	NA	NA
1.37124	2.6381	1.03802e-05	0.00154162	DEPDC1B	NA	NA	NA	NA	NA	NA
1.37031	-4.58771	0.00159607	0.0315099	AC022167.4	NA	NA	NA	NA	NA	NA
1.36996	-2.55853	0.000667304	0.0191899	AC105916.1	NA	NA	NA	NA	NA	NA
1.36877	-4.79576	0.00276299	0.0437367	RNU6-729P	NA	NA	NA	NA	NA	NA
1.36849	-0.629587	0.00819918	0.0830505	LINC02068	NA	NA	NA	NA	NA	NA
1.36823	-3.06129	5.02475e-05	0.00422842	MRPS21P9	NA	NA	NA	NA	NA	NA
1.36808	-0.836823	8.36527e-06	0.00133748	AC118555.1	NA	NA	NA	NA	NA	NA
1.36616	1.74816	0.0107969	0.0966689	STOX1	NA	NA	NA	NA	NA	NA
1.3657	-0.140735	0.00251036	0.041242	AP005131.5	NA	NA	NA	NA	NA	NA
1.36543	-1.34088	0.000390714	0.0140238	TCHH	NA	NA	NA	NA	NA	NA
1.36306	-1.3498	0.00120167	0.0268058	TRPV3	NA	NA	NA	NA	NA	NA
1.36148	1.29846	0.000216462	0.0101165	AL391422.4	NA	NA	NA	NA	NA	NA
1.3612	3.23448	1.77221e-05	0.00218525	CDKN3	NA	NA	NA	NA	NA	NA
1.35836	-3.39218	0.0106597	0.0959627	NLRP14	NA	NA	NA	NA	NA	NA
1.35634	-1.05443	6.8997e-05	0.00522812	TIGD3	NA	NA	NA	NA	NA	NA
1.35622	2.96716	1.958e-06	0.000457542	VASH2	NA	NA	NA	NA	NA	NA
1.35501	5.68645	2.64505e-05	0.00281964	RRM2	NA	NA	NA	NA	NA	NA
1.35393	1.11748	0.00359605	0.0512871	F12	NA	NA	NA	NA	NA	NA
1.35378	-4.17506	0.00380495	0.0527359	ARPC3P2	NA	NA	NA	NA	NA	NA
1.35369	-3.17478	1.27173e-05	0.00173454	AC034222.2	NA	NA	NA	NA	NA	NA
1.35144	0.926895	1.84383e-07	8.77846e-05	LBX2-AS1	NA	NA	NA	NA	NA	NA
1.3509	0.0851153	0.00129607	0.0277966	CHRNA3	NA	NA	NA	NA	NA	NA
1.34918	-3.31271	0.00288646	0.0448391	AL645939.3	NA	NA	NA	NA	NA	NA
1.34908	-3.7169	0.00278482	0.0439163	H2BP9	NA	NA	NA	NA	NA	NA
1.3482	-1.80583	0.000235213	0.0106215	GPR3	NA	NA	NA	NA	NA	NA
1.34799	-3.2491	0.00288899	0.0448391	AL021392.1	NA	NA	NA	NA	NA	NA
1.34768	1.30153	9.75068e-05	0.00639827	ETNK2	NA	NA	NA	NA	NA	NA
1.34652	1.42172	0.00204856	0.0365676	MFAP2	NA	NA	NA	NA	NA	NA
1.34593	-1.76267	0.000501743	0.0160638	RAET1K	NA	NA	NA	NA	NA	NA
1.34507	4.07461	0.00028666	0.0118114	KIF4A	NA	NA	NA	NA	NA	NA
1.34374	-0.173962	1.01611e-06	0.000285621	AC010200.1	NA	NA	NA	NA	NA	NA
1.34365	-4.22139	0.00296972	0.0456049	ERLNC1	NA	NA	NA	NA	NA	NA
1.34292	-2.61004	0.00681312	0.0744497	AC005083.1	NA	NA	NA	NA	NA	NA
1.34148	2.21902	0.00700993	0.0754895	EFNB3	NA	NA	NA	NA	NA	NA
1.34124	-4.14009	0.00720733	0.076774	RNU6-123P	NA	NA	NA	NA	NA	NA
1.34083	-4.10051	0.00240206	0.0402746	LINC01929	NA	NA	NA	NA	NA	NA
1.34021	-2.60344	0.00829176	0.0836185	TUBB8B	NA	NA	NA	NA	NA	NA
1.33965	-3.45536	5.5514e-07	0.000188354	AC020911.3	NA	NA	NA	NA	NA	NA
1.33964	-2.1677	0.00508296	0.0630951	AC234782.2	NA	NA	NA	NA	NA	NA
1.33866	2.30274	0.00411746	0.0556453	H2AC14	NA	NA	NA	NA	NA	NA
1.33852	-4.40332	0.00867573	0.0858668	AC006452.1	NA	NA	NA	NA	NA	NA
1.3384	1.5416	0.000889633	0.022624	ACBD7	NA	NA	NA	NA	NA	NA
1.33819	0.972063	5.56226e-06	0.000993949	DLGAP1-AS2	NA	NA	NA	NA	NA	NA
1.33818	4.07429	0.00129683	0.0277966	MYBL2	NA	NA	NA	NA	NA	NA
1.33706	-3.58997	6.73142e-05	0.00513555	AL355480.2	NA	NA	NA	NA	NA	NA
1.33646	3.77477	6.07628e-05	0.00477753	KIFC1	NA	NA	NA	NA	NA	NA
1.33523	-0.0229441	0.000596234	0.017805	HLA-F-AS1	8.24835e-10	1.08263	0.116	0.046	9.61758e-06	NK/T
1.33421	3.15201	1.26605e-05	0.00173387	WDR62	NA	NA	NA	NA	NA	NA
1.33204	3.47137	8.84108e-05	0.00616741	TROAP	NA	NA	NA	NA	NA	NA
1.33171	-3.45062	0.00254703	0.0416385	AP003072.4	NA	NA	NA	NA	NA	NA
1.33042	0.03822	0.00762403	0.079465	DHRS9	NA	NA	NA	NA	NA	NA
1.32882	-3.84385	0.00269255	0.0430087	MIR1262	NA	NA	NA	NA	NA	NA
1.32844	-3.77173	0.0101669	0.0937208	AL157884.3	NA	NA	NA	NA	NA	NA
1.3262	5.3637	4.39915e-05	0.00394107	TPX2	NA	NA	NA	NA	NA	NA
1.32614	-4.51224	0.00209346	0.0370525	RNU2-35P	NA	NA	NA	NA	NA	NA
1.32439	3.05598	8.48888e-06	0.00134606	UBE2T	NA	NA	NA	NA	NA	NA
1.32424	1.97949	0.00905031	0.087966	PGBD5	NA	NA	NA	NA	NA	NA
1.32411	-1.18487	9.1812e-06	0.00140733	AL353807.5	NA	NA	NA	NA	NA	NA
1.32197	-0.43619	0.00121424	0.0269601	LINC00514	NA	NA	NA	NA	NA	NA
1.32178	5.87146	2.97658e-08	2.42598e-05	KNTC1	NA	NA	NA	NA	NA	NA
1.32028	-2.33521	0.00073981	0.0202723	SVOPL	NA	NA	NA	NA	NA	NA
1.31945	-3.4353	0.000202278	0.00975884	AC027607.1	NA	NA	NA	NA	NA	NA
1.31925	-2.71966	0.00155031	0.0309777	AC080037.2	NA	NA	NA	NA	NA	NA
1.31909	3.58437	3.33537e-13	1.11455e-08	DONSON	NA	NA	NA	NA	NA	NA
1.31891	0.333568	0.000186806	0.0093588	PDE6B	NA	NA	NA	NA	NA	NA
1.31879	0.38838	0.00181215	0.0342505	ERFE	NA	NA	NA	NA	NA	NA
1.31773	0.920541	0.00729058	0.0772881	DKK2	NA	NA	NA	NA	NA	NA
1.3152	-2.94344	2.35664e-05	0.0026426	RNU2-58P	NA	NA	NA	NA	NA	NA
1.31426	0.665232	2.74835e-07	0.000114158	AC093512.2	NA	NA	NA	NA	NA	NA
1.3127	6.49259	1.18937e-05	0.00169123	MCM4	NA	NA	NA	NA	NA	NA
1.31222	-3.1517	0.000259527	0.011147	MCHR1	NA	NA	NA	NA	NA	NA
1.31124	-3.31445	0.004177	0.0562741	USH1G	NA	NA	NA	NA	NA	NA
1.31077	-2.7946	0.00165092	0.032205	RTL1	NA	NA	NA	NA	NA	NA
1.31028	-2.57463	0.00340695	0.0496496	STX8P1	NA	NA	NA	NA	NA	NA
1.31008	-3.18615	0.00134335	0.0283393	AC008013.3	NA	NA	NA	NA	NA	NA
1.30893	-2.77296	0.00386339	0.0532587	KRT8P36	NA	NA	NA	NA	NA	NA
1.30798	-1.52891	0.00207325	0.0367923	AC010996.1	NA	NA	NA	NA	NA	NA
1.30762	-2.43343	2.58525e-05	0.00277778	RNASEH2A	NA	NA	NA	NA	NA	NA
1.30723	3.50567	4.10325e-05	0.00377725	ESPL1	NA	NA	NA	NA	NA	NA
1.30675	-3.05015	0.00139357	0.0290211	AL391422.1	NA	NA	NA	NA	NA	NA
1.30641	-4.06167	0.00621318	0.070691	AL356441.1	NA	NA	NA	NA	NA	NA
1.30418	-3.33436	0.00356242	0.0510034	ENPP7	NA	NA	NA	NA	NA	NA
1.30367	-2.51466	0.00362503	0.0515464	AP000866.5	NA	NA	NA	NA	NA	NA
1.30109	0.449874	0.00383412	0.0530521	MFSD2A	NA	NA	NA	NA	NA	NA
1.30106	3.09223	0.00021333	0.0100482	SLC9A3-AS1	NA	NA	NA	NA	NA	NA
1.29978	-3.53802	0.010714	0.096243	CCDC175	NA	NA	NA	NA	NA	NA
1.29963	-4.21307	0.00174981	0.0335082	RANP3	NA	NA	NA	NA	NA	NA
1.29946	-2.31914	0.000733675	0.0202235	GFAP	NA	NA	NA	NA	NA	NA
1.29925	3.05049	0.000576753	0.0174572	E2F2	NA	NA	NA	NA	NA	NA
1.29922	0.622952	0.000247473	0.0108953	L3MBTL4	NA	NA	NA	NA	NA	NA
1.29883	-3.28578	0.00258893	0.0421187	MIR6740	NA	NA	NA	NA	NA	NA
1.29758	-2.7872	0.00219839	0.0379139	RNA5SP323	NA	NA	NA	NA	NA	NA
1.29724	-4.39445	0.00964242	0.0914258	LINC01269	NA	NA	NA	NA	NA	NA
1.29611	-0.448173	2.57543e-05	0.00277778	CHCHD4P5	NA	NA	NA	NA	NA	NA
1.29602	-1.61097	0.00260173	0.0421882	PSORS1C1	NA	NA	NA	NA	NA	NA
1.29577	-3.51509	0.000569203	0.0173229	SNRPFP4	NA	NA	NA	NA	NA	NA
1.29548	3.57884	1.79683e-06	0.000438268	CHEK1	NA	NA	NA	NA	NA	NA
1.29491	0.937337	0.00618405	0.0705374	SLC9A3	NA	NA	NA	NA	NA	NA
1.29383	-4.16847	0.0103117	0.0944736	AC091980.2	NA	NA	NA	NA	NA	NA
1.2929	-3.9393	0.00210626	0.037194	LINC01517	NA	NA	NA	NA	NA	NA
1.29151	-0.513626	0.00202512	0.036402	ACRV1	NA	NA	NA	NA	NA	NA
1.29047	-4.67596	0.00958192	0.0910663	RPS27AP2	NA	NA	NA	NA	NA	NA
1.28871	-1.31397	2.66763e-06	0.000572559	ABHD17AP3	NA	NA	NA	NA	NA	NA
1.28864	-1.07845	0.00253069	0.0414334	KIRREL3	NA	NA	NA	NA	NA	NA
1.28787	1.57619	0.00930861	0.0894044	TRMT9B	NA	NA	NA	NA	NA	NA
1.28782	-2.97407	0.00525887	0.0642525	AP001010.1	NA	NA	NA	NA	NA	NA
1.28782	-1.57325	8.8591e-05	0.00616741	RN7SL569P	NA	NA	NA	NA	NA	NA
1.28629	1.4898	0.000136824	0.00776663	PIMREG	NA	NA	NA	NA	NA	NA
1.28579	5.9732	4.58738e-10	1.39356e-06	MCM3	NA	NA	NA	NA	NA	NA
1.28515	-3.95353	0.00176489	0.033681	SOAT2	NA	NA	NA	NA	NA	NA
1.28475	1.05456	1.82428e-05	0.00222483	AC092801.1	NA	NA	NA	NA	NA	NA
1.28405	-3.93738	0.000928956	0.0231818	AC016877.3	NA	NA	NA	NA	NA	NA
1.28319	-2.78417	0.00645736	0.072191	AC134312.5	NA	NA	NA	NA	NA	NA
1.2828	-1.94682	0.000690597	0.0196066	AL353151.2	NA	NA	NA	NA	NA	NA
1.28105	7.56394	0.00029067	0.011898	MKI67	NA	NA	NA	NA	NA	NA
1.28063	1.91418	0.000319932	0.0125332	DZIP1L	NA	NA	NA	NA	NA	NA
1.28005	-1.6839	0.00996126	0.0929142	LINC02696	NA	NA	NA	NA	NA	NA
1.27955	2.60128	0.000109537	0.0067531	MELTF	NA	NA	NA	NA	NA	NA
1.27877	3.88672	1.94219e-05	0.00231786	BRIP1	NA	NA	NA	NA	NA	NA
1.27729	2.24629	0.000234946	0.0106215	H2AC4	NA	NA	NA	NA	NA	NA
1.27373	5.68463	0.000525525	0.0163815	SEMA5A	NA	NA	NA	NA	NA	NA
1.27342	1.15595	0.000188835	0.00937381	PIF1	NA	NA	NA	NA	NA	NA
1.27288	3.79335	7.473e-08	4.6244e-05	CHAF1B	NA	NA	NA	NA	NA	NA
1.27245	-2.8647	0.00819808	0.0830505	AC004233.1	NA	NA	NA	NA	NA	NA
1.27162	0.412863	0.000270054	0.0114374	KREMEN2	NA	NA	NA	NA	NA	NA
1.27106	3.53308	0.000269445	0.0114261	HMMR	NA	NA	NA	NA	NA	NA
1.26998	-1.01747	0.000248187	0.0109083	AL109976.1	NA	NA	NA	NA	NA	NA
1.26986	-2.6069	0.00328719	0.0487316	LRRC37A11P	NA	NA	NA	NA	NA	NA
1.26849	-2.86923	0.000903526	0.0228639	AL365295.2	NA	NA	NA	NA	NA	NA
1.26683	3.91235	4.55121e-05	0.00400313	LRRCC1	NA	NA	NA	NA	NA	NA
1.26683	-3.18325	0.00709588	0.076023	HKDC1	NA	NA	NA	NA	NA	NA
1.26644	-4.12298	0.00227773	0.0389383	MYMX	NA	NA	NA	NA	NA	NA
1.26633	0.955069	0.00228597	0.0390133	CCDC162P	NA	NA	NA	NA	NA	NA
1.26473	-4.50206	0.000343314	0.0130514	AL512598.1	NA	NA	NA	NA	NA	NA
1.26409	2.02771	9.88002e-05	0.00639827	CENPM	NA	NA	NA	NA	NA	NA
1.26247	-0.218118	4.3484e-08	3.15883e-05	AP000944.7	NA	NA	NA	NA	NA	NA
1.26177	4.2621	3.11192e-06	0.000630231	SMYD3	NA	NA	NA	NA	NA	NA
1.26018	-3.2511	0.00116356	0.02631	ENPP7P1	NA	NA	NA	NA	NA	NA
1.26004	3.4145	0.000154105	0.00830576	NNT-AS1	NA	NA	NA	NA	NA	NA
1.25985	1.94355	0.00216502	0.037524	P3H3	NA	NA	NA	NA	NA	NA
1.25969	-2.48073	0.000205025	0.00984356	MND1	NA	NA	NA	NA	NA	NA
1.25964	-3.92445	0.000763004	0.0205949	MIR7854	NA	NA	NA	NA	NA	NA
1.25863	-4.65072	0.00966696	0.0914584	AC109133.1	NA	NA	NA	NA	NA	NA
1.25858	-2.70158	0.00291605	0.0450498	RP1L1	NA	NA	NA	NA	NA	NA
1.25817	-0.0263161	0.00520246	0.0639608	MYCN	NA	NA	NA	NA	NA	NA
1.25734	0.647294	0.00676394	0.0741548	AC007681.1	NA	NA	NA	NA	NA	NA
1.25546	3.51649	0.000458188	0.015265	H2AC21	NA	NA	NA	NA	NA	NA
1.25255	5.83529	6.25305e-08	4.01831e-05	PCNA	NA	NA	NA	NA	NA	NA
1.25249	-2.78547	0.00174097	0.033402	AC104966.1	NA	NA	NA	NA	NA	NA
1.25049	-3.77806	0.000588103	0.0177046	AC117490.1	NA	NA	NA	NA	NA	NA
1.24862	3.93388	8.65554e-08	5.01985e-05	WDHD1	NA	NA	NA	NA	NA	NA
1.24862	-4.42879	0.00185535	0.0346747	BX470102.1	NA	NA	NA	NA	NA	NA
1.24844	1.78776	0.00279947	0.0440222	AP005131.1	NA	NA	NA	NA	NA	NA
1.24693	0.890858	1.1446e-05	0.00166096	MICB	NA	NA	NA	NA	NA	NA
1.24661	-3.76039	0.00942993	0.0901538	AC022405.1	NA	NA	NA	NA	NA	NA
1.24588	-3.26382	0.00959603	0.0911227	AC011444.3	NA	NA	NA	NA	NA	NA
1.24573	-3.13153	0.00209539	0.037067	AC069499.2	NA	NA	NA	NA	NA	NA
1.24213	-1.9935	0.0106406	0.0958661	AC068473.3	NA	NA	NA	NA	NA	NA
1.24181	0.599696	0.0104097	0.0948262	SOWAHA	NA	NA	NA	NA	NA	NA
1.24115	-3.02512	0.00104455	0.0247024	ALG3P1	NA	NA	NA	NA	NA	NA
1.24112	3.56686	0.000153048	0.00829239	NCAPH	NA	NA	NA	NA	NA	NA
1.23947	-2.77121	0.000136549	0.00776663	RPS27AP3	NA	NA	NA	NA	NA	NA
1.23887	-0.592639	0.00900855	0.0878406	C18orf15	NA	NA	NA	NA	NA	NA
1.23791	-2.76906	0.00182055	0.0343448	TMEM251P1	NA	NA	NA	NA	NA	NA
1.23774	3.91932	0.000444925	0.0150178	CDC20	NA	NA	NA	NA	NA	NA
1.23764	-4.02616	0.00662041	0.0732206	AC011444.4	NA	NA	NA	NA	NA	NA
1.23685	-1.31515	0.0110374	0.097806	KCNH4	NA	NA	NA	NA	NA	NA
1.23577	-2.69449	0.0102782	0.0942784	AC079465.1	NA	NA	NA	NA	NA	NA
1.23563	4.85991	5.06964e-07	0.000176466	EZH2	NA	NA	NA	NA	NA	NA
1.23508	1.23849	9.26818e-05	0.00634643	PCLAF	NA	NA	NA	NA	NA	NA
1.23499	-4.45278	0.00427767	0.0570932	MIR8068	NA	NA	NA	NA	NA	NA
1.23451	3.06428	2.53166e-05	0.00275183	DIAPH3	NA	NA	NA	NA	NA	NA
1.23351	1.33937	2.51127e-07	0.000106224	CCDC84-DT	NA	NA	NA	NA	NA	NA
1.23286	3.95754	0.00023889	0.0106721	PLK1	NA	NA	NA	NA	NA	NA
1.23274	-1.15252	0.0104225	0.0948262	CCL22	NA	NA	NA	NA	NA	NA
1.23165	-0.742833	0.000140249	0.00790315	NR1I3	NA	NA	NA	NA	NA	NA
1.23127	-3.36423	0.00399021	0.0544454	AC002563.1	NA	NA	NA	NA	NA	NA
1.23124	2.97227	8.62853e-05	0.0060958	CDCA2	NA	NA	NA	NA	NA	NA
1.23115	-3.34368	0.000211103	0.0100202	AL121906.1	NA	NA	NA	NA	NA	NA
1.23109	-3.08143	0.0010285	0.024596	LINC01915	NA	NA	NA	NA	NA	NA
1.23089	-2.1429	0.0109097	0.0972315	ZNF670-ZNF695	NA	NA	NA	NA	NA	NA
1.23059	-4.16114	0.00232294	0.0393859	AC096920.1	NA	NA	NA	NA	NA	NA
1.23002	-0.118484	0.0104855	0.0950837	CPB2	NA	NA	NA	NA	NA	NA
1.23	-4.01262	0.00713318	0.076276	LINC01596	NA	NA	NA	NA	NA	NA
1.22654	-1.88122	0.0100904	0.0933757	LINC01637	NA	NA	NA	NA	NA	NA
1.22651	-3.42045	0.0107031	0.0961956	LINC00691	NA	NA	NA	NA	NA	NA
1.22609	2.31164	0.000213402	0.0100482	TUBAP5	NA	NA	NA	NA	NA	NA
1.22595	-2.08993	7.20821e-05	0.00535266	AL031283.1	NA	NA	NA	NA	NA	NA
1.22569	1.0163	0.00051094	0.0161495	AFAP1-AS1	NA	NA	NA	NA	NA	NA
1.2252	3.43011	0.000346715	0.0131358	APOC1	NA	NA	NA	NA	NA	NA
1.22444	-1.29402	0.000389428	0.0140228	AC130456.3	1.93119e-85	4.99716	0.264	0.009	2.25176e-81	erythroid
1.22385	-3.61419	0.00831005	0.0837293	AP001372.1	NA	NA	NA	NA	NA	NA
1.22341	-1.53362	0.00803733	0.0819579	AP002505.2	NA	NA	NA	NA	NA	NA
1.22336	4.32861	2.55526e-06	0.000554458	GAS2L3	NA	NA	NA	NA	NA	NA
1.2221	1.50495	1.71466e-05	0.00214596	MELTF-AS1	NA	NA	NA	NA	NA	NA
1.22202	-2.4859	0.00781107	0.0805601	ESPNP	NA	NA	NA	NA	NA	NA
1.22129	-0.197013	0.00893864	0.0874652	SHISAL1	NA	NA	NA	NA	NA	NA
1.22097	2.56793	1.62752e-05	0.00208372	PSRC1	NA	NA	NA	NA	NA	NA
1.2199	2.51706	5.82487e-05	0.00463438	MYRF	NA	NA	NA	NA	NA	NA
1.21622	0.347109	0.00395129	0.0541577	AK7	NA	NA	NA	NA	NA	NA
1.21496	3.38971	0.00734524	0.0776147	MACROH2A2	NA	NA	NA	NA	NA	NA
1.21474	3.96661	0.000102153	0.00653936	NCAPG	NA	NA	NA	NA	NA	NA
1.21422	0.349699	0.00176096	0.0336445	LONRF3	NA	NA	NA	NA	NA	NA
1.21419	-2.53776	0.000105843	0.00668593	AC026471.6	NA	NA	NA	NA	NA	NA
1.21214	3.0838	0.00657255	0.0728936	H2BC14	NA	NA	NA	NA	NA	NA
1.21171	4.32973	0.000504009	0.0160638	DEPDC1	NA	NA	NA	NA	NA	NA
1.2117	-2.15527	0.00670242	0.073698	CSNK1A1P1	NA	NA	NA	NA	NA	NA
1.21161	-2.71337	0.01063	0.095796	PRSS12	NA	NA	NA	NA	NA	NA
1.21129	-2.46772	2.5364e-05	0.00275183	AL592166.1	NA	NA	NA	NA	NA	NA
1.21077	-1.95641	0.00760416	0.0793321	SOX30	NA	NA	NA	NA	NA	NA
1.2107	-2.06893	0.00815775	0.0828512	BX640514.2	9.52976e-90	4.01664	0.281	0.004	1.11117e-85	neutrophil
1.21046	1.13532	0.00210645	0.037194	HOXB4	NA	NA	NA	NA	NA	NA
1.21022	-3.72128	0.000575279	0.0174284	AC015936.1	NA	NA	NA	NA	NA	NA
1.2101	-0.952523	0.00071445	0.0199283	AC087289.5	NA	NA	NA	NA	NA	NA
1.21006	-2.65735	0.00128472	0.0276791	LINC00475	NA	NA	NA	NA	NA	NA
1.20981	3.1468	0.000234973	0.0106215	EXO1	NA	NA	NA	NA	NA	NA
1.20809	-3.02013	0.00013967	0.00788382	AC022098.3	NA	NA	NA	NA	NA	NA
1.2067	-0.939926	0.000269188	0.0114261	FAM221B	NA	NA	NA	NA	NA	NA
1.20654	2.41944	0.00611629	0.0701756	H4C1	NA	NA	NA	NA	NA	NA
1.2064	-0.278352	0.000106649	0.0067241	TYMSOS	NA	NA	NA	NA	NA	NA
1.20494	-1.10941	0.00528039	0.0644013	TLE6	NA	NA	NA	NA	NA	NA
1.20403	-0.122339	0.000350972	0.0132222	C10orf88B	NA	NA	NA	NA	NA	NA
1.20348	-2.48758	0.00573636	0.0676859	AC091057.6	NA	NA	NA	NA	NA	NA
1.20169	-2.02369	0.000327129	0.0126961	AC024475.3	NA	NA	NA	NA	NA	NA
1.20043	1.92568	5.06155e-05	0.00422842	GALNT6	NA	NA	NA	NA	NA	NA
1.2002	-4.42479	0.00498855	0.0624335	AC008870.3	NA	NA	NA	NA	NA	NA
1.1997	-3.19225	0.00197787	0.0360373	ADAMTS7P4	NA	NA	NA	NA	NA	NA
1.19935	-1.53061	6.09308e-05	0.00477915	NUSAP1	NA	NA	NA	NA	NA	NA
1.19794	-1.11356	0.0103249	0.0944736	AL691432.4	NA	NA	NA	NA	NA	NA
1.19698	0.260433	3.80611e-06	0.000743772	PRC1	NA	NA	NA	NA	NA	NA
1.19697	1.59503	0.000155846	0.00835908	SLC16A13	NA	NA	NA	NA	NA	NA
1.19647	0.906604	0.00310182	0.0468582	AP005131.4	NA	NA	NA	NA	NA	NA
1.19611	0.773749	0.0105239	0.0953592	LAMB3	NA	NA	NA	NA	NA	NA
1.19555	0.852482	0.00108145	0.0252579	PRELID2	NA	NA	NA	NA	NA	NA
1.19456	-2.89686	0.00834088	0.0839009	AC106772.1	NA	NA	NA	NA	NA	NA
1.19395	5.25704	2.7912e-06	0.000590321	NCAPG2	NA	NA	NA	NA	NA	NA
1.19381	0.620257	0.0104009	0.0948262	RAB9B	NA	NA	NA	NA	NA	NA
1.19196	-1.98122	0.00694578	0.0751134	HNRNPA3P10	NA	NA	NA	NA	NA	NA
1.19131	-1.85889	0.0045396	0.0591865	HS3ST5	NA	NA	NA	NA	NA	NA
1.19005	-2.95761	0.000238541	0.0106721	AC090912.2	NA	NA	NA	NA	NA	NA
1.18985	-3.87283	0.000480287	0.0157346	AC126124.2	NA	NA	NA	NA	NA	NA
1.18921	-4.1258	0.00112694	0.0259531	RPL21P110	NA	NA	NA	NA	NA	NA
1.18875	-2.71315	9.58151e-05	0.00639827	PLA2G10	NA	NA	NA	NA	NA	NA
1.18698	-2.17016	0.00845198	0.0844569	ANXA10	NA	NA	NA	NA	NA	NA
1.18545	-1.86458	0.00102821	0.024596	SNORA11B	NA	NA	NA	NA	NA	NA
1.1844	1.17619	0.00294788	0.0453528	PMAIP1	NA	NA	NA	NA	NA	NA
1.18152	-0.0319859	2.29936e-05	0.00261345	AC092821.3	8.584e-34	2.66006	0.219	0.05	1.00089e-29	NK/T
1.18123	-2.40975	5.09818e-06	0.000923023	MIR454	NA	NA	NA	NA	NA	NA
1.18121	3.16839	7.88532e-06	0.00129165	SPIRE2	NA	NA	NA	NA	NA	NA
1.18091	0.729122	0.00120769	0.026885	SLC47A1	NA	NA	NA	NA	NA	NA
1.18055	-2.3891	0.000544606	0.0168349	AP006545.2	NA	NA	NA	NA	NA	NA
1.17998	3.3355	4.71855e-05	0.00408485	KIF2C	NA	NA	NA	NA	NA	NA
1.17875	4.02407	8.97704e-05	0.0062107	CACNB3	NA	NA	NA	NA	NA	NA
1.17875	4.45417	0.00182206	0.0343448	ELF3	NA	NA	NA	NA	NA	NA
1.17811	2.95476	0.00277175	0.043789	PLS1	NA	NA	NA	NA	NA	NA
1.17784	-1.99771	0.00553677	0.0663279	LINC02519	NA	NA	NA	NA	NA	NA
1.17716	-1.72205	0.000508726	0.0161495	LINC00942	NA	NA	NA	NA	NA	NA
1.17685	-1.20438	4.23106e-06	0.000803325	AL138831.2	NA	NA	NA	NA	NA	NA
1.17677	-3.26611	0.00247585	0.040876	BNC1	NA	NA	NA	NA	NA	NA
1.17554	-3.55317	0.00612966	0.07027	AL359095.1	NA	NA	NA	NA	NA	NA
1.17442	-1.9775	0.00333375	0.0491401	AL139039.2	NA	NA	NA	NA	NA	NA
1.17417	-0.358996	2.66829e-05	0.00283059	AL355388.1	NA	NA	NA	NA	NA	NA
1.1732	-3.29386	0.00294602	0.0453451	RPS2P4	NA	NA	NA	NA	NA	NA
1.17316	0.810905	0.00896765	0.0876404	AC004233.2	NA	NA	NA	NA	NA	NA
1.1707	-0.950987	0.00211604	0.0372225	REM2	NA	NA	NA	NA	NA	NA
1.16936	5.03803	1.24719e-07	6.51188e-05	MCM6	NA	NA	NA	NA	NA	NA
1.16876	2.07593	0.00523826	0.0641179	CRACDL	NA	NA	NA	NA	NA	NA
1.16785	-0.950836	1.86265e-06	0.000448858	RHEBL1	NA	NA	NA	NA	NA	NA
1.16739	-3.63926	0.0055488	0.0664108	AC024884.2	NA	NA	NA	NA	NA	NA
1.16652	-4.02821	0.00897411	0.0876404	PRDM7	NA	NA	NA	NA	NA	NA
1.16586	-4.3019	0.00901243	0.0878498	AC024884.1	NA	NA	NA	NA	NA	NA
1.16548	-2.24549	0.00048873	0.015902	AC087482.1	NA	NA	NA	NA	NA	NA
1.16532	2.53034	0.00080083	0.0212385	ACSF2	NA	NA	NA	NA	NA	NA
1.1645	-3.11188	0.000136897	0.00776663	RRM1-AS1	NA	NA	NA	NA	NA	NA
1.16414	1.85133	0.00913809	0.0882284	CCDC136	NA	NA	NA	NA	NA	NA
1.16385	5.60743	0.00665237	0.0734134	H3C2	NA	NA	NA	NA	NA	NA
1.16284	-1.75658	0.00357152	0.051068	AC079753.2	NA	NA	NA	NA	NA	NA
1.16209	-3.99673	0.00350719	0.0504939	RPL6P9	NA	NA	NA	NA	NA	NA
1.16046	-2.1093	0.00515615	0.063563	AC002306.1	NA	NA	NA	NA	NA	NA
1.15999	-0.467508	0.00459834	0.0596755	AC068987.2	NA	NA	NA	NA	NA	NA
1.15989	-2.4204	0.0083355	0.0838895	BMP8B-AS1	NA	NA	NA	NA	NA	NA
1.15842	0.512677	0.0034201	0.0497761	BDNF	NA	NA	NA	NA	NA	NA
1.15799	-3.04199	0.00202118	0.0363581	LINC01108	NA	NA	NA	NA	NA	NA
1.15774	-4.22358	0.00723758	0.0769246	PRELID3BP7	NA	NA	NA	NA	NA	NA
1.15749	-2.70065	0.00286258	0.0446364	KPNA7	NA	NA	NA	NA	NA	NA
1.15712	2.74947	0.00028179	0.0117264	KIF18A	NA	NA	NA	NA	NA	NA
1.1556	4.36614	3.32129e-07	0.00013057	WDR34	NA	NA	NA	NA	NA	NA
1.15374	-1.45922	0.00340261	0.0496329	AP003072.5	NA	NA	NA	NA	NA	NA
1.1525	-1.24949	0.000167869	0.00876484	L3MBTL4-AS1	NA	NA	NA	NA	NA	NA
1.15184	0.977486	0.000497694	0.0160221	C19orf57	NA	NA	NA	NA	NA	NA
1.15182	3.39086	0.000270783	0.0114538	NDC80	NA	NA	NA	NA	NA	NA
1.15158	3.74143	0.000419884	0.014623	KIF15	NA	NA	NA	NA	NA	NA
1.14849	3.88578	0.00103078	0.0245963	H2AC13	NA	NA	NA	NA	NA	NA
1.14459	-3.20053	0.00226777	0.0388416	AC008443.5	NA	NA	NA	NA	NA	NA
1.14334	1.39586	0.0103249	0.0944736	NAT1	NA	NA	NA	NA	NA	NA
1.14328	-0.305022	0.000151153	0.00824697	B3GNT8	NA	NA	NA	NA	NA	NA
1.14237	3.33509	0.00687661	0.0747699	MYB	NA	NA	NA	NA	NA	NA
1.13989	-0.150209	0.0069145	0.0750422	C1orf61	NA	NA	NA	NA	NA	NA
1.1397	0.85376	0.000202676	0.00975884	CCDC150	NA	NA	NA	NA	NA	NA
1.13956	-3.37497	0.0112708	0.0990857	AC092919.2	NA	NA	NA	NA	NA	NA
1.13941	-1.67374	0.00113378	0.0260387	AL359513.1	NA	NA	NA	NA	NA	NA
1.13749	-2.08462	0.000969909	0.0237439	RIMBP3	NA	NA	NA	NA	NA	NA
1.13699	4.51732	3.14757e-05	0.00318171	TACC3	NA	NA	NA	NA	NA	NA
1.13698	-3.56087	0.00791993	0.0812374	AC009716.1	NA	NA	NA	NA	NA	NA
1.13685	-1.6985	0.00275485	0.0436875	AL583810.2	NA	NA	NA	NA	NA	NA
1.13677	-2.63373	0.00475361	0.0608141	NDUFB1P1	NA	NA	NA	NA	NA	NA
1.13662	-4.03386	0.00531753	0.0646536	AC090013.1	NA	NA	NA	NA	NA	NA
1.13501	-2.89647	0.0109788	0.097571	AL034351.2	NA	NA	NA	NA	NA	NA
1.13488	-1.534	0.00142248	0.029378	PTMAP3	NA	NA	NA	NA	NA	NA
1.13487	2.34718	0.00064876	0.0187859	NEIL3	NA	NA	NA	NA	NA	NA
1.13476	5.01367	0.000155331	0.0083449	CIT	NA	NA	NA	NA	NA	NA
1.13451	-4.08576	0.00153564	0.0307977	AC006349.1	NA	NA	NA	NA	NA	NA
1.13418	-3.20929	0.00169148	0.032663	ERN2	NA	NA	NA	NA	NA	NA
1.13318	0.366489	0.00239137	0.0401376	AL365295.1	NA	NA	NA	NA	NA	NA
1.13234	-0.819843	0.00494351	0.0621206	SPATA41	NA	NA	NA	NA	NA	NA
1.1317	3.06115	0.000234543	0.0106215	SPC24	NA	NA	NA	NA	NA	NA
1.13142	1.09405	0.00216667	0.0375331	AC092902.4	NA	NA	NA	NA	NA	NA
1.13061	3.47099	4.54119e-08	3.22869e-05	CCHCR1	NA	NA	NA	NA	NA	NA
1.12982	-4.4517	0.00110677	0.0256655	RNU6-80P	NA	NA	NA	NA	NA	NA
1.12712	-1.22825	0.00044728	0.0150668	LINC01290	NA	NA	NA	NA	NA	NA
1.12602	5.00575	0.000143102	0.0080001	ANLN	NA	NA	NA	NA	NA	NA
1.12521	-3.2929	0.00560054	0.0668385	ASS1P1	NA	NA	NA	NA	NA	NA
1.12289	-2.34365	8.84108e-05	0.00616741	AC026401.2	NA	NA	NA	NA	NA	NA
1.1228	-0.803277	0.00847451	0.084554	TMSB15B-AS1	NA	NA	NA	NA	NA	NA
1.12255	3.84051	0.000298609	0.0120258	CCNA2	NA	NA	NA	NA	NA	NA
1.12175	3.27497	0.00334159	0.049234	H2AC16	NA	NA	NA	NA	NA	NA
1.12173	-0.884386	0.00038325	0.0138901	AL513523.2	NA	NA	NA	NA	NA	NA
1.12054	-0.692105	0.00017729	0.00905857	SMYD3-IT1	NA	NA	NA	NA	NA	NA
1.11949	6.24931	0.00226703	0.0388416	ITPR3	NA	NA	NA	NA	NA	NA
1.11866	2.1574	0.00399397	0.0544746	AP005131.6	NA	NA	NA	NA	NA	NA
1.11864	1.25168	0.00197404	0.0360068	ANXA2R	NA	NA	NA	NA	NA	NA
1.1181	-2.70143	0.0027304	0.0434266	AL355312.3	NA	NA	NA	NA	NA	NA
1.11809	-0.378536	0.000614814	0.0181913	DNM1P35	NA	NA	NA	NA	NA	NA
1.11733	0.087757	0.00235698	0.0397782	POU5F1	NA	NA	NA	NA	NA	NA
1.11721	5.95004	0.00970687	0.0916285	DPYSL3	NA	NA	NA	NA	NA	NA
1.11461	-3.23085	0.000602182	0.0179505	RNA5SP319	NA	NA	NA	NA	NA	NA
1.11311	-2.48073	0.0062867	0.0711586	RNU4-4P	NA	NA	NA	NA	NA	NA
1.11285	-3.60286	0.00395997	0.0542118	AC015909.1	NA	NA	NA	NA	NA	NA
1.11281	-3.43848	0.00307505	0.0465591	AS3MT	NA	NA	NA	NA	NA	NA
1.11091	-1.7336	0.00453637	0.0591865	PAPOLB	NA	NA	NA	NA	NA	NA
1.10972	-2.01881	0.0100368	0.0931475	AL136366.1	NA	NA	NA	NA	NA	NA
1.10957	3.66878	0.00193615	0.0356465	H2BC13	NA	NA	NA	NA	NA	NA
1.10922	-2.00354	7.38915e-05	0.00545068	MIR4258	NA	NA	NA	NA	NA	NA
1.10848	0.546119	0.00141204	0.0292529	ARL4D	NA	NA	NA	NA	NA	NA
1.10708	-2.0125	0.00048475	0.0158354	POMC	NA	NA	NA	NA	NA	NA
1.10379	-3.55035	0.0036361	0.0516379	AC073115.2	NA	NA	NA	NA	NA	NA
1.10374	0.217475	0.001769	0.0337066	PBX4	NA	NA	NA	NA	NA	NA
1.10358	-3.8986	0.00607641	0.0700923	AL591368.1	NA	NA	NA	NA	NA	NA
1.10101	1.01824	1.71324e-05	0.00214596	HCG27	6.21194e-16	2.40581	0.125	0.009	7.24312e-12	neutrophil
1.10093	-3.34098	0.00529242	0.0644503	AMD1P3	NA	NA	NA	NA	NA	NA
1.09964	-4.04089	0.00126967	0.0274967	AC008764.4	NA	NA	NA	NA	NA	NA
1.09918	2.48676	0.000624137	0.0183755	PKMYT1	NA	NA	NA	NA	NA	NA
1.09889	-2.36825	0.000914465	0.0230104	AL133268.1	NA	NA	NA	NA	NA	NA
1.0955	-0.558809	0.0037161	0.0522851	ZNF887P	NA	NA	NA	NA	NA	NA
1.09508	-2.8657	0.00265009	0.0425646	LKAAEAR1	NA	NA	NA	NA	NA	NA
1.09469	-0.940409	0.00549491	0.0660456	ADAMTS16	NA	NA	NA	NA	NA	NA
1.09421	2.61085	1.49566e-07	7.34984e-05	TMEM44	NA	NA	NA	NA	NA	NA
1.09296	0.758229	5.64599e-05	0.00455577	FLVCR1-DT	NA	NA	NA	NA	NA	NA
1.09276	4.78137	6.83749e-07	0.000224002	GPSM2	NA	NA	NA	NA	NA	NA
1.09235	-2.406	0.00139354	0.0290211	AC117395.1	NA	NA	NA	NA	NA	NA
1.09219	-2.70347	0.00161528	0.0317557	MIR320B2	NA	NA	NA	NA	NA	NA
1.09188	-1.39935	6.36779e-05	0.00492818	AC027277.2	NA	NA	NA	NA	NA	NA
1.09163	5.42158	0.00290785	0.0450063	LDLRAD4	NA	NA	NA	NA	NA	NA
1.09038	-3.51571	0.00538125	0.0651994	AC092919.1	NA	NA	NA	NA	NA	NA
1.09018	-1.68481	0.000762637	0.0205949	AC023593.1	1.889e-35	1.17431	0.352	0.078	2.20257e-31	erythroid
1.08989	2.80245	0.000631823	0.0185241	SGO1	NA	NA	NA	NA	NA	NA
1.0886	3.57723	0.000884842	0.0225537	AL109918.1	NA	NA	NA	NA	NA	NA
1.08798	-3.54282	0.000766923	0.0206323	AL357315.1	NA	NA	NA	NA	NA	NA
1.08774	2.69652	5.9356e-06	0.00103845	MCUB	NA	NA	NA	NA	NA	NA
1.08688	2.47625	0.00737039	0.0777477	CASC15	NA	NA	NA	NA	NA	NA
1.08648	-4.1186	0.00407967	0.0553047	AL357874.2	NA	NA	NA	NA	NA	NA
1.08555	-2.6659	0.00365141	0.0517015	AC074132.1	NA	NA	NA	NA	NA	NA
1.08539	4.83167	0.000711029	0.019916	FOXM1	NA	NA	NA	NA	NA	NA
1.08464	-2.13707	0.00951392	0.0906005	WNT16	NA	NA	NA	NA	NA	NA
1.08428	0.459429	0.000131677	0.00759345	PRC1-AS1	4.1707e-27	1.23762	0.204	0.033	4.86304e-23	erythroid
1.08417	-1.36125	0.0057149	0.0676249	ARSI	NA	NA	NA	NA	NA	NA
1.08313	-2.79023	7.63263e-06	0.00126104	MTCO2P30	NA	NA	NA	NA	NA	NA
1.08248	3.3721	0.00619838	0.0706189	FBLN7	NA	NA	NA	NA	NA	NA
1.08213	-4.36878	0.0100792	0.0933433	AC104462.2	NA	NA	NA	NA	NA	NA
1.08163	-1.54002	0.000431434	0.0148016	AC069528.2	NA	NA	NA	NA	NA	NA
1.08149	3.14638	5.70854e-08	3.81513e-05	POLE2	NA	NA	NA	NA	NA	NA
1.08138	0.801618	0.0069314	0.0750699	ARG1	NA	NA	NA	NA	NA	NA
1.07956	-4.05026	0.00737086	0.0777477	AC018695.2	NA	NA	NA	NA	NA	NA
1.07902	-3.37406	0.000258504	0.011146	NQO2-AS1	NA	NA	NA	NA	NA	NA
1.07771	-1.04462	0.001485	0.0301797	DNAJC5B	NA	NA	NA	NA	NA	NA
1.07694	-2.43679	0.0104374	0.0948538	AP001178.4	NA	NA	NA	NA	NA	NA
1.07582	-0.135997	0.00198788	0.0361211	S1PR5	NA	NA	NA	NA	NA	NA
1.07573	5.5395	3.99419e-05	0.00371782	ECT2	NA	NA	NA	NA	NA	NA
1.07479	3.37751	0.00146832	0.0300277	BSPRY	NA	NA	NA	NA	NA	NA
1.07448	-1.55872	0.00413807	0.0558246	DISC1-IT1	NA	NA	NA	NA	NA	NA
1.07437	-4.06964	0.00336252	0.0494246	RPS4XP5	NA	NA	NA	NA	NA	NA
1.07436	3.34875	0.000679124	0.0194461	CKAP2L	NA	NA	NA	NA	NA	NA
1.07427	-2.40077	1.87183e-05	0.00225809	AC100810.3	NA	NA	NA	NA	NA	NA
1.07348	2.97927	0.00707816	0.0759793	H3C1	NA	NA	NA	NA	NA	NA
1.07343	-3.17445	0.00426398	0.0570168	RXFP4	NA	NA	NA	NA	NA	NA
1.07332	0.43791	0.000493825	0.0159665	IFI27L2	NA	NA	NA	NA	NA	NA
1.07317	0.511585	0.00184458	0.0346088	FOXD2-AS1	NA	NA	NA	NA	NA	NA
1.07287	-3.4994	0.0096611	0.0914548	LINC01485	NA	NA	NA	NA	NA	NA
1.07275	2.78617	0.0100129	0.0931424	GLIS3	NA	NA	NA	NA	NA	NA
1.0724	-3.6879	0.000512916	0.016151	AC241585.1	NA	NA	NA	NA	NA	NA
1.07239	3.96662	0.000200288	0.00970089	KIF23	NA	NA	NA	NA	NA	NA
1.07123	-2.39698	0.0055628	0.0665068	AL590560.2	NA	NA	NA	NA	NA	NA
1.0712	-1.85034	0.00165407	0.0322475	AL079342.3	NA	NA	NA	NA	NA	NA
1.0711	3.25306	6.37232e-07	0.000210829	HAUS1	NA	NA	NA	NA	NA	NA
1.07054	3.28058	0.00877441	0.0864658	ENTPD2	NA	NA	NA	NA	NA	NA
1.06993	-3.39576	0.00518994	0.0638538	AC093826.2	NA	NA	NA	NA	NA	NA
1.06935	-2.33852	8.81113e-07	0.000262886	MIR6739	NA	NA	NA	NA	NA	NA
1.06905	3.85648	0.000150626	0.00824697	DGLUCY	NA	NA	NA	NA	NA	NA
1.06861	-2.59024	3.21479e-05	0.00320673	AL355075.1	NA	NA	NA	NA	NA	NA
1.06835	2.63056	0.000476871	0.0156747	RAD54L	NA	NA	NA	NA	NA	NA
1.0671	0.801838	0.00214639	0.0374458	FBXO43	NA	NA	NA	NA	NA	NA
1.06642	4.82373	0.000258404	0.011146	CDC25B	NA	NA	NA	NA	NA	NA
1.06628	-2.54056	0.000510088	0.0161495	ANKRD26P4	NA	NA	NA	NA	NA	NA
1.06523	4.84543	1.5174e-06	0.000384132	BRCA1	NA	NA	NA	NA	NA	NA
1.06455	-4.43165	0.00449546	0.0589225	SIGLEC18P	NA	NA	NA	NA	NA	NA
1.06423	-4.73974	0.00558061	0.0666721	RN7SL498P	NA	NA	NA	NA	NA	NA
1.06403	-1.00431	0.00278697	0.0439163	LCT	NA	NA	NA	NA	NA	NA
1.06319	4.512	0.00285364	0.0445378	HMGB3	NA	NA	NA	NA	NA	NA
1.06313	0.331114	0.000219552	0.0101472	DPF1	NA	NA	NA	NA	NA	NA
1.06198	-2.48572	0.00643093	0.0719847	CFAP58-DT	NA	NA	NA	NA	NA	NA
1.06191	-4.30718	0.0110593	0.0979219	TPST2P1	NA	NA	NA	NA	NA	NA
1.0608	4.7874	0.000428797	0.0147414	LGALS3	NA	NA	NA	NA	NA	NA
1.0606	3.34418	0.000768966	0.0206558	HTATIP2	NA	NA	NA	NA	NA	NA
1.06053	-4.44182	0.0102726	0.0942532	C2-AS1	NA	NA	NA	NA	NA	NA
1.06003	2.95903	0.00616228	0.070432	GGT7	NA	NA	NA	NA	NA	NA
1.06003	3.90721	0.00020248	0.00975884	CDC6	NA	NA	NA	NA	NA	NA
1.06	5.45808	2.22614e-09	4.13271e-06	MYO19	NA	NA	NA	NA	NA	NA
1.06	5.93419	0.00244208	0.0406255	TAGLN2	NA	NA	NA	NA	NA	NA
1.05968	-3.25682	0.00855687	0.0851394	AC002094.4	NA	NA	NA	NA	NA	NA
1.05901	-0.996513	0.00586545	0.0686515	LINC01132	NA	NA	NA	NA	NA	NA
1.05882	-1.32262	0.0095689	0.090975	AC018413.1	NA	NA	NA	NA	NA	NA
1.05861	2.33797	0.000701438	0.01978	ORC1	NA	NA	NA	NA	NA	NA
1.05855	3.97759	6.34546e-05	0.00492818	ARHGAP33	NA	NA	NA	NA	NA	NA
1.05804	-1.65514	0.000413623	0.0144729	OPRL1	NA	NA	NA	NA	NA	NA
1.05723	-2.70796	0.00428895	0.057156	MEIS1-AS2	NA	NA	NA	NA	NA	NA
1.05704	-1.90365	0.000222136	0.0101963	AL353692.1	NA	NA	NA	NA	NA	NA
1.05665	-0.748761	0.00215279	0.0374649	DOCK9-DT	NA	NA	NA	NA	NA	NA
1.05632	-2.82455	0.00382774	0.0530297	IQCJ-SCHIP1-AS1	NA	NA	NA	NA	NA	NA
1.05615	-2.53456	0.00490667	0.0618994	CLDN14	NA	NA	NA	NA	NA	NA
1.05466	-2.79175	0.000849382	0.0219926	SERPINH1P1	NA	NA	NA	NA	NA	NA
1.05393	-1.56278	3.28487e-07	0.00013057	ZNF687-AS1	NA	NA	NA	NA	NA	NA
1.05341	4.97068	1.95147e-06	0.000457542	MCM5	NA	NA	NA	NA	NA	NA
1.05226	-1.67945	0.00481007	0.0611154	AC022726.2	NA	NA	NA	NA	NA	NA
1.0522	-3.13805	5.7582e-05	0.00460325	AC008752.3	NA	NA	NA	NA	NA	NA
1.0519	3.18571	0.00044285	0.0150084	S100A6	NA	NA	NA	NA	NA	NA
1.05163	-0.708032	0.00120844	0.026885	AL359915.1	NA	NA	NA	NA	NA	NA
1.05058	0.901723	2.46069e-07	0.000105418	AL132780.1	NA	NA	NA	NA	NA	NA
1.04863	0.416924	0.00264619	0.0425492	TNFRSF13C	NA	NA	NA	NA	NA	NA
1.04761	5.20932	0.00735031	0.077625	CDKN1A	NA	NA	NA	NA	NA	NA
1.04672	-2.74065	0.00366494	0.0518053	WHSC1L2P	NA	NA	NA	NA	NA	NA
1.04588	4.69927	1.399e-05	0.00185511	MMS22L	NA	NA	NA	NA	NA	NA
1.04582	2.96863	0.00876689	0.0864658	ABCC3	NA	NA	NA	NA	NA	NA
1.04534	-1.1389	0.000401834	0.0142416	AL138831.1	NA	NA	NA	NA	NA	NA
1.04517	3.39223	0.0109519	0.0974224	PLAC4	NA	NA	NA	NA	NA	NA
1.04409	2.00202	0.000560942	0.0171495	PLB1	NA	NA	NA	NA	NA	NA
1.04388	-2.16597	4.31396e-06	0.000814437	AL135744.1	NA	NA	NA	NA	NA	NA
1.04331	2.33613	0.00161619	0.0317557	GPR137C	NA	NA	NA	NA	NA	NA
1.04231	-2.9533	0.000450244	0.0151338	AL137159.1	NA	NA	NA	NA	NA	NA
1.04176	-2.60339	0.00428453	0.0571378	CD1E	NA	NA	NA	NA	NA	NA
1.03895	0.0785946	0.00499364	0.0624738	SKAP1	NA	NA	NA	NA	NA	NA
1.03862	5.51366	1.02569e-06	0.000285621	WEE1	NA	NA	NA	NA	NA	NA
1.0376	3.37111	0.000132549	0.00759734	CENPI	NA	NA	NA	NA	NA	NA
1.0374	2.05312	0.00248797	0.0410152	CDC45	NA	NA	NA	NA	NA	NA
1.03699	-1.8139	0.000396688	0.014147	RPS26P39	NA	NA	NA	NA	NA	NA
1.03659	-1.41188	0.00620705	0.0706453	AC243829.1	NA	NA	NA	NA	NA	NA
1.03652	-3.39439	0.00634311	0.0715361	RPL11P4	NA	NA	NA	NA	NA	NA
1.03648	-2.81385	0.0025879	0.0421187	LINC02453	NA	NA	NA	NA	NA	NA
1.0357	3.75623	2.36493e-06	0.000519911	FBXO5	NA	NA	NA	NA	NA	NA
1.03559	-3.152	0.0062476	0.0709618	LINC01151	NA	NA	NA	NA	NA	NA
1.03536	-3.82413	0.000423253	0.0146586	RNU7-20P	NA	NA	NA	NA	NA	NA
1.03435	-2.74702	0.00659321	0.0730015	FBXO39	NA	NA	NA	NA	NA	NA
1.03384	-3.96364	0.0102651	0.09421	MIR2909	NA	NA	NA	NA	NA	NA
1.03292	-4.22733	0.00355938	0.0510034	RNU6-542P	NA	NA	NA	NA	NA	NA
1.03114	4.47649	1.34612e-07	6.81547e-05	CDK2	NA	NA	NA	NA	NA	NA
1.03109	-1.22142	0.00201838	0.0363513	FAM166A	NA	NA	NA	NA	NA	NA
1.03088	4.73163	0.000323276	0.0126494	CENPE	NA	NA	NA	NA	NA	NA
1.03051	4.52713	0.00104818	0.0247709	CDK1	NA	NA	NA	NA	NA	NA
1.02915	3.93143	3.72984e-08	2.7697e-05	DSN1	NA	NA	NA	NA	NA	NA
1.02832	4.82308	0.00327271	0.0485617	UCP2	NA	NA	NA	NA	NA	NA
1.02812	2.87026	0.000789483	0.0210381	ZNF185	NA	NA	NA	NA	NA	NA
1.0281	-2.26192	0.0102035	0.0938945	AL357054.2	NA	NA	NA	NA	NA	NA
1.02756	-3.26848	0.00326519	0.0484931	IL24	NA	NA	NA	NA	NA	NA
1.02717	3.33311	7.89051e-05	0.00570712	CDCA8	NA	NA	NA	NA	NA	NA
1.02653	0.17987	7.81709e-05	0.00568928	DCST1	NA	NA	NA	NA	NA	NA
1.02405	2.04632	7.03828e-05	0.00526942	PKN3	NA	NA	NA	NA	NA	NA
1.02376	4.51418	8.96392e-07	0.000265078	RBL1	NA	NA	NA	NA	NA	NA
1.02333	-3.59478	0.00247547	0.040876	RIMBP3B	NA	NA	NA	NA	NA	NA
1.023	0.589642	4.47935e-05	0.0040022	MAMSTR	NA	NA	NA	NA	NA	NA
1.0224	-3.01162	0.00283178	0.0443424	AC092720.3	NA	NA	NA	NA	NA	NA
1.0219	4.90559	1.933e-07	8.97129e-05	TIMELESS	NA	NA	NA	NA	NA	NA
1.02139	-3.80092	0.00487071	0.0616406	AC008750.2	3.60336e-20	1.57825	0.124	0.011	4.20152e-16	monocyte/macrophage
1.0212	-3.99409	0.00361524	0.0514729	AL732414.1	NA	NA	NA	NA	NA	NA
1.021	-0.357743	0.0110301	0.0977961	AC025171.3	NA	NA	NA	NA	NA	NA
1.02098	0.143336	4.68975e-07	0.000168305	AL358472.5	NA	NA	NA	NA	NA	NA
1.02085	-1.05925	1.36722e-05	0.00182644	FAM96AP2	NA	NA	NA	NA	NA	NA
1.02069	-4.01503	0.000259398	0.011147	RN7SL430P	NA	NA	NA	NA	NA	NA
1.0204	0.965195	0.0018965	0.0352466	TRIM7	NA	NA	NA	NA	NA	NA
1.01725	-2.83011	0.00250361	0.0411925	TMPOP2	NA	NA	NA	NA	NA	NA
1.0171	0.615007	0.00524192	0.0641392	ZMYND10	NA	NA	NA	NA	NA	NA
1.01655	-3.0839	0.00338118	0.049555	AC005759.1	NA	NA	NA	NA	NA	NA
1.01647	-4.1324	0.0105893	0.0955264	SPATA45	NA	NA	NA	NA	NA	NA
1.0156	-4.13054	0.011315	0.0993436	AC009292.1	NA	NA	NA	NA	NA	NA
1.01489	-2.04615	0.000457686	0.0152635	PCOLCE-AS1	NA	NA	NA	NA	NA	NA
1.01466	3.05458	0.00130321	0.0278441	CEP55	NA	NA	NA	NA	NA	NA
1.01449	-0.868417	0.00136069	0.0285966	IL1A	NA	NA	NA	NA	NA	NA
1.01313	-0.104082	0.0103798	0.0946647	MMP17	NA	NA	NA	NA	NA	NA
1.01279	-2.01809	0.00569956	0.0676231	MIR6081	NA	NA	NA	NA	NA	NA
1.01259	1.39728	0.00601966	0.0697721	CHRNA5	NA	NA	NA	NA	NA	NA
1.01188	3.39001	2.07836e-06	0.00046926	CDCA4	NA	NA	NA	NA	NA	NA
1.01069	0.0720847	0.00692565	0.0750694	ARNILA	NA	NA	NA	NA	NA	NA
1.01051	-2.82375	0.00127926	0.0276505	AC092803.3	NA	NA	NA	NA	NA	NA
1.01018	4.01123	0.000502893	0.0160638	PNP	NA	NA	NA	NA	NA	NA
1.01004	4.91015	0.00847724	0.084554	ADAMTS2	NA	NA	NA	NA	NA	NA
1.00995	5.50437	0.000578943	0.0175077	HMGB2	NA	NA	NA	NA	NA	NA
1.0098	1.6318	0.000262206	0.0111901	ZNF165	NA	NA	NA	NA	NA	NA
1.00904	7.95824	1.54094e-05	0.00200358	SYNE2	NA	NA	NA	NA	NA	NA
1.00888	-3.76307	0.00767216	0.0796684	LINC02069	NA	NA	NA	NA	NA	NA
1.00878	-4.10457	0.00901738	0.0878498	AL139011.2	NA	NA	NA	NA	NA	NA
1.00836	1.55171	0.00199111	0.0361211	HASPIN	NA	NA	NA	NA	NA	NA
1.00804	3.56004	0.000145983	0.00809701	PLK4	NA	NA	NA	NA	NA	NA
1.00797	3.16011	0.00241224	0.0403159	SKA3	NA	NA	NA	NA	NA	NA
1.00766	-4.11604	0.0063335	0.0714759	CKLF-CMTM1	NA	NA	NA	NA	NA	NA
1.00757	-2.74348	0.00895868	0.0875843	AP000757.1	3.14711e-13	2.18291	0.132	0.021	3.66953e-09	monocyte/macrophage
1.00718	-0.637544	0.00960646	0.0911959	AC008013.1	NA	NA	NA	NA	NA	NA
1.00675	-1.56065	0.00174368	0.0334291	CCDC153	NA	NA	NA	NA	NA	NA
1.00634	-0.856107	0.00163084	0.0319376	HPR	NA	NA	NA	NA	NA	NA
1.00617	-2.70355	0.00246776	0.0408432	S100Z	NA	NA	NA	NA	NA	NA
1.00571	1.06406	0.00195704	0.0359121	LUCAT1	NA	NA	NA	NA	NA	NA
1.00526	1.71934	4.74198e-06	0.000876621	AC026401.3	NA	NA	NA	NA	NA	NA
1.00372	-4.45725	0.00425812	0.0569612	AL357673.1	NA	NA	NA	NA	NA	NA
1.00344	-3.35882	0.000326488	0.0126893	C10orf55	NA	NA	NA	NA	NA	NA
1.00299	4.24095	0.00951844	0.0906177	TIAM1	NA	NA	NA	NA	NA	NA
1.00173	3.34012	0.000208848	0.00992728	KIF24	NA	NA	NA	NA	NA	NA
1.00165	-1.28175	0.00692503	0.0750694	HAP1	NA	NA	NA	NA	NA	NA
1.00145	-2.33872	0.000434046	0.0148564	AL035461.2	NA	NA	NA	NA	NA	NA
1.00144	0.0202147	0.000112799	0.00687826	AL136419.3	NA	NA	NA	NA	NA	NA
1.00126	-3.54711	0.00648141	0.0723148	CUZD1	NA	NA	NA	NA	NA	NA
1.0009	-1.23409	0.000382	0.0138598	AC024270.5	NA	NA	NA	NA	NA	NA
1.00069	-4.05789	0.00783694	0.0807522	AL137028.2	NA	NA	NA	NA	NA	NA
1.00009	-1.10302	0.00088731	0.0225821	AC011444.1	NA	NA	NA	NA	NA	NA
1.00001	4.13948	0.00190796	0.0353222	PRR11	NA	NA	NA	NA	NA	NA
-1.00085	-1.46559	0.00626557	0.0710693	AC107909.2	NA	NA	NA	NA	NA	NA
-1.00253	-2.23588	0.00126374	0.0274393	RPS10P3	NA	NA	NA	NA	NA	NA
-1.00343	4.36996	0.00330129	0.0488339	ZNF467	NA	NA	NA	NA	NA	NA
-1.00593	5.39747	7.5345e-05	0.00550925	TMTC2	NA	NA	NA	NA	NA	NA
-1.00606	5.11896	0.00393425	0.0539905	ZNF649	NA	NA	NA	NA	NA	NA
-1.00607	-0.406773	0.010025	0.0931424	AC092718.2	NA	NA	NA	NA	NA	NA
-1.00609	3.84894	1.00993e-05	0.00151335	H4-16	NA	NA	NA	NA	NA	NA
-1.00624	3.01433	0.000988922	0.0240683	GNG7	NA	NA	NA	NA	NA	NA
-1.00772	8.24797	9.59411e-05	0.00639827	TJP1	NA	NA	NA	NA	NA	NA
-1.00837	-1.24468	2.16992e-05	0.00248804	RPL34P18	NA	NA	NA	NA	NA	NA
-1.00937	7.62189	2.48638e-05	0.00272515	SPTBN2	NA	NA	NA	NA	NA	NA
-1.00972	-3.75633	0.00823751	0.0832873	AC012291.1	NA	NA	NA	NA	NA	NA
-1.00974	-1.74901	0.00140981	0.0292302	RPL7P44	NA	NA	NA	NA	NA	NA
-1.01075	-4.70041	0.00312952	0.0471275	RNU6-25P	NA	NA	NA	NA	NA	NA
-1.0108	6.0849	8.21881e-05	0.00589356	BTD	NA	NA	NA	NA	NA	NA
-1.01122	7.99905	8.60659e-05	0.0060958	SLC25A6	NA	NA	NA	NA	NA	NA
-1.01178	-0.188306	0.000153663	0.00829534	RPL12P4	NA	NA	NA	NA	NA	NA
-1.01229	1.19549	0.00152285	0.0306737	PDE1C	NA	NA	NA	NA	NA	NA
-1.01262	-0.246468	0.00642656	0.0719847	SUMO2P19	NA	NA	NA	NA	NA	NA
-1.01295	7.3639	0.00124444	0.0272339	CAMKK2	NA	NA	NA	NA	NA	NA
-1.01698	-1.58162	0.00219886	0.0379139	AC005682.1	NA	NA	NA	NA	NA	NA
-1.0173	3.00973	0.0109365	0.0973582	SOD3	NA	NA	NA	NA	NA	NA
-1.01731	1.92343	0.00133029	0.028242	RPL7AP6	NA	NA	NA	NA	NA	NA
-1.01741	1.3347	0.00487951	0.061716	SCARNA1	NA	NA	NA	NA	NA	NA
-1.01932	3.19038	0.00573483	0.0676859	ZNF229	NA	NA	NA	NA	NA	NA
-1.0206	3.86646	0.00638225	0.0717354	SNX22	NA	NA	NA	NA	NA	NA
-1.0224	4.68676	0.000702499	0.0197849	SGPP1	NA	NA	NA	NA	NA	NA
-1.02328	-0.627674	0.00228506	0.0390133	AL162171.1	NA	NA	NA	NA	NA	NA
-1.02511	-0.379966	0.000538234	0.016673	LAMC1-AS1	NA	NA	NA	NA	NA	NA
-1.02618	-1.71296	0.00129876	0.0278008	ELL2P1	NA	NA	NA	NA	NA	NA
-1.02836	-3.34777	0.00614249	0.0703474	AL355864.2	NA	NA	NA	NA	NA	NA
-1.02922	-3.64731	0.00348717	0.0502924	AC114491.1	NA	NA	NA	NA	NA	NA
-1.02961	8.7951	7.20013e-05	0.00535266	ACACA	NA	NA	NA	NA	NA	NA
-1.03043	1.1535	0.000178873	0.00911162	AL590867.2	NA	NA	NA	NA	NA	NA
-1.03199	-2.32952	0.000207345	0.00988393	RNU6-516P	NA	NA	NA	NA	NA	NA
-1.03265	0.942496	0.000957279	0.0236158	AL355377.3	NA	NA	NA	NA	NA	NA
-1.03286	0.830593	0.000402769	0.0142422	AC092296.2	NA	NA	NA	NA	NA	NA
-1.03317	1.83203	0.00407178	0.0552202	SNORD46	NA	NA	NA	NA	NA	NA
-1.03352	0.0310316	0.00123336	0.0271681	COX6A1P2	NA	NA	NA	NA	NA	NA
-1.03355	2.75882	0.00522865	0.0640968	VIPR1-AS1	NA	NA	NA	NA	NA	NA
-1.03411	-1.75306	0.00991452	0.0927242	AC093418.1	NA	NA	NA	NA	NA	NA
-1.03724	-1.18686	0.00637813	0.0717354	AL589863.1	NA	NA	NA	NA	NA	NA
-1.0384	7.52318	0.00214706	0.0374458	MTND2P28	NA	NA	NA	NA	NA	NA
-1.03915	-1.71462	0.00105091	0.0248004	TEX53	NA	NA	NA	NA	NA	NA
-1.03952	6.86651	0.000714211	0.0199283	PPM1H	NA	NA	NA	NA	NA	NA
-1.04027	2.36737	0.00271644	0.0433012	SNORA33	NA	NA	NA	NA	NA	NA
-1.04074	3.13657	0.000491923	0.0159431	SDHAF3	NA	NA	NA	NA	NA	NA
-1.04094	4.68787	0.0019886	0.0361211	ZNF613	NA	NA	NA	NA	NA	NA
-1.04156	0.088392	0.00488679	0.0617202	AL035252.5	NA	NA	NA	NA	NA	NA
-1.04305	-2.41367	0.000261134	0.0111729	RN7SL577P	NA	NA	NA	NA	NA	NA
-1.04375	-0.0686189	0.000330077	0.012766	RNU6-33P	NA	NA	NA	NA	NA	NA
-1.04402	-1.95923	4.60023e-05	0.00402412	AP003721.3	NA	NA	NA	NA	NA	NA
-1.04588	6.21391	0.00490698	0.0618994	IFT57	NA	NA	NA	NA	NA	NA
-1.04633	0.482195	0.00120782	0.026885	ALMS1P1	NA	NA	NA	NA	NA	NA
-1.04708	5.23629	0.004634	0.0598663	UNC5C	NA	NA	NA	NA	NA	NA
-1.04724	-0.843524	0.00556197	0.0665068	AC092332.1	NA	NA	NA	NA	NA	NA
-1.04778	0.319256	0.00737555	0.077748	AC008556.1	NA	NA	NA	NA	NA	NA
-1.04969	3.60849	3.95468e-05	0.00369133	GPR157	NA	NA	NA	NA	NA	NA
-1.05102	1.44146	0.00806879	0.0822534	CITED4	NA	NA	NA	NA	NA	NA
-1.05137	7.06096	0.000376882	0.0137525	GLUD1	NA	NA	NA	NA	NA	NA
-1.05395	2.718	0.00560791	0.0669025	RHOD	NA	NA	NA	NA	NA	NA
-1.05477	-1.15968	0.0103733	0.0946438	ZNF649-AS1	NA	NA	NA	NA	NA	NA
-1.05486	-2.6004	0.00342312	0.0497973	AC087588.2	NA	NA	NA	NA	NA	NA
-1.05545	-3.02204	0.000704281	0.0197922	AL138834.1	NA	NA	NA	NA	NA	NA
-1.06133	8.10775	0.00994311	0.0927838	SESN3	NA	NA	NA	NA	NA	NA
-1.06163	7.44871	0.000538369	0.016673	ZBTB10	NA	NA	NA	NA	NA	NA
-1.06194	-4.09074	0.00141516	0.0292993	CELA2A	NA	NA	NA	NA	NA	NA
-1.06257	5.27274	0.000108653	0.0067486	RIPK2	NA	NA	NA	NA	NA	NA
-1.06664	-1.12341	0.0024396	0.0406255	AC011495.1	NA	NA	NA	NA	NA	NA
-1.06881	6.40255	0.00283976	0.044405	MPC2	NA	NA	NA	NA	NA	NA
-1.0695	5.81183	0.00368951	0.0519767	FZD5	NA	NA	NA	NA	NA	NA
-1.06973	-0.250817	0.00201874	0.0363513	LOH12CR2	NA	NA	NA	NA	NA	NA
-1.07218	-0.237804	0.0012791	0.0276505	EIF2S3B	NA	NA	NA	NA	NA	NA
-1.07222	2.91031	0.000249723	0.0109368	RPS2P46	NA	NA	NA	NA	NA	NA
-1.07294	4.9749	0.00526276	0.0642534	ZNF503	NA	NA	NA	NA	NA	NA
-1.07324	-0.197691	0.00158789	0.0314117	RNU6-1	NA	NA	NA	NA	NA	NA
-1.07378	-1.33092	0.00128059	0.0276612	RPS26P47	NA	NA	NA	NA	NA	NA
-1.07388	8.03303	0.00173375	0.033296	KIF5C	NA	NA	NA	NA	NA	NA
-1.074	-1.49449	0.0060838	0.0700923	AL139082.1	NA	NA	NA	NA	NA	NA
-1.08019	4.66343	0.000161158	0.00852465	EPHX2	NA	NA	NA	NA	NA	NA
-1.08291	7.34933	1.9117e-05	0.00228966	SYNGR2	NA	NA	NA	NA	NA	NA
-1.08302	-0.520562	0.00398475	0.0544377	AC099332.2	NA	NA	NA	NA	NA	NA
-1.08341	-4.67337	0.0105865	0.0955264	HNRNPCP8	NA	NA	NA	NA	NA	NA
-1.08342	-2.54422	0.00779642	0.0804572	MIR548E	NA	NA	NA	NA	NA	NA
-1.08405	0.909845	0.000494796	0.0159665	RNU6-3P	NA	NA	NA	NA	NA	NA
-1.08531	4.64693	8.49946e-06	0.00134606	AC008038.1	NA	NA	NA	NA	NA	NA
-1.08613	1.43844	0.00106726	0.0250079	AP001528.1	NA	NA	NA	NA	NA	NA
-1.08673	-4.14407	0.00764165	0.0794999	SELENOTP1	NA	NA	NA	NA	NA	NA
-1.08721	-0.0384784	0.00093634	0.0232803	AL033519.3	NA	NA	NA	NA	NA	NA
-1.08777	4.20534	0.00947062	0.0903426	SNORA49	NA	NA	NA	NA	NA	NA
-1.08778	-0.735434	0.000484785	0.0158354	AC079250.1	NA	NA	NA	NA	NA	NA
-1.09005	-2.92967	0.00140706	0.0292038	AC010809.3	NA	NA	NA	NA	NA	NA
-1.09044	-2.83086	0.00616979	0.0704854	ST13P11	NA	NA	NA	NA	NA	NA
-1.09085	-1.61388	0.00283048	0.0443424	AC124312.4	NA	NA	NA	NA	NA	NA
-1.09194	3.62226	0.00917246	0.0885091	SNORA7B	NA	NA	NA	NA	NA	NA
-1.0928	-3.20128	0.000370346	0.0135994	RPL22P2	NA	NA	NA	NA	NA	NA
-1.09445	1.34075	0.00776831	0.0802901	ZNF578	NA	NA	NA	NA	NA	NA
-1.09505	-3.67649	0.00713884	0.076312	AC006238.1	NA	NA	NA	NA	NA	NA
-1.09797	0.853844	0.000596996	0.0178118	AC011451.3	NA	NA	NA	NA	NA	NA
-1.09868	3.05547	0.00809635	0.0824589	SNHG19	3.95364e-73	4.24922	0.352	0.059	4.60995e-69	tumor
-1.1002	8.0376	0.00338674	0.0495586	IDH1	NA	NA	NA	NA	NA	NA
-1.10051	-3.98349	0.00910948	0.0880744	BMPR1AP2	NA	NA	NA	NA	NA	NA
-1.10146	5.69048	0.00348913	0.0502988	SPARCL1	NA	NA	NA	NA	NA	NA
-1.10235	-2.8558	0.00285492	0.0445378	AL354872.1	NA	NA	NA	NA	NA	NA
-1.10427	5.19929	0.00765887	0.0796046	RPS4Y1	NA	NA	NA	NA	NA	NA
-1.10584	1.26681	0.00212228	0.0372665	SNORA5A	NA	NA	NA	NA	NA	NA
-1.10745	4.54984	0.0111781	0.0985822	PYGO1	NA	NA	NA	NA	NA	NA
-1.10994	-1.56433	0.00274891	0.0436171	NHLH1	NA	NA	NA	NA	NA	NA
-1.11348	6.66576	4.27631e-05	0.00388307	TMEM87A	NA	NA	NA	NA	NA	NA
-1.11555	-3.44988	0.0108255	0.0967752	KDM4E	NA	NA	NA	NA	NA	NA
-1.11571	6.63034	0.000636301	0.0185757	SLC39A10	NA	NA	NA	NA	NA	NA
-1.11708	1.21496	0.00540879	0.0653746	SNORA80A	NA	NA	NA	NA	NA	NA
-1.12015	-3.1757	0.000423217	0.0146586	AL031587.3	NA	NA	NA	NA	NA	NA
-1.12057	0.160144	0.00278543	0.0439163	EIF5P1	NA	NA	NA	NA	NA	NA
-1.12381	-3.3158	0.00451384	0.0590119	RPL37AP8	NA	NA	NA	NA	NA	NA
-1.12412	2.66001	0.00943565	0.0901635	ENOX1	NA	NA	NA	NA	NA	NA
-1.12499	1.14112	0.00608713	0.0700923	GPR143	NA	NA	NA	NA	NA	NA
-1.12566	-3.90585	0.0110007	0.0976876	MTATP6P17	NA	NA	NA	NA	NA	NA
-1.12639	7.76789	0.00702518	0.0755807	FKBP5	NA	NA	NA	NA	NA	NA
-1.12648	-3.06308	0.0109934	0.0976494	RNU1-83P	NA	NA	NA	NA	NA	NA
-1.12678	3.27352	0.000250531	0.0109578	SNORD89	NA	NA	NA	NA	NA	NA
-1.12724	-2.41882	0.00142496	0.0293929	AC091214.1	NA	NA	NA	NA	NA	NA
-1.12757	-0.566692	0.00517687	0.0637635	AC092718.8	NA	NA	NA	NA	NA	NA
-1.12817	2.37216	0.00261238	0.0422328	LINC01137	NA	NA	NA	NA	NA	NA
-1.13086	-3.29436	0.000507307	0.0161449	MTND6P3	NA	NA	NA	NA	NA	NA
-1.13315	-1.2946	0.00244818	0.0406805	SNORD105B	NA	NA	NA	NA	NA	NA
-1.13404	2.04247	0.000324761	0.0126893	AP001528.2	NA	NA	NA	NA	NA	NA
-1.13435	6.03889	0.000218632	0.0101469	DCXR	NA	NA	NA	NA	NA	NA
-1.1349	-1.86632	0.000335699	0.012884	RPS18P12	NA	NA	NA	NA	NA	NA
-1.13522	-2.34404	0.000504276	0.0160638	AC135977.1	NA	NA	NA	NA	NA	NA
-1.13555	1.04998	0.00905728	0.087966	TXLNB	NA	NA	NA	NA	NA	NA
-1.13573	10.7042	0.00015193	0.00825935	AHNAK	NA	NA	NA	NA	NA	NA
-1.13823	1.37389	0.00330808	0.0489128	RAB6C	NA	NA	NA	NA	NA	NA
-1.13961	5.13433	0.00197117	0.0360042	TMEM184A	NA	NA	NA	NA	NA	NA
-1.1405	-3.9756	0.00203176	0.0364397	AP003080.1	NA	NA	NA	NA	NA	NA
-1.14123	0.748715	0.000104058	0.00661067	AC115223.1	NA	NA	NA	NA	NA	NA
-1.14397	5.16459	0.00016623	0.00870647	DECR1	NA	NA	NA	NA	NA	NA
-1.14401	5.26068	0.0042522	0.0569048	PRKAR2B	NA	NA	NA	NA	NA	NA
-1.14521	6.44542	0.0092924	0.0892797	ITPR1	NA	NA	NA	NA	NA	NA
-1.14649	6.07434	0.00327735	0.0486089	PTPN13	NA	NA	NA	NA	NA	NA
-1.14821	3.45228	0.00203953	0.0364844	TPD52L1	NA	NA	NA	NA	NA	NA
-1.15121	-2.71088	0.00117792	0.0265239	AL117336.1	NA	NA	NA	NA	NA	NA
-1.15166	-1.57789	0.00829279	0.0836185	SIGLEC17P	NA	NA	NA	NA	NA	NA
-1.15415	2.20438	0.00121969	0.0270388	PLEKHN1	NA	NA	NA	NA	NA	NA
-1.1591	-2.35968	2.3433e-05	0.0026426	RPL5P12	NA	NA	NA	NA	NA	NA
-1.16357	-1.81619	0.00291064	0.0450195	AC012360.2	NA	NA	NA	NA	NA	NA
-1.16769	0.573507	0.000314933	0.0124101	AC113935.1	NA	NA	NA	NA	NA	NA
-1.16797	4.25443	0.00156641	0.0311063	PEX10	NA	NA	NA	NA	NA	NA
-1.16837	3.27734	0.00547949	0.0659116	AC092718.4	8.21318e-23	3.22428	0.132	0.025	9.57657e-19	tumor
-1.1687	2.81281	0.000101332	0.00651177	CCDC110	NA	NA	NA	NA	NA	NA
-1.1688	-3.82963	0.0047157	0.060501	MIR875	NA	NA	NA	NA	NA	NA
-1.17081	0.0355625	0.00309459	0.0467913	HBA1	NA	NA	NA	NA	NA	NA
-1.17123	3.35558	0.000911201	0.0229455	H3C6	NA	NA	NA	NA	NA	NA
-1.1719	2.68049	0.0025482	0.0416385	NEK5	NA	NA	NA	NA	NA	NA
-1.17286	4.13012	0.00109728	0.0255689	PNPLA4	NA	NA	NA	NA	NA	NA
-1.17473	-2.20916	0.00101936	0.024453	RPL12P8	NA	NA	NA	NA	NA	NA
-1.17503	-4.80312	0.0034433	0.0499616	C16orf46	NA	NA	NA	NA	NA	NA
-1.17566	-0.0246252	0.011369	0.0996603	MT-TV	NA	NA	NA	NA	NA	NA
-1.17575	5.78249	2.39638e-09	4.2146e-06	RB1	NA	NA	NA	NA	NA	NA
-1.17625	-4.60768	0.00129169	0.0277555	RPS2P17	NA	NA	NA	NA	NA	NA
-1.17779	1.55628	6.67218e-05	0.005102	RPS28P7	NA	NA	NA	NA	NA	NA
-1.17808	2.28299	0.000114078	0.00693565	PLD6	NA	NA	NA	NA	NA	NA
-1.18126	-2.23745	0.00792872	0.0812526	SNORD92	NA	NA	NA	NA	NA	NA
-1.18203	-0.85317	0.00344803	0.0499868	RPS7P7	NA	NA	NA	NA	NA	NA
-1.1853	7.38186	0.000236186	0.0106272	TUT7	NA	NA	NA	NA	NA	NA
-1.1897	5.91882	0.00235869	0.039787	VWF	NA	NA	NA	NA	NA	NA
-1.19297	-3.48954	0.00812465	0.0826463	FOXI2	NA	NA	NA	NA	NA	NA
-1.19357	-0.242893	0.000425737	0.0146816	AL157392.2	NA	NA	NA	NA	NA	NA
-1.19513	5.83199	9.3475e-05	0.00637461	LINC00665	2.29984e-37	2.62069	0.285	0.086	2.68161e-33	tumor
-1.19533	2.01619	5.45959e-05	0.0044497	AC024293.1	NA	NA	NA	NA	NA	NA
-1.19689	1.36968	0.00716884	0.0765593	RAB6C-AS1	NA	NA	NA	NA	NA	NA
-1.19711	7.41492	0.000445881	0.0150349	ATP8A1	NA	NA	NA	NA	NA	NA
-1.19721	-1.80681	0.00212682	0.0372842	AC099332.1	NA	NA	NA	NA	NA	NA
-1.19876	-1.32937	0.0100294	0.0931424	AC090541.1	NA	NA	NA	NA	NA	NA
-1.19879	-0.193169	0.00384479	0.0531479	LARP1P1	NA	NA	NA	NA	NA	NA
-1.19901	-2.69202	0.00346256	0.0501322	RPS20P10	NA	NA	NA	NA	NA	NA
-1.20067	-0.738852	0.00525706	0.0642525	AC004847.1	NA	NA	NA	NA	NA	NA
-1.20715	8.41426	0.00177127	0.0337066	SLC39A6	NA	NA	NA	NA	NA	NA
-1.21118	-3.32033	0.0033634	0.0494246	RERG-IT1	NA	NA	NA	NA	NA	NA
-1.21214	2.40868	0.00336131	0.0494246	SNORD94	NA	NA	NA	NA	NA	NA
-1.21319	-1.03319	0.00413561	0.055814	MTCO2P2	NA	NA	NA	NA	NA	NA
-1.21373	-3.10639	0.00348523	0.0502864	C1DP1	NA	NA	NA	NA	NA	NA
-1.21469	-2.36754	0.00204547	0.0365628	AL592429.2	NA	NA	NA	NA	NA	NA
-1.2147	0.853689	0.00900407	0.0878251	AC091544.4	NA	NA	NA	NA	NA	NA
-1.21501	0.572719	0.00912678	0.0881956	FHL5	NA	NA	NA	NA	NA	NA
-1.22001	-4.37897	0.00777287	0.0802901	AC004805.3	NA	NA	NA	NA	NA	NA
-1.22096	3.52757	0.0037565	0.0524293	AC074141.1	NA	NA	NA	NA	NA	NA
-1.22251	7.99285	0.00124197	0.0272142	GOLM1	NA	NA	NA	NA	NA	NA
-1.22485	-0.176023	6.75644e-05	0.00514289	AL122020.1	NA	NA	NA	NA	NA	NA
-1.22544	-4.17264	0.00199928	0.0361711	TBCAP1	NA	NA	NA	NA	NA	NA
-1.22843	-3.7821	0.00168664	0.0326483	MIR620	NA	NA	NA	NA	NA	NA
-1.22971	5.92033	0.000659253	0.018991	CDYL2	NA	NA	NA	NA	NA	NA
-1.2314	5.51272	0.00156539	0.0311063	TMCC3	NA	NA	NA	NA	NA	NA
-1.23195	-1.40531	0.000752469	0.0204367	AP000897.2	NA	NA	NA	NA	NA	NA
-1.2328	-0.0605505	0.00150694	0.0304818	RNU6-36P	NA	NA	NA	NA	NA	NA
-1.23444	1.7323	0.00539734	0.0653233	LINC00882	NA	NA	NA	NA	NA	NA
-1.23989	4.50384	0.000934702	0.0232569	CENPN	NA	NA	NA	NA	NA	NA
-1.24225	0.750862	0.00607087	0.0700923	MIR3648-2	NA	NA	NA	NA	NA	NA
-1.24312	-3.68392	0.00182115	0.0343448	AC092017.1	NA	NA	NA	NA	NA	NA
-1.24517	8.47019	1.21832e-05	0.00171779	SNHG14	NA	NA	NA	NA	NA	NA
-1.24805	-3.07231	0.000196052	0.00960595	NDUFAF2P1	NA	NA	NA	NA	NA	NA
-1.25072	0.462328	0.0066987	0.073698	PTENP1	NA	NA	NA	NA	NA	NA
-1.25096	-4.6757	0.00356897	0.0510534	UBE2V1P15	NA	NA	NA	NA	NA	NA
-1.25198	-3.66372	0.00314673	0.0472589	CLEC18C	NA	NA	NA	NA	NA	NA
-1.25342	-0.514543	0.00627231	0.0710983	SNURF	NA	NA	NA	NA	NA	NA
-1.2539	-3.14328	0.00956959	0.090975	AL136982.1	NA	NA	NA	NA	NA	NA
-1.25558	-1.88148	0.00200585	0.0362703	AC004264.2	NA	NA	NA	NA	NA	NA
-1.25824	-4.13872	0.000166175	0.00870647	AC091685.2	NA	NA	NA	NA	NA	NA
-1.26022	8.09032	0.000859271	0.0221213	TP53INP1	NA	NA	NA	NA	NA	NA
-1.2621	6.86025	0.00336824	0.0494535	GATA2	NA	NA	NA	NA	NA	NA
-1.26659	-0.340453	4.76449e-05	0.00409657	LINC02246	NA	NA	NA	NA	NA	NA
-1.26832	-2.69878	0.000549314	0.0169179	RPL19P5	NA	NA	NA	NA	NA	NA
-1.2695	-0.325493	0.000182178	0.0092237	RPL7P23	NA	NA	NA	NA	NA	NA
-1.27385	3.54686	0.00192103	0.0354658	DUBR	NA	NA	NA	NA	NA	NA
-1.27597	0.451529	0.000428038	0.0147414	RPS3AP47	NA	NA	NA	NA	NA	NA
-1.2778	1.11339	0.00650604	0.0724204	AC090236.2	NA	NA	NA	NA	NA	NA
-1.27891	0.40666	0.00331923	0.048991	RPL10P3	NA	NA	NA	NA	NA	NA
-1.28027	-2.57663	7.8344e-05	0.00568928	AC022023.1	NA	NA	NA	NA	NA	NA
-1.28244	2.78367	3.4627e-05	0.00342336	TBC1D10C	NA	NA	NA	NA	NA	NA
-1.28424	1.36321	0.000713945	0.0199283	SNORD91B	NA	NA	NA	NA	NA	NA
-1.28472	8.20346	0.00102974	0.024596	SNORA73B	NA	NA	NA	NA	NA	NA
-1.28648	5.6398	0.000123597	0.0073315	SHROOM2	NA	NA	NA	NA	NA	NA
-1.28782	0.502523	0.00909114	0.088062	CCDC141	NA	NA	NA	NA	NA	NA
-1.28902	5.46488	0.00501545	0.0626528	MT-TC	NA	NA	NA	NA	NA	NA
-1.29051	-0.351394	0.00298925	0.0457702	AC100814.1	NA	NA	NA	NA	NA	NA
-1.29056	-1.30688	0.00267073	0.0427624	AL732366.1	NA	NA	NA	NA	NA	NA
-1.29096	-1.31757	0.000857416	0.0221076	AL731556.1	NA	NA	NA	NA	NA	NA
-1.29253	3.96345	0.00862921	0.0855558	ELAPOR2	NA	NA	NA	NA	NA	NA
-1.30001	6.70888	0.00230548	0.0392796	PLEKHH1	NA	NA	NA	NA	NA	NA
-1.30247	6.13735	1.00736e-05	0.00151335	DUSP16	NA	NA	NA	NA	NA	NA
-1.30854	-2.25035	0.00697618	0.0752715	SNORD93	NA	NA	NA	NA	NA	NA
-1.3087	8.49834	0.00170471	0.0328516	NEDD4L	NA	NA	NA	NA	NA	NA
-1.30969	0.249959	0.00038561	0.0139253	AC016596.2	NA	NA	NA	NA	NA	NA
-1.31073	0.864262	0.01046	0.0949541	ARMC4	NA	NA	NA	NA	NA	NA
-1.31534	-2.1679	0.00179071	0.0339394	GPR45	NA	NA	NA	NA	NA	NA
-1.31627	-3.82022	0.0103228	0.0944736	OR2A4	NA	NA	NA	NA	NA	NA
-1.31696	-1.72542	0.00550782	0.0661572	AC005550.2	NA	NA	NA	NA	NA	NA
-1.31719	-2.81057	0.00510703	0.0632036	FCER2	NA	NA	NA	NA	NA	NA
-1.31879	-0.479854	0.00419038	0.0563711	LINC00989	NA	NA	NA	NA	NA	NA
-1.32014	7.45819	0.0026312	0.0424345	RGS5	NA	NA	NA	NA	NA	NA
-1.32079	7.67844	0.00017944	0.00912657	BCAM	NA	NA	NA	NA	NA	NA
-1.32175	4.02254	0.00782073	0.0806349	REEP6	NA	NA	NA	NA	NA	NA
-1.3221	1.217	1.28042e-05	0.00173929	RPS27AP16	NA	NA	NA	NA	NA	NA
-1.3222	-4.09968	0.00144945	0.0297877	HSP90B3P	NA	NA	NA	NA	NA	NA
-1.32232	-1.53094	0.0100378	0.0931475	DOCK11P1	NA	NA	NA	NA	NA	NA
-1.32661	0.816329	0.00042425	0.0146586	RPL21P16	NA	NA	NA	NA	NA	NA
-1.32683	7.79652	0.000876404	0.0224413	ELL2	NA	NA	NA	NA	NA	NA
-1.32705	3.99009	0.0013161	0.0279941	HBZ	NA	NA	NA	NA	NA	NA
-1.33211	2.0808	1.85917e-05	0.00225094	AF127577.4	NA	NA	NA	NA	NA	NA
-1.33249	-4.07559	0.00172595	0.0332226	AC005841.1	5.18799e-83	3.57777	0.336	0.034	6.04919e-79	tumor
-1.33619	2.06272	4.38195e-05	0.00394107	RPLP0P6	NA	NA	NA	NA	NA	NA
-1.33637	-2.78219	0.00645149	0.0721738	SMIM28	NA	NA	NA	NA	NA	NA
-1.342	-1.30243	0.000983063	0.0239606	AC018638.6	NA	NA	NA	NA	NA	NA
-1.34247	-2.79417	0.00235055	0.0396897	AC011389.2	NA	NA	NA	NA	NA	NA
-1.34271	2.02531	0.00402828	0.0547636	WNT5B	NA	NA	NA	NA	NA	NA
-1.34537	2.78384	8.72115e-06	0.00135584	EBPL	NA	NA	NA	NA	NA	NA
-1.35081	-0.788779	0.00319342	0.0477242	AC104123.1	NA	NA	NA	NA	NA	NA
-1.35494	1.5741	0.0110538	0.0979219	AC003991.1	4.64855e-30	2.00481	0.132	0.013	5.42021e-26	tumor
-1.35636	1.42236	0.00488503	0.0617202	AC110619.1	NA	NA	NA	NA	NA	NA
-1.35925	3.92114	0.00647212	0.0722946	PRNCR1	NA	NA	NA	NA	NA	NA
-1.35967	2.79864	0.000236673	0.0106299	ZNF502	NA	NA	NA	NA	NA	NA
-1.36028	-0.550449	0.00212998	0.0372842	AC133134.1	NA	NA	NA	NA	NA	NA
-1.3611	-2.08612	0.0104259	0.0948262	AL845331.2	NA	NA	NA	NA	NA	NA
-1.3647	3.46363	0.00019985	0.00970089	RPL18AP3	NA	NA	NA	NA	NA	NA
-1.36692	-1.9841	0.00304137	0.0462167	RPL37P6	NA	NA	NA	NA	NA	NA
-1.36797	1.57047	3.80489e-05	0.00364186	RPS23P8	NA	NA	NA	NA	NA	NA
-1.36824	9.47093	0.0111388	0.0983913	PDLIM5	NA	NA	NA	NA	NA	NA
-1.36877	-2.57419	0.0101382	0.0935852	FGFBP2	NA	NA	NA	NA	NA	NA
-1.36893	-1.85082	0.00442324	0.0582835	AL008723.2	NA	NA	NA	NA	NA	NA
-1.37013	6.8885	0.000147138	0.00812147	GALNT7	NA	NA	NA	NA	NA	NA
-1.37228	-2.15486	0.00108898	0.0253937	RPL23AP2	NA	NA	NA	NA	NA	NA
-1.37428	-3.1094	2.99923e-05	0.00308377	TPT1P4	NA	NA	NA	NA	NA	NA
-1.37539	4.2757	0.00743458	0.0782246	ACSM3	NA	NA	NA	NA	NA	NA
-1.37659	2.64603	0.000931429	0.02321	RNA5-8SN3	NA	NA	NA	NA	NA	NA
-1.38776	-3.13548	0.000814871	0.0214723	MIR6880	NA	NA	NA	NA	NA	NA
-1.39014	2.97524	0.000957439	0.0236158	AC005912.1	NA	NA	NA	NA	NA	NA
-1.39268	-3.75442	0.0031462	0.0472589	AC244517.11	NA	NA	NA	NA	NA	NA
-1.39462	-2.46117	0.00247284	0.040876	AC104211.1	NA	NA	NA	NA	NA	NA
-1.39477	0.236852	0.00129325	0.0277555	AC117489.1	NA	NA	NA	NA	NA	NA
-1.39613	-1.59263	0.000582959	0.0175973	AL354694.1	NA	NA	NA	NA	NA	NA
-1.40138	-3.90374	0.00533912	0.0648536	RPS26P15	NA	NA	NA	NA	NA	NA
-1.40174	-3.28521	0.0108136	0.0967516	HMGN1P33	NA	NA	NA	NA	NA	NA
-1.40385	-4.34871	0.00447839	0.0588478	AP003175.1	NA	NA	NA	NA	NA	NA
-1.40606	7.84869	9.55998e-05	0.00639827	TRIB1	NA	NA	NA	NA	NA	NA
-1.40636	-4.27999	0.0105576	0.0953934	AC092542.1	NA	NA	NA	NA	NA	NA
-1.40723	2.54803	3.78136e-05	0.00363098	RPL39P3	NA	NA	NA	NA	NA	NA
-1.40728	-2.24218	0.0106177	0.0957111	AL355474.1	NA	NA	NA	NA	NA	NA
-1.40755	0.6272	3.17245e-05	0.00319309	POLN	NA	NA	NA	NA	NA	NA
-1.4091	-0.129058	0.00136154	0.0285966	AL732366.2	NA	NA	NA	NA	NA	NA
-1.4092	6.18761	3.77691e-05	0.00363098	FZD4	NA	NA	NA	NA	NA	NA
-1.40921	-1.77395	0.00906761	0.087966	NOTCH2NLR	NA	NA	NA	NA	NA	NA
-1.4124	5.09731	0.000213034	0.0100482	SCARNA5	NA	NA	NA	NA	NA	NA
-1.4223	3.91995	7.0321e-05	0.00526942	AC073861.1	NA	NA	NA	NA	NA	NA
-1.42395	5.37387	0.00787415	0.0809359	ALDH1A3	NA	NA	NA	NA	NA	NA
-1.42579	-3.46051	0.00553409	0.0663279	AL669831.7	NA	NA	NA	NA	NA	NA
-1.42656	5.1196	0.00226144	0.0388076	CSGALNACT1	NA	NA	NA	NA	NA	NA
-1.42769	0.884947	3.55091e-06	0.000697984	RPL7P1	NA	NA	NA	NA	NA	NA
-1.42866	-3.93224	5.02247e-05	0.00422842	HSPA8P5	NA	NA	NA	NA	NA	NA
-1.4315	1.27447	0.000391234	0.0140273	RPS13P2	NA	NA	NA	NA	NA	NA
-1.43249	-4.78307	0.000158254	0.0084247	AC111152.3	NA	NA	NA	NA	NA	NA
-1.43706	6.52059	0.00028996	0.011898	FAM117B	NA	NA	NA	NA	NA	NA
-1.43884	2.36202	6.87403e-05	0.00522051	RPL15P3	NA	NA	NA	NA	NA	NA
-1.44193	2.5265	0.00375605	0.0524293	SNHG25	3.76216e-30	3.06836	0.233	0.066	4.38668e-26	tumor
-1.44356	0.0678709	0.0104214	0.0948262	SNORA63C	NA	NA	NA	NA	NA	NA
-1.44606	6.92664	0.00671649	0.0737605	TACSTD2	NA	NA	NA	NA	NA	NA
-1.45077	-4.51595	0.00101735	0.024453	SLC9A3P3	NA	NA	NA	NA	NA	NA
-1.45612	-2.74755	0.00339817	0.049627	SPCS2P3	NA	NA	NA	NA	NA	NA
-1.45647	6.87372	0.00530233	0.0645474	MYC	NA	NA	NA	NA	NA	NA
-1.45665	-3.31289	0.000134804	0.00768705	CR392039.1	NA	NA	NA	NA	NA	NA
-1.45691	1.77291	0.000478787	0.0157162	SNORD14A	NA	NA	NA	NA	NA	NA
-1.46826	2.76482	0.000362987	0.0134773	RPS7P1	NA	NA	NA	NA	NA	NA
-1.46939	-1.10516	0.00483398	0.0613259	AC118658.1	NA	NA	NA	NA	NA	NA
-1.47023	-4.13612	0.00590815	0.0689132	AC106872.6	NA	NA	NA	NA	NA	NA
-1.47418	0.420481	0.00297704	0.0456717	AL161772.1	NA	NA	NA	NA	NA	NA
-1.47791	6.91949	0.00379128	0.0526775	NAALADL2	NA	NA	NA	NA	NA	NA
-1.47885	1.42734	0.000560467	0.0171495	AC000089.1	NA	NA	NA	NA	NA	NA
-1.47891	2.39944	0.00105284	0.0248283	EBF2	NA	NA	NA	NA	NA	NA
-1.47916	-4.50605	0.00845841	0.0844569	USP8P2	NA	NA	NA	NA	NA	NA
-1.47933	-3.35022	0.00589373	0.0688618	AC069213.3	NA	NA	NA	NA	NA	NA
-1.48022	-4.01642	0.00014111	0.00793826	RPS26P6	NA	NA	NA	NA	NA	NA
-1.48066	-1.31807	0.00341483	0.0497339	AC079922.1	NA	NA	NA	NA	NA	NA
-1.48083	0.696691	0.000595969	0.017805	SCN4A	NA	NA	NA	NA	NA	NA
-1.48275	2.61549	0.00128334	0.0276791	AC116533.1	NA	NA	NA	NA	NA	NA
-1.48627	4.65106	0.00010311	0.00656293	LARGE2	NA	NA	NA	NA	NA	NA
-1.4866	-4.03547	0.0110313	0.0977961	IMP3P2	NA	NA	NA	NA	NA	NA
-1.48942	1.98929	0.000279823	0.0117028	RPL13AP25	NA	NA	NA	NA	NA	NA
-1.48959	-3.47392	0.0045208	0.0590798	EIF1P1	NA	NA	NA	NA	NA	NA
-1.50966	-2.00286	0.00372545	0.0523506	FAM71F1	NA	NA	NA	NA	NA	NA
-1.51171	1.98374	0.00090523	0.0228814	LINC01106	NA	NA	NA	NA	NA	NA
-1.51173	1.0339	0.00066865	0.0192057	AL353759.1	NA	NA	NA	NA	NA	NA
-1.51297	-2.85448	0.00923229	0.0888299	AC018714.1	NA	NA	NA	NA	NA	NA
-1.51727	4.02094	0.000326443	0.0126893	KLF15	NA	NA	NA	NA	NA	NA
-1.51893	2.01781	9.50096e-05	0.00639827	RPL10AP6	NA	NA	NA	NA	NA	NA
-1.52267	-1.19456	0.00287267	0.0447674	UOX	NA	NA	NA	NA	NA	NA
-1.52376	-1.56941	0.00953653	0.090764	CDH8	NA	NA	NA	NA	NA	NA
-1.52418	7.53098	0.000313594	0.012372	HOMER2	NA	NA	NA	NA	NA	NA
-1.52582	-0.991891	0.000994413	0.0241843	SNORA74D	NA	NA	NA	NA	NA	NA
-1.53121	1.08107	0.000473312	0.0155978	RPSAP15	NA	NA	NA	NA	NA	NA
-1.53324	-0.162503	0.00090236	0.0228607	Z97653.2	NA	NA	NA	NA	NA	NA
-1.53648	-4.02075	0.00433079	0.0574747	RNU6-1317P	NA	NA	NA	NA	NA	NA
-1.53941	-2.40527	0.00193785	0.0356582	SAG	NA	NA	NA	NA	NA	NA
-1.5398	-3.85587	0.00417812	0.0562741	AC022447.5	NA	NA	NA	NA	NA	NA
-1.54142	1.44556	0.00478517	0.0608684	AC013553.3	NA	NA	NA	NA	NA	NA
-1.54325	-0.489262	1.81564e-05	0.00222239	AC022613.2	NA	NA	NA	NA	NA	NA
-1.54359	-4.14157	6.42243e-05	0.00494278	RAB43P1	NA	NA	NA	NA	NA	NA
-1.54404	-1.04462	0.000516448	0.0162129	ACSL3-AS1	NA	NA	NA	NA	NA	NA
-1.54599	-3.50277	0.00839251	0.0841164	RNU6-944P	NA	NA	NA	NA	NA	NA
-1.54784	4.66788	0.000238095	0.0106721	VIPR1	NA	NA	NA	NA	NA	NA
-1.54865	1.15627	0.000369335	0.0135994	KCNQ4	NA	NA	NA	NA	NA	NA
-1.54931	5.54188	0.00273735	0.0434956	CAB39L	NA	NA	NA	NA	NA	NA
-1.55089	-3.26181	0.00738534	0.0778046	LINC01634	NA	NA	NA	NA	NA	NA
-1.55179	-3.00234	0.000253669	0.0110229	AC007688.2	NA	NA	NA	NA	NA	NA
-1.55503	5.77409	0.000216242	0.0101165	TRIM36	NA	NA	NA	NA	NA	NA
-1.55756	3.31832	0.000152008	0.00825935	FAM13C	NA	NA	NA	NA	NA	NA
-1.56215	7.93757	0.000564287	0.0172046	IGF1R	NA	NA	NA	NA	NA	NA
-1.56541	-0.980619	0.0018719	0.0348625	AP003071.1	NA	NA	NA	NA	NA	NA
-1.56849	-4.4407	0.00041286	0.0144729	RPL7AP4	NA	NA	NA	NA	NA	NA
-1.57074	1.685	0.000330891	0.0127769	AC246787.1	NA	NA	NA	NA	NA	NA
-1.57122	3.73593	0.0114292	0.0998738	PRR16	NA	NA	NA	NA	NA	NA
-1.5742	-0.752009	3.02225e-05	0.00309789	AC010168.1	NA	NA	NA	NA	NA	NA
-1.57505	-4.27859	0.00160421	0.0315888	MTND5P16	NA	NA	NA	NA	NA	NA
-1.5776	1.75319	0.000395084	0.0141199	MCOLN2	NA	NA	NA	NA	NA	NA
-1.57821	-1.03853	0.000333698	0.0128318	MIR8066	NA	NA	NA	NA	NA	NA
-1.58074	-2.06935	0.00705954	0.0758526	RPL5P14	NA	NA	NA	NA	NA	NA
-1.58319	-2.57068	0.00139638	0.0290432	MTATP8P1	NA	NA	NA	NA	NA	NA
-1.58628	-4.15999	5.26219e-05	0.00435251	RPS15AP17	NA	NA	NA	NA	NA	NA
-1.58738	-2.04352	5.905e-05	0.00467586	AL136360.1	NA	NA	NA	NA	NA	NA
-1.58941	4.5251	0.00469399	0.0603518	PCAT1	5.22909e-16	2.32355	0.159	0.057	6.09712e-12	tumor
-1.59055	-2.00596	0.0107503	0.0964381	AC010469.1	NA	NA	NA	NA	NA	NA
-1.59267	-2.96369	0.00685504	0.0746731	AC116312.1	NA	NA	NA	NA	NA	NA
-1.59989	-3.8182	0.00749033	0.0785562	AC093206.1	NA	NA	NA	NA	NA	NA
-1.6022	0.454767	0.00429358	0.0571838	SNORD3B-2	NA	NA	NA	NA	NA	NA
-1.61101	1.75025	0.00678031	0.0743098	ENPP3	NA	NA	NA	NA	NA	NA
-1.61399	1.82151	0.00266991	0.0427624	TRAM1L1	NA	NA	NA	NA	NA	NA
-1.62525	-4.47852	0.00596299	0.0693076	MARCKSL1P2	NA	NA	NA	NA	NA	NA
-1.62957	-4.69253	0.000684579	0.0195468	RPL35P1	NA	NA	NA	NA	NA	NA
-1.63653	-1.75071	0.000579569	0.0175107	CLDN34	NA	NA	NA	NA	NA	NA
-1.63671	-1.89671	2.40811e-07	0.000105418	AL080243.2	NA	NA	NA	NA	NA	NA
-1.6388	5.22522	8.15081e-07	0.000254549	H2AJ	NA	NA	NA	NA	NA	NA
-1.64334	-0.0564196	0.00478033	0.06083	AL355309.1	NA	NA	NA	NA	NA	NA
-1.64677	-2.42055	4.01858e-05	0.00373014	RPL23AP65	NA	NA	NA	NA	NA	NA
-1.65691	3.21409	9.60503e-06	0.00145892	RPL6P27	NA	NA	NA	NA	NA	NA
-1.65699	0.213867	0.00277345	0.043789	RPS27AP5	NA	NA	NA	NA	NA	NA
-1.65881	-0.573167	0.00124772	0.0272775	TRIM36-IT1	NA	NA	NA	NA	NA	NA
-1.66107	-0.696224	0.000767082	0.0206323	AC009495.2	NA	NA	NA	NA	NA	NA
-1.66215	-3.64353	0.00420131	0.0564642	RNU6-13P	NA	NA	NA	NA	NA	NA
-1.66949	-0.528833	9.70975e-05	0.00639827	ATG12P2	NA	NA	NA	NA	NA	NA
-1.66991	-1.80315	0.000649868	0.0188017	AC068631.3	NA	NA	NA	NA	NA	NA
-1.67007	-1.48733	0.00460033	0.0596755	RPL19P4	NA	NA	NA	NA	NA	NA
-1.6814	-3.33012	0.0092168	0.0887831	QRFPR	NA	NA	NA	NA	NA	NA
-1.68199	-3.84686	0.00987869	0.092529	AC097450.1	NA	NA	NA	NA	NA	NA
-1.68449	7.82527	0.00147289	0.030066	PLPP1	NA	NA	NA	NA	NA	NA
-1.68938	-2.55985	0.00910882	0.0880744	AP002075.1	NA	NA	NA	NA	NA	NA
-1.6945	4.52871	9.74145e-05	0.00639827	ADRB2	NA	NA	NA	NA	NA	NA
-1.69524	-3.17914	0.000131315	0.00759345	RPS3AP49	NA	NA	NA	NA	NA	NA
-1.69576	4.35635	9.29294e-05	0.00635037	RPL13AP5	NA	NA	NA	NA	NA	NA
-1.70316	-2.39358	0.000296208	0.0120215	RNU6-915P	NA	NA	NA	NA	NA	NA
-1.70929	3.47088	3.85939e-05	0.00366093	RPL3P4	NA	NA	NA	NA	NA	NA
-1.71247	-2.67856	0.000495011	0.0159665	RPL23AP43	NA	NA	NA	NA	NA	NA
-1.71534	0.164984	0.00123305	0.0271681	CCAT2	NA	NA	NA	NA	NA	NA
-1.71702	-2.74855	0.000131799	0.00759345	AC009220.1	NA	NA	NA	NA	NA	NA
-1.71935	-0.870759	0.000287817	0.0118299	NUDT4B	NA	NA	NA	NA	NA	NA
-1.72456	2.33621	7.34759e-05	0.00544406	AP001324.1	NA	NA	NA	NA	NA	NA
-1.72592	-1.00369	0.00207589	0.0368	RPS19P7	NA	NA	NA	NA	NA	NA
-1.73242	2.81697	0.0104222	0.0948262	KCNN2	NA	NA	NA	NA	NA	NA
-1.73303	-2.21267	5.57932e-05	0.00452521	AC099789.1	NA	NA	NA	NA	NA	NA
-1.73461	-3.049	0.000108373	0.00674829	AC007215.1	NA	NA	NA	NA	NA	NA
-1.73558	2.63445	0.00251878	0.0413599	ZNF727	NA	NA	NA	NA	NA	NA
-1.73958	0.160979	0.000418634	0.0146024	AL031777.2	NA	NA	NA	NA	NA	NA
-1.7405	-0.736137	0.000159542	0.00846229	MIR1255A	NA	NA	NA	NA	NA	NA
-1.76553	-3.01681	0.0091346	0.0882284	RNU6-62P	NA	NA	NA	NA	NA	NA
-1.7727	-4.17651	0.00107361	0.0251056	RERG-AS1	NA	NA	NA	NA	NA	NA
-1.77697	-0.14162	0.00250675	0.0412158	AC140479.2	NA	NA	NA	NA	NA	NA
-1.77856	0.189474	0.00877384	0.0864658	AC134878.2	NA	NA	NA	NA	NA	NA
-1.78925	2.80947	0.000987032	0.0240398	HBG1	NA	NA	NA	NA	NA	NA
-1.78994	-3.46515	0.000312581	0.0123612	SNORD116-11	NA	NA	NA	NA	NA	NA
-1.79503	-4.13702	0.00877227	0.0864658	AC011998.2	NA	NA	NA	NA	NA	NA
-1.80561	-1.77218	4.8154e-05	0.00411538	AC025038.1	NA	NA	NA	NA	NA	NA
-1.80711	-0.213255	5.31734e-05	0.00437646	RPL23AP42	NA	NA	NA	NA	NA	NA
-1.80936	4.49508	0.000131617	0.00759345	TBX1	NA	NA	NA	NA	NA	NA
-1.80974	8.18576	2.98445e-06	0.000611831	ACSL3	NA	NA	NA	NA	NA	NA
-1.81031	0.0842742	0.00224723	0.0386283	AC013726.1	NA	NA	NA	NA	NA	NA
-1.81628	2.69433	0.000371787	0.0136361	NKILA	NA	NA	NA	NA	NA	NA
-1.82135	-4.14868	0.00130607	0.0278604	PTCHD3	NA	NA	NA	NA	NA	NA
-1.82483	3.60073	2.1655e-05	0.00248804	RPL7P9	NA	NA	NA	NA	NA	NA
-1.83068	-2.29918	0.00290654	0.0450063	AC016229.2	NA	NA	NA	NA	NA	NA
-1.83601	-4.54925	0.000553554	0.0170171	RPL23AP15	NA	NA	NA	NA	NA	NA
-1.83617	-2.63178	0.00771523	0.0799418	SNORA35B	NA	NA	NA	NA	NA	NA
-1.83932	-4.23696	0.00520446	0.0639618	AP000777.1	NA	NA	NA	NA	NA	NA
-1.84293	1.13148	0.000953233	0.0235775	POU5F1B	NA	NA	NA	NA	NA	NA
-1.84436	10.1265	0.000180256	0.00915418	FASN	NA	NA	NA	NA	NA	NA
-1.84704	-2.3029	0.00791484	0.0812292	RNY3P8	NA	NA	NA	NA	NA	NA
-1.85048	-3.83154	0.00405384	0.055044	BNIP3P30	NA	NA	NA	NA	NA	NA
-1.85072	3.87113	0.0019107	0.0353533	EDA	NA	NA	NA	NA	NA	NA
-1.8565	-2.28382	0.000275787	0.011596	AC009495.1	NA	NA	NA	NA	NA	NA
-1.85765	2.91782	1.20742e-05	0.00170962	SCARNA6	NA	NA	NA	NA	NA	NA
-1.85976	-3.12566	0.00496095	0.0621812	ACSM5P1	NA	NA	NA	NA	NA	NA
-1.86874	-1.44057	0.00680357	0.074394	MAPK10-AS1	NA	NA	NA	NA	NA	NA
-1.86901	3.78016	0.00674562	0.0739782	PSMC2P1	NA	NA	NA	NA	NA	NA
-1.87245	1.49197	0.00106062	0.0249237	AC002366.1	NA	NA	NA	NA	NA	NA
-1.87938	0.786373	0.000622689	0.0183617	AC004467.1	NA	NA	NA	NA	NA	NA
-1.88346	2.33491	0.00153705	0.0307977	FTH1P20	NA	NA	NA	NA	NA	NA
-1.88387	7.05893	0.00278748	0.0439163	ABCC4	NA	NA	NA	NA	NA	NA
-1.88776	-1.59932	0.000173207	0.00893193	RPS2P7	NA	NA	NA	NA	NA	NA
-1.89503	1.49355	8.2488e-05	0.00590168	SNORA74A	NA	NA	NA	NA	NA	NA
-1.8982	2.22622	6.28093e-05	0.004897	RPL13AP20	NA	NA	NA	NA	NA	NA
-1.89979	1.28542	0.00844504	0.0844569	FAM237B	NA	NA	NA	NA	NA	NA
-1.904	2.72887	0.000236274	0.0106272	HPN-AS1	NA	NA	NA	NA	NA	NA
-1.90761	5.297	0.00451233	0.0590119	MAPK10	NA	NA	NA	NA	NA	NA
-1.91186	6.97601	0.0105886	0.0955264	CPNE4	NA	NA	NA	NA	NA	NA
-1.92229	-3.64377	0.000176025	0.00905198	AC125603.3	NA	NA	NA	NA	NA	NA
-1.92769	2.32856	0.000305307	0.0121839	FLJ20021	NA	NA	NA	NA	NA	NA
-1.93224	-3.10235	4.53415e-05	0.00400313	AC004552.1	NA	NA	NA	NA	NA	NA
-1.93493	-1.93494	0.000922994	0.0231205	AC139720.1	NA	NA	NA	NA	NA	NA
-1.94375	-2.31629	0.00882542	0.0867383	AC002383.1	NA	NA	NA	NA	NA	NA
-1.94906	-4.61692	0.00012865	0.00749675	KRT18P8	NA	NA	NA	NA	NA	NA
-1.96672	0.984863	8.77761e-05	0.00616741	RPL7AP50	NA	NA	NA	NA	NA	NA
-1.96924	-3.25152	0.00633083	0.07147	AC011525.1	NA	NA	NA	NA	NA	NA
-1.97	3.90807	5.88386e-09	8.46711e-06	AC010168.2	NA	NA	NA	NA	NA	NA
-1.97292	-2.63616	0.00168732	0.0326483	AC003657.1	NA	NA	NA	NA	NA	NA
-1.97427	3.6942	1.90791e-05	0.00228966	RPS15P4	NA	NA	NA	NA	NA	NA
-1.977	8.76661	3.69578e-05	0.00359007	PPP3CA	NA	NA	NA	NA	NA	NA
-1.97989	-2.48559	0.000626534	0.0184298	MS4A10	NA	NA	NA	NA	NA	NA
-1.9852	2.54742	0.00540494	0.0653679	RMST	NA	NA	NA	NA	NA	NA
-1.98557	1.17178	0.000511116	0.0161495	ATP1A2	NA	NA	NA	NA	NA	NA
-1.98762	4.50856	0.000708748	0.0198854	SLC9A2	NA	NA	NA	NA	NA	NA
-1.98942	-1.70759	0.0104627	0.0949541	MXRA5Y	NA	NA	NA	NA	NA	NA
-1.99617	7.57544	0.000878869	0.0224872	SLC30A4	NA	NA	NA	NA	NA	NA
-2.00172	3.56078	0.00134612	0.0283798	SOCS2-AS1	NA	NA	NA	NA	NA	NA
-2.00373	5.55845	0.000128999	0.00749675	FGFRL1	NA	NA	NA	NA	NA	NA
-2.00968	-3.1281	1.45199e-05	0.00191778	EEF1B2P2	NA	NA	NA	NA	NA	NA
-2.01169	3.07325	4.38923e-05	0.00394107	AC034236.1	NA	NA	NA	NA	NA	NA
-2.01382	0.813716	0.00153979	0.0308106	AMELX	NA	NA	NA	NA	NA	NA
-2.0181	3.2274	8.92729e-05	0.00620196	AC026403.1	NA	NA	NA	NA	NA	NA
-2.01919	2.40445	0.00370903	0.0522297	AC002064.2	NA	NA	NA	NA	NA	NA
-2.02113	0.758414	0.00309775	0.0468179	AC002064.1	NA	NA	NA	NA	NA	NA
-2.02797	5.65301	0.00559405	0.0668072	AFF3	NA	NA	NA	NA	NA	NA
-2.03217	-3.55951	0.00234524	0.0396201	TRARG1	NA	NA	NA	NA	NA	NA
-2.03241	-3.89383	8.4857e-05	0.00604601	RNU6-977P	NA	NA	NA	NA	NA	NA
-2.03606	6.49274	0.000124377	0.00734308	ARHGAP6	NA	NA	NA	NA	NA	NA
-2.04469	2.32862	0.000293671	0.0119529	RPL13P12	NA	NA	NA	NA	NA	NA
-2.05194	-0.783866	0.0044891	0.0588959	AC011523.1	NA	NA	NA	NA	NA	NA
-2.05232	0.727155	0.000832058	0.0217219	KLK15	NA	NA	NA	NA	NA	NA
-2.05447	5.3468	0.000158329	0.0084247	SOCS2	NA	NA	NA	NA	NA	NA
-2.05679	5.33073	0.0111762	0.0985822	TRPV6	NA	NA	NA	NA	NA	NA
-2.06247	-1.15322	0.00295598	0.0454566	PTENP1-AS	NA	NA	NA	NA	NA	NA
-2.06709	-1.13936	3.44128e-05	0.00341228	AC024940.2	NA	NA	NA	NA	NA	NA
-2.0711	-4.05225	0.00601318	0.0697459	MIR1251	NA	NA	NA	NA	NA	NA
-2.07843	-1.7558	3.58054e-05	0.00350872	CR381670.1	NA	NA	NA	NA	NA	NA
-2.08098	-1.14025	0.00037029	0.0135994	AC069029.1	NA	NA	NA	NA	NA	NA
-2.08857	8.44292	3.24558e-06	0.000653339	PMEPA1	NA	NA	NA	NA	NA	NA
-2.09321	1.7203	0.000132507	0.00759734	AC004057.1	NA	NA	NA	NA	NA	NA
-2.09989	2.48212	0.0068267	0.0745393	AC092535.5	NA	NA	NA	NA	NA	NA
-2.1144	-3.50407	0.0025629	0.0418173	LINC00485	NA	NA	NA	NA	NA	NA
-2.11562	0.0276749	0.00169297	0.032663	CASC8	NA	NA	NA	NA	NA	NA
-2.11757	-2.76773	0.00311417	0.0469847	MTND5P5	NA	NA	NA	NA	NA	NA
-2.12193	-2.80752	0.00694244	0.0751015	AC095030.1	NA	NA	NA	NA	NA	NA
-2.14729	0.443551	0.000550123	0.0169272	AP001024.1	NA	NA	NA	NA	NA	NA
-2.1561	-4.01867	0.000796837	0.0211662	LINC01745	NA	NA	NA	NA	NA	NA
-2.17692	2.52618	0.00610887	0.0701492	RYR2	NA	NA	NA	NA	NA	NA
-2.19094	-1.79613	0.003602	0.0513281	TRBV26OR9-2	NA	NA	NA	NA	NA	NA
-2.21008	-3.67261	0.00153527	0.0307977	RNU6ATAC21P	NA	NA	NA	NA	NA	NA
-2.21651	-3.93491	0.0054926	0.0660456	SNORD115-32	NA	NA	NA	NA	NA	NA
-2.22199	9.18444	0.00137824	0.0287909	NKX3-1	NA	NA	NA	NA	NA	NA
-2.22476	6.95478	0.000375853	0.0137413	STEAP1	NA	NA	NA	NA	NA	NA
-2.22743	-2.21719	0.00784582	0.0808187	GAPDHP17	NA	NA	NA	NA	NA	NA
-2.25674	0.950721	0.000434469	0.0148564	STEAP2-AS1	NA	NA	NA	NA	NA	NA
-2.26521	-1.89554	0.000331157	0.0127769	H1-12P	NA	NA	NA	NA	NA	NA
-2.27298	8.7806	0.00420238	0.0564642	FOLH1	NA	NA	NA	NA	NA	NA
-2.28292	1.22412	0.00172883	0.0332431	DNASE2B	NA	NA	NA	NA	NA	NA
-2.28701	3.31424	0.000725955	0.0201104	BANK1	NA	NA	NA	NA	NA	NA
-2.3075	0.147265	0.000337526	0.0129048	AP002518.2	NA	NA	NA	NA	NA	NA
-2.31583	1.54275	0.00152622	0.0307046	AC129492.2	NA	NA	NA	NA	NA	NA
-2.32821	-3.0928	0.000790127	0.0210381	AL009178.1	NA	NA	NA	NA	NA	NA
-2.36099	-0.458425	0.0103562	0.0945781	GJA3	NA	NA	NA	NA	NA	NA
-2.38035	-3.70743	0.00367458	0.0518343	SNORD115-23	NA	NA	NA	NA	NA	NA
-2.38714	7.26193	1.49121e-09	2.9312e-06	CCND1	NA	NA	NA	NA	NA	NA
-2.39191	8.94475	0.000593185	0.0177775	ACP3	NA	NA	NA	NA	NA	NA
-2.40161	7.47861	0.00075424	0.0204574	SPOCK1	NA	NA	NA	NA	NA	NA
-2.40388	6.01234	0.000619487	0.0182882	CFAP69	NA	NA	NA	NA	NA	NA
-2.41009	0.679334	0.00661335	0.0732003	NAALADL2-AS2	NA	NA	NA	NA	NA	NA
-2.41381	5.45784	0.00837308	0.083972	KLK4	NA	NA	NA	NA	NA	NA
-2.43782	6.08283	0.000636496	0.0185757	GREB1	NA	NA	NA	NA	NA	NA
-2.43871	10.5633	0.004028	0.0547636	AR	NA	NA	NA	NA	NA	NA
-2.44283	2.39631	0.000524644	0.0163693	C8orf34	NA	NA	NA	NA	NA	NA
-2.45788	-3.91846	0.000779619	0.0208081	IRAIN	NA	NA	NA	NA	NA	NA
-2.47326	4.96335	4.52883e-05	0.00400313	HPN	NA	NA	NA	NA	NA	NA
-2.48797	-1.47239	9.71282e-05	0.00639827	MIR548AX	NA	NA	NA	NA	NA	NA
-2.48907	0.573693	0.000260984	0.0111729	AP002755.1	NA	NA	NA	NA	NA	NA
-2.49061	2.89328	0.00656389	0.0728701	AC068631.1	NA	NA	NA	NA	NA	NA
-2.51356	1.86252	0.00591568	0.0689132	FOLH1B	NA	NA	NA	NA	NA	NA
-2.52166	-2.19818	0.00136428	0.0286223	RNU2-13P	NA	NA	NA	NA	NA	NA
-2.52508	-3.76966	0.000275885	0.011596	AC104339.1	NA	NA	NA	NA	NA	NA
-2.53231	6.75121	0.00023028	0.010498	STEAP4	NA	NA	NA	NA	NA	NA
-2.5383	6.18679	7.4342e-05	0.00545981	ZBTB16	NA	NA	NA	NA	NA	NA
-2.55652	4.95951	0.0034743	0.050217	CWH43	NA	NA	NA	NA	NA	NA
-2.59867	-0.749651	0.00313124	0.0471288	GHRHR	NA	NA	NA	NA	NA	NA
-2.62207	3.32499	0.000361043	0.013435	RPL37P2	NA	NA	NA	NA	NA	NA
-2.63738	-2.96098	0.000219894	0.0101472	AC024995.1	NA	NA	NA	NA	NA	NA
-2.64988	7.78274	0.00113345	0.0260387	SPON2	NA	NA	NA	NA	NA	NA
-2.65486	-2.16975	0.00292445	0.045117	AC005100.1	NA	NA	NA	NA	NA	NA
-2.6668	4.22959	0.00909187	0.088062	TENM1	NA	NA	NA	NA	NA	NA
-2.67467	-3.50886	9.61468e-05	0.00639827	AL845331.1	NA	NA	NA	NA	NA	NA
-2.69447	4.58656	0.00754522	0.0789457	OR51E1	NA	NA	NA	NA	NA	NA
-2.70135	-3.38736	0.00239083	0.0401376	LINC02492	NA	NA	NA	NA	NA	NA
-2.70658	3.06192	1.77361e-06	0.000435788	CNTN3	NA	NA	NA	NA	NA	NA
-2.72325	-0.0996695	0.000121422	0.0072584	CABCOCO1	NA	NA	NA	NA	NA	NA
-2.73344	-0.305533	0.000360196	0.0134199	LINC00842	1.56595e-30	2.31767	0.111	0.005	1.8259e-26	tumor
-2.73893	0.0367265	0.0113807	0.0996852	AZGP1P1	NA	NA	NA	NA	NA	NA
-2.74314	3.12554	0.00212223	0.0372665	C8orf34-AS1	1.50084e-35	4.36111	0.114	0.001	1.74998e-31	tumor
-2.80016	-2.9641	0.00192778	0.0355512	AL163540.1	NA	NA	NA	NA	NA	NA
-2.81541	9.78187	1.06303e-05	0.00156486	STEAP2	NA	NA	NA	NA	NA	NA
-2.82492	-0.219708	0.00163209	0.0319376	APELA	NA	NA	NA	NA	NA	NA
-2.88188	7.8323	0.000238807	0.0106721	SLC45A3	NA	NA	NA	NA	NA	NA
-2.89198	-2.82918	0.00993253	0.0927838	RNU6-848P	NA	NA	NA	NA	NA	NA
-2.91147	-2.6031	0.00492803	0.0620062	HNRNPA1P33	NA	NA	NA	NA	NA	NA
-3.00812	0.414912	0.00531879	0.0646536	CYP4F30P	NA	NA	NA	NA	NA	NA
-3.01872	1.52913	0.00494864	0.0621434	ARLNC1	NA	NA	NA	NA	NA	NA
-3.02478	-2.55315	0.00095048	0.0235452	POTEF-AS1	NA	NA	NA	NA	NA	NA
-3.02568	-1.99437	0.00968321	0.0915085	HS3ST4	NA	NA	NA	NA	NA	NA
-3.04282	5.4527	0.000594701	0.017805	RPL7P16	NA	NA	NA	NA	NA	NA
-3.15611	5.50305	0.00211643	0.0372225	GRIN3A	NA	NA	NA	NA	NA	NA
-3.16221	1.24215	0.00163243	0.0319376	AL445644.1	NA	NA	NA	NA	NA	NA
-3.19694	-2.32639	0.00367475	0.0518343	AC005100.2	NA	NA	NA	NA	NA	NA
-3.226	0.0926774	0.00655612	0.0728322	PPP3R2	NA	NA	NA	NA	NA	NA
-3.24251	6.27283	7.99138e-06	0.00130263	MAOA	NA	NA	NA	NA	NA	NA
-3.25352	3.09467	0.00030278	0.0121461	CHRNA2	NA	NA	NA	NA	NA	NA
-3.2805	-2.16725	0.00339946	0.049627	DYTN	NA	NA	NA	NA	NA	NA
-3.29214	-0.664031	0.00299732	0.0458391	AL008707.1	NA	NA	NA	NA	NA	NA
-3.70729	-0.507332	0.000619532	0.0182882	LINC02469	NA	NA	NA	NA	NA	NA
-4.18955	0.916593	4.55924e-07	0.0001656	BMPR1B-DT	NA	NA	NA	NA	NA	NA
-4.42924	-1.43218	0.00250365	0.0411925	PCAT4	NA	NA	NA	NA	NA	NA
-4.56411	6.20864	2.56482e-10	8.5706e-07	BMPR1B	NA	NA	NA	NA	NA	NA
-4.96374	10.0218	8.62551e-06	0.00135319	KLK3	NA	NA	NA	NA	NA	NA
-5.12064	9.38545	1.16702e-06	0.00031705	KLK2	NA	NA	NA	NA	NA	NA
-6.86278	2.1771	0.000807744	0.0213541	NPY	NA	NA	NA	NA	NA	NA
