# Supplementary material for: Single cell-transcriptomic analysis informs the lncRNA landscape in metastatic castration resistant prostate cancer
Source: NPJ Genom Med. 2024 Feb 23;9:14. doi: 10.1038/s41525-024-00401-3 (PMC10891057; doi:10.1038/s41525-024-00401-3)
Supplement: Supplementary file 6 — List of lncRNAs/protein coding genes associated with SCNC/adenocarcinoma histology [file 41525_2024_401_MOESM6_ESM.xlsx]

## Sheet: Supplementary.Table5
Supplementary Table 5: List of lncRNAs/protein coding genes associated with SCNC/adenocarcinoma histology
Note: Downregulated genes are associated with SCNC and upregulated genes are associated with adenocarcinoma
Single cell p-value	Single cell average log fold change	Single cell percentage cells positive group 1	Single cell percentage cells positive group 2	Single cell adjusted p-value	Genes	LncRNA p-value	LncRNA average log 2 fold change	LncRNA percentage cells positive group 1	LncRNA percentage cells positive group 2	LncRNA adjusted p-value	LncRNA cluster
2.24866e-197	-10.8222	0.001	0.446	1.03202e-192	GRP	NA	NA	NA	NA	NA	NA
4.47189e-189	-9.60587	0.001	0.434	2.05238e-184	CALCA	NA	NA	NA	NA	NA	NA
1.9204e-172	-8.72515	0.007	0.458	8.81366e-168	CHGA	NA	NA	NA	NA	NA	NA
3.27019e-182	-8.53471	0.004	0.446	1.50086e-177	CLDN11	NA	NA	NA	NA	NA	NA
1.48064e-194	-8.43605	0	0.428	6.79541e-190	ASCL1	NA	NA	NA	NA	NA	NA
6.53218e-171	-7.86293	0.004	0.422	2.99794e-166	AOC1	NA	NA	NA	NA	NA	NA
2.18788e-166	-7.30693	0.001	0.38	1.00413e-161	SCG2	NA	NA	NA	NA	NA	NA
2.66206e-103	-6.65263	0	0.235	1.22175e-98	OTOP3	NA	NA	NA	NA	NA	NA
1.36208e-81	-6.58135	0.001	0.199	6.25127e-77	CGA	NA	NA	NA	NA	NA	NA
7.21365e-104	-6.53683	0.011	0.331	3.31071e-99	VIL1	NA	NA	NA	NA	NA	NA
4.07804e-122	-6.30358	0.012	0.386	1.87162e-117	TRPM8	NA	NA	NA	NA	NA	NA
1.18801e-145	-6.27972	0.006	0.392	5.45235e-141	SCGN	NA	NA	NA	NA	NA	NA
1.233e-152	-6.09896	0.001	0.349	5.65887e-148	NSG2	NA	NA	NA	NA	NA	NA
7.04578e-101	-6.05001	0.002	0.247	3.23366e-96	FIBCD1	NA	NA	NA	NA	NA	NA
3.50802e-45	-5.97363	0.06	0.355	1.61001e-40	TMEM45A	NA	NA	NA	NA	NA	NA
4.62641e-60	-5.95502	0.001	0.145	2.12329e-55	NR0B2	NA	NA	NA	NA	NA	NA
1.67117e-140	-5.91362	0.004	0.355	7.66983e-136	ST18	NA	NA	NA	NA	NA	NA
4.1912e-114	-5.8345	0.001	0.265	1.92355e-109	MC4R	NA	NA	NA	NA	NA	NA
2.52632e-84	-5.80801	0	0.193	1.15945e-79	HOXB-AS3	NA	NA	NA	NA	NA	NA
6.87438e-159	-5.79761	0.003	0.392	3.155e-154	SCG3	NA	NA	NA	NA	NA	NA
5.51469e-97	-5.79676	0.006	0.277	2.53097e-92	CADM2	NA	NA	NA	NA	NA	NA
3.53644e-36	-5.76885	0.066	0.331	1.62305e-31	TUBB2B	NA	NA	NA	NA	NA	NA
3.0053e-84	-5.74489	0.001	0.199	1.37928e-79	SFTA3	NA	NA	NA	NA	NA	NA
1.6215e-86	-5.73527	0.035	0.416	7.44189e-82	BEX1	NA	NA	NA	NA	NA	NA
2.40126e-108	-5.71827	0.004	0.289	1.10206e-103	COL22A1	NA	NA	NA	NA	NA	NA
5.24546e-95	-5.66489	0.001	0.229	2.40741e-90	MIR7-3HG	NA	NA	NA	NA	NA	NA
1.07816e-102	-5.63684	0.004	0.277	4.94823e-98	HOXB6	NA	NA	NA	NA	NA	NA
1.65942e-88	-5.5728	0.007	0.271	7.61589e-84	SPINK2	NA	NA	NA	NA	NA	NA
5.61844e-156	-5.56542	0.003	0.386	2.57859e-151	SYT4	NA	NA	NA	NA	NA	NA
2.48895e-82	-5.48366	0.002	0.211	1.1423e-77	PCSK2	NA	NA	NA	NA	NA	NA
5.75781e-131	-5.42733	0.002	0.319	2.64255e-126	HOXB5	NA	NA	NA	NA	NA	NA
2.52259e-114	-5.41633	0.007	0.331	1.15774e-109	TMEM176A	NA	NA	NA	NA	NA	NA
3.74165e-64	-5.3476	0.009	0.223	1.71723e-59	DLL3	NA	NA	NA	NA	NA	NA
5.13256e-130	-5.31729	0.011	0.398	2.35559e-125	SYT1	NA	NA	NA	NA	NA	NA
6.77959e-126	-5.30177	0.006	0.343	3.11149e-121	PROX1	NA	NA	NA	NA	NA	NA
8.95641e-113	-5.2717	0.004	0.295	4.11054e-108	SLITRK6	NA	NA	NA	NA	NA	NA
5.58716e-57	-5.24206	0.016	0.247	2.56423e-52	AC024940.2	NA	NA	NA	NA	NA	NA
3.80289e-100	-5.22133	0.006	0.289	1.74534e-95	DDC	NA	NA	NA	NA	NA	NA
5.21214e-109	-5.16416	0.002	0.271	2.39211e-104	SNAP25	NA	NA	NA	NA	NA	NA
8.27063e-89	-4.98809	0.022	0.361	3.7958e-84	FIGN	NA	NA	NA	NA	NA	NA
1.50909e-74	-4.94764	0.008	0.241	6.92596e-70	PTPRN	NA	NA	NA	NA	NA	NA
6.64943e-90	-4.93797	0.006	0.265	3.05176e-85	NOL4	NA	NA	NA	NA	NA	NA
2.03992e-80	-4.91305	0.005	0.235	9.36219e-76	RET	NA	NA	NA	NA	NA	NA
2.82972e-79	-4.88809	0.028	0.367	1.2987e-74	ARHGEF10	NA	NA	NA	NA	NA	NA
3.05784e-137	-4.85482	0.008	0.386	1.4034e-132	CHGB	NA	NA	NA	NA	NA	NA
1.56754e-65	-4.73811	0.001	0.163	7.19422e-61	SLC35D3	NA	NA	NA	NA	NA	NA
2.8054e-76	-4.68893	0.001	0.187	1.28754e-71	AC139493.2	NA	NA	NA	NA	NA	NA
3.2024e-93	-4.67794	0.005	0.265	1.46974e-88	MUC13	NA	NA	NA	NA	NA	NA
8.83763e-80	-4.66455	0.003	0.211	4.05603e-75	DLL4	NA	NA	NA	NA	NA	NA
7.97564e-83	-4.65932	0.011	0.283	3.66042e-78	NRXN1	NA	NA	NA	NA	NA	NA
5.24546e-95	-4.63786	0.001	0.229	2.40741e-90	INSM1	NA	NA	NA	NA	NA	NA
1.30235e-104	-4.63104	0.014	0.355	5.97713e-100	RMST	NA	NA	NA	NA	NA	NA
5.48155e-47	-4.62318	0.001	0.12	2.51576e-42	FGF14-AS2	NA	NA	NA	NA	NA	NA
1.55188e-66	-4.57797	0.012	0.247	7.12236e-62	CSMD3	NA	NA	NA	NA	NA	NA
8.60882e-76	-4.57791	0.018	0.307	3.95102e-71	SCNN1A	NA	NA	NA	NA	NA	NA
2.3351e-91	-4.56967	0.004	0.247	1.0717e-86	NRCAM	NA	NA	NA	NA	NA	NA
8.24619e-69	-4.56339	0.002	0.181	3.78459e-64	CCL15	NA	NA	NA	NA	NA	NA
1.06722e-88	-4.54538	0.006	0.259	4.89801e-84	NPTX1	NA	NA	NA	NA	NA	NA
3.29494e-88	-4.54122	0.024	0.373	1.51221e-83	MS4A8	NA	NA	NA	NA	NA	NA
2.39819e-68	-4.52762	0.027	0.331	1.10065e-63	HEPACAM2	NA	NA	NA	NA	NA	NA
7.91612e-93	-4.48477	0.003	0.241	3.6331e-88	DLL1	NA	NA	NA	NA	NA	NA
2.71131e-56	-4.48346	0.003	0.157	1.24436e-51	STRA6	NA	NA	NA	NA	NA	NA
9.72365e-106	-4.47013	0.005	0.289	4.46267e-101	TRIM9	NA	NA	NA	NA	NA	NA
6.09139e-102	-4.45313	0.011	0.331	2.79564e-97	SCN3A	NA	NA	NA	NA	NA	NA
1.51281e-97	-4.44822	0.001	0.229	6.94305e-93	HOXC10	NA	NA	NA	NA	NA	NA
5.37683e-68	-4.44321	0.004	0.193	2.4677e-63	LGR5	NA	NA	NA	NA	NA	NA
1.68008e-73	-4.4346	0	0.169	7.71074e-69	AL122019.1	NA	NA	NA	NA	NA	NA
1.6222e-39	-4.43196	0.013	0.181	7.44508e-35	DLX5	NA	NA	NA	NA	NA	NA
4.85825e-79	-4.42384	0.008	0.253	2.2297e-74	GLYATL3	NA	NA	NA	NA	NA	NA
8.43886e-33	-4.4105	0.056	0.295	3.87302e-28	CACNA1A	NA	NA	NA	NA	NA	NA
8.85971e-71	-4.40922	0.011	0.253	4.06616e-66	ENPP2	NA	NA	NA	NA	NA	NA
1.69964e-89	-4.40673	0.014	0.319	7.8005e-85	CRMP1	NA	NA	NA	NA	NA	NA
1.11915e-46	-4.40344	0	0.108	5.13632e-42	CPN1	NA	NA	NA	NA	NA	NA
2.98976e-91	-4.36922	0.009	0.289	1.37215e-86	CPLX2	NA	NA	NA	NA	NA	NA
2.08205e-49	-4.3641	0.001	0.12	9.55558e-45	RNF183	NA	NA	NA	NA	NA	NA
3.40938e-63	-4.35247	0.025	0.307	1.56473e-58	HOXA9	NA	NA	NA	NA	NA	NA
1.37265e-57	-4.30759	0	0.127	6.29978e-53	RPRM	NA	NA	NA	NA	NA	NA
4.16806e-73	-4.30351	0.017	0.295	1.91293e-68	MUCL1	NA	NA	NA	NA	NA	NA
7.07353e-47	-4.28041	0	0.102	3.2464e-42	RBP4	NA	NA	NA	NA	NA	NA
6.69177e-97	-4.26006	0.004	0.259	3.07119e-92	PEX5L	NA	NA	NA	NA	NA	NA
1.24511e-87	-4.25873	0.015	0.325	5.71441e-83	RASSF6	NA	NA	NA	NA	NA	NA
3.55627e-76	-4.23167	0.018	0.307	1.63215e-71	SGSM1	NA	NA	NA	NA	NA	NA
7.67482e-70	-4.21626	0.003	0.193	3.52236e-65	GRAMD2A	NA	NA	NA	NA	NA	NA
5.15372e-81	-4.21028	0.036	0.404	2.3653e-76	CNKSR3	NA	NA	NA	NA	NA	NA
1.70589e-56	-4.20209	0.053	0.386	7.82918e-52	C9orf3	NA	NA	NA	NA	NA	NA
9.17597e-42	-4.18587	0.005	0.139	4.21131e-37	AL109613.1	NA	NA	NA	NA	NA	NA
4.70665e-29	-4.15022	0.004	0.102	2.16011e-24	MLIP	NA	NA	NA	NA	NA	NA
2.85933e-66	-4.11939	0.002	0.175	1.31229e-61	SNCAIP	NA	NA	NA	NA	NA	NA
1.20776e-75	-4.1059	0.016	0.295	5.54303e-71	FRAS1	NA	NA	NA	NA	NA	NA
4.58894e-71	-4.10088	0.006	0.217	2.10609e-66	SCN3B	NA	NA	NA	NA	NA	NA
4.42331e-60	-4.0267	0.001	0.145	2.03008e-55	SLC18A1	NA	NA	NA	NA	NA	NA
2.94709e-52	-3.99825	0.022	0.265	1.35257e-47	HSD17B13	NA	NA	NA	NA	NA	NA
3.26407e-51	-3.97767	0.008	0.187	1.49805e-46	CTHRC1	NA	NA	NA	NA	NA	NA
4.23567e-42	-3.97421	0.002	0.114	1.94396e-37	ZMAT4	NA	NA	NA	NA	NA	NA
1.05697e-62	-3.97219	0	0.145	4.85097e-58	AL590079.1	NA	NA	NA	NA	NA	NA
5.04497e-71	-3.93619	0	0.157	2.31539e-66	AL161658.1	NA	NA	NA	NA	NA	NA
6.04208e-28	-3.91683	0.015	0.157	2.77301e-23	HSPA2	NA	NA	NA	NA	NA	NA
3.00341e-57	-3.90517	0.004	0.169	1.37841e-52	RAMP2	NA	NA	NA	NA	NA	NA
4.42978e-52	-3.90111	0.001	0.127	2.03305e-47	LINC02562	NA	NA	NA	NA	NA	NA
4.24176e-53	-3.89411	0.006	0.175	1.94676e-48	PHGR1	NA	NA	NA	NA	NA	NA
2.4002e-77	-3.86532	0.003	0.205	1.10157e-72	FGF14	NA	NA	NA	NA	NA	NA
1.22542e-27	-3.85471	0.005	0.102	5.62408e-23	OVOL2	NA	NA	NA	NA	NA	NA
1.09935e-84	-3.83849	0.002	0.217	5.04545e-80	NKAIN2	NA	NA	NA	NA	NA	NA
3.2974e-76	-3.83676	0	0.175	1.51334e-71	TAAR1	NA	NA	NA	NA	NA	NA
3.2948e-38	-3.83458	0.003	0.114	1.51215e-33	HOXA7	NA	NA	NA	NA	NA	NA
8.86293e-41	-3.82806	0.003	0.12	4.06764e-36	HEY2	NA	NA	NA	NA	NA	NA
4.04633e-68	-3.81195	0.013	0.259	1.85706e-63	SHISA2	NA	NA	NA	NA	NA	NA
8.58052e-65	-3.80228	0.003	0.181	3.93803e-60	TENM3	NA	NA	NA	NA	NA	NA
1.36648e-44	-3.79484	0.002	0.12	6.27144e-40	IL17C	NA	NA	NA	NA	NA	NA
1.41665e-74	-3.78989	0.027	0.355	6.50171e-70	PCSK1N	NA	NA	NA	NA	NA	NA
9.94389e-78	-3.76802	0.005	0.229	4.56375e-73	CNTN1	NA	NA	NA	NA	NA	NA
8.83291e-53	-3.76321	0.007	0.181	4.05387e-48	HOXD8	NA	NA	NA	NA	NA	NA
5.83522e-50	-3.75684	0.011	0.199	2.67807e-45	KCNH6	NA	NA	NA	NA	NA	NA
5.16855e-44	-3.74526	0	0.102	2.37211e-39	BAALC	NA	NA	NA	NA	NA	NA
2.09523e-12	-3.7322	0.044	0.169	9.61606e-08	DEGS2	NA	NA	NA	NA	NA	NA
6.64319e-65	-3.69854	0.009	0.229	3.04889e-60	SLC38A11	NA	NA	NA	NA	NA	NA
1.42227e-15	-3.69412	0.035	0.169	6.52749e-11	SCRN1	NA	NA	NA	NA	NA	NA
7.60233e-56	-3.67958	0.014	0.235	3.48909e-51	PEG10	NA	NA	NA	NA	NA	NA
7.37058e-67	-3.66956	0.06	0.446	3.38273e-62	APOD	NA	NA	NA	NA	NA	NA
2.02104e-57	-3.65936	0.007	0.193	9.27556e-53	DLX6	NA	NA	NA	NA	NA	NA
5.04085e-54	-3.62631	0.021	0.265	2.3135e-49	AGR3	NA	NA	NA	NA	NA	NA
3.02296e-25	-3.60304	0.009	0.12	1.38739e-20	C19orf57	NA	NA	NA	NA	NA	NA
4.85214e-61	-3.58425	0.013	0.241	2.22689e-56	FXYD6	NA	NA	NA	NA	NA	NA
1.07491e-64	-3.57612	0.011	0.241	4.93331e-60	MAGED4B	NA	NA	NA	NA	NA	NA
5.47985e-16	-3.56467	0.088	0.271	2.51498e-11	PDCD6IPP2	NA	NA	NA	NA	NA	NA
1.26178e-41	-3.56317	0.001	0.108	5.79094e-37	KCNK9	NA	NA	NA	NA	NA	NA
5.2377e-27	-3.55486	0.304	0.596	2.40384e-22	SEC11C	NA	NA	NA	NA	NA	NA
7.5847e-56	-3.54897	0.004	0.169	3.481e-51	ST8SIA5	NA	NA	NA	NA	NA	NA
3.53791e-35	-3.51276	0.002	0.102	1.62372e-30	CFHR3	NA	NA	NA	NA	NA	NA
3.72813e-32	-3.49301	0.018	0.181	1.71103e-27	DBNDD2	NA	NA	NA	NA	NA	NA
2.72406e-56	-3.4877	0.011	0.217	1.25021e-51	RASAL1	NA	NA	NA	NA	NA	NA
1.26333e-39	-3.48412	0.045	0.301	5.79804e-35	C1orf210	NA	NA	NA	NA	NA	NA
1.05516e-27	-3.47508	0.01	0.133	4.84266e-23	KIF19	NA	NA	NA	NA	NA	NA
2.08798e-50	-3.47275	0.07	0.416	9.58278e-46	TFF3	NA	NA	NA	NA	NA	NA
1.2745e-46	-3.44507	0.001	0.114	5.84932e-42	CCL15-CCL14	NA	NA	NA	NA	NA	NA
3.03229e-38	-3.44487	0.043	0.289	1.39167e-33	AL117329.1	NA	NA	NA	NA	NA	NA
1.43055e-27	-3.43415	0.005	0.102	6.56549e-23	PITX1	NA	NA	NA	NA	NA	NA
9.17357e-47	-3.42049	0.001	0.114	4.21021e-42	FAM163A	NA	NA	NA	NA	NA	NA
1.19036e-17	-3.39759	0.011	0.102	5.46315e-13	PPIC	NA	NA	NA	NA	NA	NA
1.00804e-38	-3.39293	0.008	0.151	4.6264e-34	PHYHIPL	NA	NA	NA	NA	NA	NA
2.39005e-40	-3.37857	0.011	0.175	1.09691e-35	NEURL1	NA	NA	NA	NA	NA	NA
1.60727e-92	-3.37582	0.006	0.271	7.37656e-88	LINC00607	NA	NA	NA	NA	NA	NA
1.56223e-53	-3.35982	0.036	0.325	7.16985e-49	ST14	NA	NA	NA	NA	NA	NA
2.04145e-52	-3.35402	0.012	0.211	9.36923e-48	AP000757.1	3.14711e-13	2.18291	0.132	0.021	3.66953e-09	monocyte/macrophage
1.03222e-42	-3.3408	0.002	0.12	4.73739e-38	LMO3	NA	NA	NA	NA	NA	NA
1.54666e-36	-3.33114	0.04	0.277	7.09841e-32	RGS12	NA	NA	NA	NA	NA	NA
9.91876e-102	-3.31221	0.015	0.361	4.55222e-97	KIT	NA	NA	NA	NA	NA	NA
1.22806e-44	-3.30387	0.016	0.211	5.63616e-40	DPYSL3	NA	NA	NA	NA	NA	NA
6.06325e-49	-3.2694	0.03	0.289	2.78273e-44	PTPRN2	NA	NA	NA	NA	NA	NA
3.6187e-56	-3.26484	0.007	0.193	1.6608e-51	LINC01116	NA	NA	NA	NA	NA	NA
1.82436e-34	-3.26319	0.01	0.151	8.37289e-30	MYRF	NA	NA	NA	NA	NA	NA
1.87516e-39	-3.24688	0.008	0.157	8.60603e-35	TMEM176B	NA	NA	NA	NA	NA	NA
1.72342e-24	-3.24505	0.01	0.12	7.90963e-20	CNTNAP3B	NA	NA	NA	NA	NA	NA
6.91864e-31	-3.24317	0.006	0.12	3.17531e-26	CELF4	NA	NA	NA	NA	NA	NA
2.1136e-55	-3.24233	0.009	0.205	9.70038e-51	GPX2	NA	NA	NA	NA	NA	NA
5.58715e-100	-3.23613	0.004	0.271	2.56422e-95	SLIT2	NA	NA	NA	NA	NA	NA
3.06971e-33	-3.23522	0.013	0.163	1.40884e-28	BEX5	NA	NA	NA	NA	NA	NA
4.52747e-23	-3.23517	0.011	0.12	2.07788e-18	PCBP3	NA	NA	NA	NA	NA	NA
3.1077e-47	-3.22846	0.02	0.241	1.42628e-42	LSAMP	NA	NA	NA	NA	NA	NA
1.69951e-46	-3.22764	0.061	0.373	7.79991e-42	ETS2	NA	NA	NA	NA	NA	NA
8.96718e-45	-3.21626	0.002	0.12	4.11549e-40	ISL1	NA	NA	NA	NA	NA	NA
1.24514e-73	-3.19714	0.016	0.295	5.71457e-69	NCAM1	NA	NA	NA	NA	NA	NA
9.34926e-21	-3.19489	0.079	0.289	4.29084e-16	FBXW7	NA	NA	NA	NA	NA	NA
3.91778e-45	-3.19327	0.019	0.229	1.79806e-40	TMEM150C	NA	NA	NA	NA	NA	NA
8.11712e-40	-3.18759	0.051	0.319	3.72535e-35	SLCO3A1	NA	NA	NA	NA	NA	NA
1.18127e-52	-3.18587	0.002	0.139	5.42146e-48	FAM83E	NA	NA	NA	NA	NA	NA
3.7735e-60	-3.18317	0.001	0.151	1.73185e-55	PTCHD4	NA	NA	NA	NA	NA	NA
3.96212e-16	-3.15791	0.066	0.235	1.81842e-11	GGH	NA	NA	NA	NA	NA	NA
3.88699e-33	-3.13308	0.012	0.157	1.78393e-28	GRIK1	NA	NA	NA	NA	NA	NA
3.48807e-40	-3.12437	0.026	0.241	1.60085e-35	USP41	NA	NA	NA	NA	NA	NA
2.8493e-60	-3.12322	0	0.133	1.30769e-55	LRRIQ4	NA	NA	NA	NA	NA	NA
4.93154e-51	-3.1217	0.003	0.145	2.26333e-46	SEZ6L	NA	NA	NA	NA	NA	NA
6.5334e-27	-3.09188	0.013	0.145	2.9985e-22	ENC1	NA	NA	NA	NA	NA	NA
4.53402e-44	-3.08959	0.019	0.223	2.08089e-39	ADCY1	NA	NA	NA	NA	NA	NA
3.3646e-32	-3.07255	0.016	0.175	1.54418e-27	HOXB7	NA	NA	NA	NA	NA	NA
1.99148e-28	-3.0688	0.08	0.337	9.13988e-24	RIC8B	NA	NA	NA	NA	NA	NA
1.09509e-24	-3.05771	0.015	0.145	5.02593e-20	DOCK6	NA	NA	NA	NA	NA	NA
1.10532e-46	-3.04642	0.001	0.114	5.07285e-42	SOX2	NA	NA	NA	NA	NA	NA
5.6093e-31	-3.04171	0.073	0.337	2.57439e-26	MEST	NA	NA	NA	NA	NA	NA
2.58714e-52	-3.03502	0.001	0.133	1.18737e-47	NDST4	NA	NA	NA	NA	NA	NA
2.07766e-62	-3.02642	0.015	0.259	9.53543e-58	EFNA5	NA	NA	NA	NA	NA	NA
3.99164e-54	-3.01608	0.009	0.199	1.83196e-49	SYT13	NA	NA	NA	NA	NA	NA
2.59882e-49	-3.00898	0.029	0.283	1.19273e-44	SIM2	NA	NA	NA	NA	NA	NA
4.91645e-39	-3.00855	0.001	0.102	2.25641e-34	PTMAP15	NA	NA	NA	NA	NA	NA
9.25679e-73	-2.97936	0.008	0.241	4.24841e-68	SCN2A	NA	NA	NA	NA	NA	NA
6.38113e-57	-2.97618	0.003	0.163	2.92862e-52	INSRR	NA	NA	NA	NA	NA	NA
3.40942e-77	-2.97355	0.003	0.205	1.56475e-72	CPHL1P	NA	NA	NA	NA	NA	NA
5.61091e-39	-2.97125	0.007	0.145	2.57513e-34	LINC01915	NA	NA	NA	NA	NA	NA
1.00719e-70	-2.96363	0.006	0.217	4.6225e-66	KCNJ3	NA	NA	NA	NA	NA	NA
1.80912e-32	-2.9617	0.01	0.145	8.30294e-28	PCDHB4	NA	NA	NA	NA	NA	NA
1.24761e-36	-2.95831	0.003	0.114	5.72591e-32	AC005538.3	NA	NA	NA	NA	NA	NA
1.1563e-08	-2.95564	0.026	0.108	0.000530684	ADGRL1	NA	NA	NA	NA	NA	NA
4.39218e-59	-2.95433	0.005	0.181	2.01579e-54	RIPPLY3	NA	NA	NA	NA	NA	NA
2.18368e-34	-2.94469	0.017	0.187	1.0022e-29	SMPD3	NA	NA	NA	NA	NA	NA
2.9245e-34	-2.93366	0.008	0.139	1.3422e-29	PCDHA12	NA	NA	NA	NA	NA	NA
5.39253e-12	-2.92912	0.024	0.12	2.4749e-07	SLC7A14-AS1	NA	NA	NA	NA	NA	NA
1.40536e-38	-2.92584	0.102	0.434	6.44991e-34	TENT5A	NA	NA	NA	NA	NA	NA
8.11602e-38	-2.91335	0.005	0.133	3.72485e-33	IGFBPL1	NA	NA	NA	NA	NA	NA
6.9875e-17	-2.90769	0.015	0.114	3.20691e-12	NFASC	NA	NA	NA	NA	NA	NA
5.19556e-48	-2.88198	0.007	0.169	2.3845e-43	AL161785.1	NA	NA	NA	NA	NA	NA
4.02747e-20	-2.88134	0.051	0.229	1.84841e-15	IFI27L1	NA	NA	NA	NA	NA	NA
3.00551e-13	-2.87893	0.019	0.114	1.37938e-08	EPHA4	NA	NA	NA	NA	NA	NA
3.26219e-22	-2.87828	0.127	0.38	1.49718e-17	CBFA2T2	NA	NA	NA	NA	NA	NA
1.44292e-45	-2.87297	0.06	0.367	6.62229e-41	SRGAP1	NA	NA	NA	NA	NA	NA
2.52817e-23	-2.86275	0.02	0.157	1.16031e-18	RANBP17	NA	NA	NA	NA	NA	NA
8.01919e-30	-2.84424	0.006	0.114	3.68041e-25	MCOLN3	NA	NA	NA	NA	NA	NA
1.02756e-11	-2.83954	0.027	0.127	4.71599e-07	RPS6KL1	NA	NA	NA	NA	NA	NA
7.16125e-44	-2.83876	0.012	0.187	3.28665e-39	KCNJ6	NA	NA	NA	NA	NA	NA
1.1601e-33	-2.83811	0.065	0.331	5.32428e-29	PEMT	NA	NA	NA	NA	NA	NA
2.75389e-26	-2.82961	0.119	0.392	1.2639e-21	SPPL2B	NA	NA	NA	NA	NA	NA
1.79105e-26	-2.81871	0.005	0.102	8.22002e-22	BX470102.1	NA	NA	NA	NA	NA	NA
3.82812e-14	-2.81602	0.018	0.114	1.75692e-09	LRRC34	NA	NA	NA	NA	NA	NA
4.92404e-12	-2.81378	0.064	0.205	2.25989e-07	ARHGAP33	NA	NA	NA	NA	NA	NA
2.16619e-24	-2.81058	0.056	0.265	9.94173e-20	CDKN2C	NA	NA	NA	NA	NA	NA
5.10669e-38	-2.79595	0.086	0.404	2.34372e-33	BEX2	NA	NA	NA	NA	NA	NA
2.06113e-76	-2.77238	0	0.169	9.45957e-72	KCNB2	NA	NA	NA	NA	NA	NA
7.14404e-24	-2.76893	0.009	0.114	3.27876e-19	JAG2	NA	NA	NA	NA	NA	NA
2.72907e-33	-2.76737	0.021	0.199	1.25251e-28	SGCE	NA	NA	NA	NA	NA	NA
2.07894e-36	-2.76609	0.009	0.151	9.54129e-32	HOXB3	NA	NA	NA	NA	NA	NA
1.53223e-15	-2.75864	0.024	0.139	7.03218e-11	B3GNT8	NA	NA	NA	NA	NA	NA
2.44135e-40	-2.74802	0.031	0.259	1.12046e-35	RGS17	NA	NA	NA	NA	NA	NA
1.51338e-06	-2.74608	0.033	0.108	0.0694568	IDO1	NA	NA	NA	NA	NA	NA
2.64228e-35	-2.74519	0.005	0.127	1.21268e-30	RIMBP2	NA	NA	NA	NA	NA	NA
3.24643e-28	-2.7397	0.057	0.289	1.48995e-23	HYLS1	NA	NA	NA	NA	NA	NA
1.70114e-27	-2.72271	0.006	0.108	7.8074e-23	RGL3	NA	NA	NA	NA	NA	NA
8.30095e-19	-2.70017	0.011	0.108	3.80972e-14	NLRP2	NA	NA	NA	NA	NA	NA
5.6986e-22	-2.69751	0.07	0.283	2.61537e-17	FADS1	NA	NA	NA	NA	NA	NA
3.9747e-39	-2.69493	0.011	0.169	1.82419e-34	AL049828.1	NA	NA	NA	NA	NA	NA
1.88286e-19	-2.68556	0.037	0.193	8.6414e-15	SPA17	NA	NA	NA	NA	NA	NA
1.21747e-18	-2.68131	0.02	0.139	5.58756e-14	OSBPL6	NA	NA	NA	NA	NA	NA
6.12242e-25	-2.6742	0.019	0.163	2.80988e-20	EGLN3	NA	NA	NA	NA	NA	NA
1.02349e-25	-2.67173	0.019	0.163	4.69733e-21	ZNF618	NA	NA	NA	NA	NA	NA
2.52864e-12	-2.65804	0.041	0.163	1.16052e-07	B3GNT5	NA	NA	NA	NA	NA	NA
4.6558e-16	-2.65575	0.012	0.102	2.13678e-11	KRT7	NA	NA	NA	NA	NA	NA
1.02681e-14	-2.65027	0.017	0.114	4.71256e-10	DMKN	NA	NA	NA	NA	NA	NA
4.90697e-16	-2.6495	0.025	0.145	2.25205e-11	RIBC2	NA	NA	NA	NA	NA	NA
9.6039e-31	-2.64907	0.044	0.265	4.40771e-26	WLS	NA	NA	NA	NA	NA	NA
3.52523e-32	-2.63695	0.01	0.145	1.6179e-27	TMEM198	NA	NA	NA	NA	NA	NA
1.3418e-42	-2.63324	0.005	0.145	6.15818e-38	EPHA7	NA	NA	NA	NA	NA	NA
5.65297e-40	-2.63287	0.047	0.313	2.59443e-35	CADM1	NA	NA	NA	NA	NA	NA
6.32459e-60	-2.63137	0.004	0.175	2.90267e-55	KCNH5	NA	NA	NA	NA	NA	NA
2.06438e-37	-2.63011	0.085	0.398	9.47446e-33	RTL6	NA	NA	NA	NA	NA	NA
3.68556e-42	-2.62887	0.002	0.114	1.69149e-37	KIAA1211L	NA	NA	NA	NA	NA	NA
7.74477e-19	-2.62412	0.021	0.145	3.55446e-14	SLC36A4	NA	NA	NA	NA	NA	NA
6.09174e-23	-2.62333	0.049	0.241	2.79581e-18	NAV1	NA	NA	NA	NA	NA	NA
2.65768e-25	-2.62032	0.021	0.169	1.21974e-20	HOXA10-AS	NA	NA	NA	NA	NA	NA
8.14025e-25	-2.61768	0.074	0.307	3.73597e-20	APP	NA	NA	NA	NA	NA	NA
1.19918e-29	-2.60449	0.007	0.12	5.50365e-25	TMEM179	NA	NA	NA	NA	NA	NA
2.4372e-12	-2.59709	0.038	0.157	1.11855e-07	RFX2	NA	NA	NA	NA	NA	NA
3.44862e-12	-2.58922	0.041	0.163	1.58275e-07	TP53I3	NA	NA	NA	NA	NA	NA
6.56986e-37	-2.57504	0.002	0.102	3.01524e-32	RASSF10	NA	NA	NA	NA	NA	NA
1.78258e-13	-2.56552	0.087	0.259	8.18115e-09	CRELD2	NA	NA	NA	NA	NA	NA
8.89488e-20	-2.56313	0.126	0.361	4.0823e-15	FANCL	NA	NA	NA	NA	NA	NA
1.24486e-51	-2.55743	0.006	0.175	5.71331e-47	MAGED4	NA	NA	NA	NA	NA	NA
2.63303e-07	-2.55515	0.096	0.211	0.0120843	LNX1	NA	NA	NA	NA	NA	NA
2.47769e-58	-2.54812	0.002	0.157	1.13713e-53	AC022893.2	NA	NA	NA	NA	NA	NA
3.0307e-29	-2.54701	0.069	0.325	1.39094e-24	CDKN2A	NA	NA	NA	NA	NA	NA
1.65744e-27	-2.53691	0.005	0.102	7.6068e-23	CRYBA2	NA	NA	NA	NA	NA	NA
1.78135e-37	-2.53332	0.004	0.12	8.17552e-33	RAB39A	NA	NA	NA	NA	NA	NA
2.18934e-18	-2.52646	0.063	0.247	1.0048e-13	CCNE2	NA	NA	NA	NA	NA	NA
8.70427e-43	-2.52522	0.033	0.277	3.99483e-38	RTKN2	NA	NA	NA	NA	NA	NA
3.49886e-12	-2.5129	0.017	0.102	1.6058e-07	AC016205.1	NA	NA	NA	NA	NA	NA
3.19139e-36	-2.51128	0.023	0.217	1.46469e-31	PCLO	NA	NA	NA	NA	NA	NA
2.34473e-18	-2.51128	0.064	0.253	1.07611e-13	PACS2	NA	NA	NA	NA	NA	NA
3.23519e-22	-2.50189	0.123	0.38	1.48479e-17	SREBF2	NA	NA	NA	NA	NA	NA
1.71502e-11	-2.49498	0.069	0.211	7.87106e-07	LCORL	NA	NA	NA	NA	NA	NA
3.81687e-24	-2.48805	0.031	0.199	1.75175e-19	HOXA10	NA	NA	NA	NA	NA	NA
1.63832e-84	-2.47905	0	0.187	7.51907e-80	CALCP	NA	NA	NA	NA	NA	NA
1.42084e-32	-2.47624	0.041	0.265	6.52093e-28	TMEM45B	NA	NA	NA	NA	NA	NA
3.73264e-08	-2.47009	0.031	0.114	0.0017131	ZDBF2	NA	NA	NA	NA	NA	NA
1.35909e-23	-2.46863	0.034	0.205	6.23756e-19	S100A13	NA	NA	NA	NA	NA	NA
2.70882e-55	-2.46606	0.052	0.386	1.24321e-50	ALDH1A1	NA	NA	NA	NA	NA	NA
4.81097e-24	-2.46106	0.039	0.223	2.20799e-19	FAAH	NA	NA	NA	NA	NA	NA
4.94708e-19	-2.45943	0.158	0.404	2.27046e-14	SDC4	NA	NA	NA	NA	NA	NA
1.51538e-22	-2.45088	0.015	0.139	6.95486e-18	TSPAN7	NA	NA	NA	NA	NA	NA
5.9177e-19	-2.44763	0.068	0.265	2.71593e-14	PRUNE2	NA	NA	NA	NA	NA	NA
3.16986e-34	-2.44738	0.01	0.151	1.45481e-29	MISP	NA	NA	NA	NA	NA	NA
1.91033e-15	-2.44693	0.038	0.175	8.76747e-11	MIRLET7BHG	NA	NA	NA	NA	NA	NA
8.67078e-109	-2.44136	0.002	0.265	3.97945e-104	NKX2-1	NA	NA	NA	NA	NA	NA
3.25386e-07	-2.43952	0.086	0.205	0.0149336	CLOCK	NA	NA	NA	NA	NA	NA
9.16137e-11	-2.43588	0.096	0.253	4.20461e-06	ARHGEF39	NA	NA	NA	NA	NA	NA
1.65228e-20	-2.42654	0.032	0.187	7.58313e-16	IGFBP3	NA	NA	NA	NA	NA	NA
5.11571e-14	-2.42298	0.029	0.145	2.34786e-09	SESTD1	NA	NA	NA	NA	NA	NA
8.49209e-09	-2.41059	0.049	0.157	0.000389745	TMEM260	NA	NA	NA	NA	NA	NA
3.00774e-22	-2.40725	0.024	0.169	1.3804e-17	LRP11	NA	NA	NA	NA	NA	NA
1.99867e-35	-2.4044	0.106	0.434	9.17291e-31	STMN3	NA	NA	NA	NA	NA	NA
1.08499e-22	-2.40321	0.017	0.145	4.97956e-18	TSPAN15	NA	NA	NA	NA	NA	NA
6.38855e-20	-2.40018	0.01	0.108	2.93203e-15	PCDHB3	NA	NA	NA	NA	NA	NA
2.64666e-15	-2.39835	0.103	0.295	1.21468e-10	SPIN1	NA	NA	NA	NA	NA	NA
1.08648e-27	-2.39136	0.013	0.145	4.98641e-23	EFR3B	NA	NA	NA	NA	NA	NA
5.13786e-19	-2.38967	0.029	0.169	2.35802e-14	PLS1	NA	NA	NA	NA	NA	NA
4.86045e-24	-2.38933	0.049	0.247	2.2307e-19	BASP1	NA	NA	NA	NA	NA	NA
3.14018e-14	-2.38899	0.026	0.139	1.44119e-09	E2F1	NA	NA	NA	NA	NA	NA
4.28182e-23	-2.38691	0.018	0.151	1.96514e-18	SMOC2	NA	NA	NA	NA	NA	NA
3.37506e-12	-2.3805	0.033	0.145	1.54898e-07	URB1-AS1	NA	NA	NA	NA	NA	NA
4.62389e-23	-2.37571	0.027	0.181	2.12214e-18	FAM161A	NA	NA	NA	NA	NA	NA
1.80542e-23	-2.3721	0.05	0.247	8.28597e-19	HYI	NA	NA	NA	NA	NA	NA
2.20214e-18	-2.37136	0.051	0.223	1.01067e-13	CNTNAP2	NA	NA	NA	NA	NA	NA
3.88392e-13	-2.35735	0.024	0.127	1.78253e-08	AC097534.2	NA	NA	NA	NA	NA	NA
4.11741e-19	-2.35278	0.125	0.367	1.88969e-14	NSD2	NA	NA	NA	NA	NA	NA
3.22628e-18	-2.35258	0.026	0.157	1.4807e-13	PHLDB1	NA	NA	NA	NA	NA	NA
9.58873e-24	-2.34505	0.034	0.205	4.40075e-19	GLB1L2	NA	NA	NA	NA	NA	NA
5.79067e-37	-2.34251	0.002	0.102	2.65763e-32	AC090241.2	NA	NA	NA	NA	NA	NA
1.13009e-06	-2.34076	0.03	0.102	0.0518654	AC139769.1	NA	NA	NA	NA	NA	NA
3.38901e-18	-2.3377	0.053	0.223	1.55538e-13	ADGRV1	NA	NA	NA	NA	NA	NA
2.69707e-26	-2.32891	0.01	0.127	1.23782e-21	MYCL	NA	NA	NA	NA	NA	NA
1.11612e-16	-2.32755	0.026	0.151	5.12244e-12	CA8	NA	NA	NA	NA	NA	NA
1.53599e-14	-2.32755	0.021	0.127	7.04941e-10	FAM111B	NA	NA	NA	NA	NA	NA
4.29924e-34	-2.32142	0.488	0.855	1.97314e-29	CD47	NA	NA	NA	NA	NA	NA
4.87902e-25	-2.32108	0.021	0.169	2.23923e-20	ZFHX4	NA	NA	NA	NA	NA	NA
4.96399e-29	-2.31438	0.069	0.325	2.27823e-24	RAMP1	NA	NA	NA	NA	NA	NA
7.73525e-41	-2.31215	0.023	0.235	3.55009e-36	TGFB2	NA	NA	NA	NA	NA	NA
6.63595e-17	-2.31093	0.296	0.542	3.04557e-12	H2AFY	NA	NA	NA	NA	NA	NA
9.92341e-16	-2.30856	0.018	0.12	4.55435e-11	ILDR1	NA	NA	NA	NA	NA	NA
1.11503e-21	-2.30666	0.092	0.325	5.11742e-17	SQLE	NA	NA	NA	NA	NA	NA
8.84354e-13	-2.29886	0.045	0.175	4.05874e-08	NRM	NA	NA	NA	NA	NA	NA
9.42509e-07	-2.29883	0.136	0.265	0.0432564	HSPA4L	NA	NA	NA	NA	NA	NA
4.79905e-15	-2.29734	0.023	0.133	2.20252e-10	ANKS6	NA	NA	NA	NA	NA	NA
3.04744e-25	-2.297	0.047	0.247	1.39862e-20	EXTL3	NA	NA	NA	NA	NA	NA
1.5443e-16	-2.28899	0.012	0.102	7.08756e-12	ADAM22	NA	NA	NA	NA	NA	NA
7.98959e-29	-2.28641	0.006	0.114	3.66682e-24	MUC5B	NA	NA	NA	NA	NA	NA
4.46071e-31	-2.28496	0.34	0.729	2.04724e-26	COTL1	NA	NA	NA	NA	NA	NA
3.00123e-44	-2.27597	0.053	0.349	1.37741e-39	VAV2	NA	NA	NA	NA	NA	NA
6.75813e-24	-2.27328	0.064	0.283	3.10164e-19	TBX3	NA	NA	NA	NA	NA	NA
4.75573e-35	-2.272	0.002	0.102	2.18264e-30	HOXD-AS2	NA	NA	NA	NA	NA	NA
3.35165e-16	-2.2693	0.292	0.5	1.53824e-11	AC011479.4	5.19817e-81	2.90082	0.528	0.17	6.06107e-77	tumor
4.96452e-17	-2.26176	0.074	0.259	2.27847e-12	RNU6-5P	NA	NA	NA	NA	NA	NA
7.91857e-32	-2.26155	0.015	0.169	3.63423e-27	CDH7	NA	NA	NA	NA	NA	NA
1.44223e-12	-2.25741	0.06	0.205	6.61913e-08	RCE1	NA	NA	NA	NA	NA	NA
5.91974e-09	-2.24994	0.103	0.247	0.000271687	CSNK1E	NA	NA	NA	NA	NA	NA
6.24093e-20	-2.23521	0.02	0.145	2.86427e-15	MAP2	NA	NA	NA	NA	NA	NA
5.87614e-13	-2.22623	0.02	0.114	2.69685e-08	FKBP7	NA	NA	NA	NA	NA	NA
1.19288e-54	-2.21621	0.001	0.133	5.47471e-50	AC104985.1	NA	NA	NA	NA	NA	NA
1.5348e-27	-2.21486	0.014	0.151	7.04398e-23	LINC01748	NA	NA	NA	NA	NA	NA
2.27691e-19	-2.21482	0.054	0.235	1.04499e-14	CRTC1	NA	NA	NA	NA	NA	NA
6.73665e-28	-2.21294	0.056	0.283	3.09178e-23	MLLT11	NA	NA	NA	NA	NA	NA
5.5471e-14	-2.20868	0.132	0.337	2.54584e-09	SLC39A3	NA	NA	NA	NA	NA	NA
4.42673e-17	-2.202	0.097	0.307	2.03165e-12	TP53I13	NA	NA	NA	NA	NA	NA
3.47135e-37	-2.20017	0.021	0.211	1.59318e-32	EPB41L4B	NA	NA	NA	NA	NA	NA
4.38812e-54	-2.19957	0.005	0.169	2.01393e-49	GOLGA6L7	NA	NA	NA	NA	NA	NA
1.88735e-19	-2.19725	0.028	0.169	8.662e-15	PNPLA7	NA	NA	NA	NA	NA	NA
5.36766e-16	-2.1947	0.012	0.102	2.46349e-11	HNF4G	NA	NA	NA	NA	NA	NA
3.03652e-23	-2.19451	0.007	0.102	1.39361e-18	B4GALNT1	NA	NA	NA	NA	NA	NA
1.22542e-27	-2.19108	0.005	0.102	5.62408e-23	KCNH7	NA	NA	NA	NA	NA	NA
6.99964e-30	-2.18787	0.084	0.361	3.21249e-25	GNG4	NA	NA	NA	NA	NA	NA
1.62379e-12	-2.18435	0.077	0.235	7.45239e-08	ERLIN1	NA	NA	NA	NA	NA	NA
6.77603e-17	-2.17657	0.219	0.458	3.10986e-12	STMN1	NA	NA	NA	NA	NA	NA
1.5316e-17	-2.17563	0.011	0.102	7.02927e-13	TMEM63C	NA	NA	NA	NA	NA	NA
1.04014e-23	-2.17543	0.04	0.223	4.77373e-19	TUSC3	NA	NA	NA	NA	NA	NA
5.85902e-74	-2.1754	0.009	0.247	2.689e-69	UNC79	NA	NA	NA	NA	NA	NA
1.61169e-07	-2.17312	0.051	0.151	0.00739683	ATP9A	NA	NA	NA	NA	NA	NA
1.64381e-27	-2.16173	0.051	0.271	7.54424e-23	PLEKHG3	NA	NA	NA	NA	NA	NA
1.49309e-10	-2.15661	0.035	0.139	6.85253e-06	SULT2B1	NA	NA	NA	NA	NA	NA
7.01768e-20	-2.15334	0.015	0.127	3.22076e-15	DISP1	NA	NA	NA	NA	NA	NA
1.59256e-11	-2.15181	0.024	0.12	7.30906e-07	OGDHL	NA	NA	NA	NA	NA	NA
7.25304e-35	-2.14824	0.014	0.175	3.32878e-30	GNAO1	NA	NA	NA	NA	NA	NA
2.16321e-57	-2.14781	0	0.133	9.92807e-53	AC005538.1	NA	NA	NA	NA	NA	NA
1.49871e-17	-2.14545	0.193	0.446	6.87834e-13	HYOU1	NA	NA	NA	NA	NA	NA
6.43054e-09	-2.14523	0.081	0.211	0.00029513	TOP2A	NA	NA	NA	NA	NA	NA
2.00312e-23	-2.13757	0.007	0.102	9.19332e-19	GPRIN1	NA	NA	NA	NA	NA	NA
7.07384e-18	-2.13517	0.053	0.223	3.24654e-13	GUCY1B1	NA	NA	NA	NA	NA	NA
7.7909e-34	-2.13255	0.235	0.608	3.57564e-29	GSTP1	NA	NA	NA	NA	NA	NA
1.87874e-26	-2.13127	0.007	0.114	8.62246e-22	CAPN9	NA	NA	NA	NA	NA	NA
6.15157e-10	-2.13072	0.076	0.211	2.82326e-05	TTC21B	NA	NA	NA	NA	NA	NA
4.76158e-12	-2.12932	0.09	0.253	2.18533e-07	DGCR6	NA	NA	NA	NA	NA	NA
5.88494e-27	-2.12855	0.052	0.271	2.70089e-22	PHTF1	NA	NA	NA	NA	NA	NA
4.90418e-09	-2.12095	0.168	0.325	0.000225077	INSR	NA	NA	NA	NA	NA	NA
9.42178e-14	-2.11909	0.06	0.211	4.32413e-09	CEP97	NA	NA	NA	NA	NA	NA
9.26213e-08	-2.11575	0.038	0.127	0.00425086	GUSBP9	NA	NA	NA	NA	NA	NA
3.1462e-12	-2.11143	0.13	0.313	1.44395e-07	GUSBP1	NA	NA	NA	NA	NA	NA
2.46037e-18	-2.11012	0.097	0.313	1.12919e-13	LIMCH1	NA	NA	NA	NA	NA	NA
1.96341e-36	-2.10874	0.02	0.205	9.01108e-32	AC019197.1	NA	NA	NA	NA	NA	NA
4.42862e-25	-2.10788	0.075	0.313	2.03251e-20	BAIAP2L1	NA	NA	NA	NA	NA	NA
1.97812e-10	-2.10764	0.095	0.247	9.0786e-06	TMUB1	NA	NA	NA	NA	NA	NA
8.87132e-08	-2.10693	0.09	0.211	0.00407149	PCCA	NA	NA	NA	NA	NA	NA
4.19106e-21	-2.10541	0.022	0.157	1.92349e-16	SCAMP5	NA	NA	NA	NA	NA	NA
8.65822e-11	-2.10515	0.019	0.102	3.97369e-06	PLK2	NA	NA	NA	NA	NA	NA
1.30921e-20	-2.10253	0.019	0.145	6.0086e-16	LMCD1	NA	NA	NA	NA	NA	NA
3.06057e-26	-2.09962	0.044	0.247	1.40465e-21	CPE	NA	NA	NA	NA	NA	NA
1.72342e-18	-2.09833	0.038	0.193	7.90964e-14	PVR	NA	NA	NA	NA	NA	NA
1.73106e-16	-2.0939	0.18	0.416	7.9447e-12	TSPAN13	NA	NA	NA	NA	NA	NA
1.92866e-14	-2.09215	0.042	0.181	8.85159e-10	TIRAP	NA	NA	NA	NA	NA	NA
3.42257e-12	-2.084	0.019	0.108	1.57079e-07	HES6	NA	NA	NA	NA	NA	NA
4.99323e-15	-2.08051	0.027	0.145	2.29164e-10	SPRED2	NA	NA	NA	NA	NA	NA
2.14777e-16	-2.07	0.107	0.319	9.85721e-12	TUBB2A	NA	NA	NA	NA	NA	NA
3.43422e-17	-2.0637	0.097	0.301	1.57613e-12	AACS	NA	NA	NA	NA	NA	NA
5.56551e-11	-2.05898	0.036	0.145	2.55429e-06	SLC12A4	NA	NA	NA	NA	NA	NA
1.60901e-21	-2.05483	0.103	0.343	7.38457e-17	CHD7	NA	NA	NA	NA	NA	NA
5.71227e-15	-2.05037	0.021	0.127	2.62165e-10	STXBP5L	NA	NA	NA	NA	NA	NA
2.40617e-11	-2.04855	0.025	0.12	1.10431e-06	KIAA0895L	NA	NA	NA	NA	NA	NA
3.90696e-43	-2.04193	0.003	0.127	1.7931e-38	HOXD3	NA	NA	NA	NA	NA	NA
1.957e-18	-2.04163	0.102	0.325	8.98166e-14	DCPS	NA	NA	NA	NA	NA	NA
8.83804e-13	-2.03744	0.024	0.127	4.05622e-08	PLXNB1	NA	NA	NA	NA	NA	NA
1.61703e-25	-2.03726	0.042	0.235	7.42134e-21	SDK2	NA	NA	NA	NA	NA	NA
5.02222e-27	-2.03639	0.148	0.464	2.30495e-22	KLC1	NA	NA	NA	NA	NA	NA
5.47888e-22	-2.03525	0.119	0.38	2.51453e-17	MSMO1	NA	NA	NA	NA	NA	NA
2.29426e-22	-2.03476	0.019	0.151	1.05295e-17	KCNC1	NA	NA	NA	NA	NA	NA
3.17315e-16	-2.03466	0.379	0.608	1.45632e-11	TUBA1A	NA	NA	NA	NA	NA	NA
1.45528e-09	-2.03399	0.053	0.169	6.679e-05	SEMA4C	NA	NA	NA	NA	NA	NA
9.58968e-09	-2.02763	0.064	0.181	0.000440118	ALG9	NA	NA	NA	NA	NA	NA
5.80715e-17	-2.02721	0.067	0.247	2.66519e-12	BMPR1B	NA	NA	NA	NA	NA	NA
4.07767e-19	-2.02551	0.22	0.494	1.87144e-14	HEXB	NA	NA	NA	NA	NA	NA
3.35241e-11	-2.01929	0.111	0.283	1.53859e-06	BTG3	NA	NA	NA	NA	NA	NA
2.71351e-40	-2.01838	0.071	0.38	1.24537e-35	ATP8B1	NA	NA	NA	NA	NA	NA
3.16496e-14	-2.0171	0.067	0.229	1.45256e-09	EFHC1	NA	NA	NA	NA	NA	NA
7.8594e-24	-2.01664	0.083	0.325	3.60707e-19	PRAF2	NA	NA	NA	NA	NA	NA
3.57945e-10	-2.01606	0.082	0.223	1.64279e-05	OCLN	NA	NA	NA	NA	NA	NA
1.24492e-15	-2.01503	0.145	0.367	5.71354e-11	WDR34	NA	NA	NA	NA	NA	NA
7.22445e-30	-2.00275	0.271	0.633	3.31566e-25	PLP2	NA	NA	NA	NA	NA	NA
2.15816e-29	-2.00237	0.108	0.398	9.90486e-25	SELENOP	NA	NA	NA	NA	NA	NA
1.04341e-39	-1.99966	0.01	0.169	4.78875e-35	UGT8	NA	NA	NA	NA	NA	NA
3.09961e-13	-1.9964	0.019	0.114	1.42256e-08	DYNC1I1	NA	NA	NA	NA	NA	NA
8.36211e-12	-1.99354	0.046	0.169	3.83779e-07	EXD2	NA	NA	NA	NA	NA	NA
7.35978e-14	-1.9898	0.106	0.295	3.37777e-09	PLEKHA1	NA	NA	NA	NA	NA	NA
9.92258e-11	-1.98904	0.022	0.108	4.55397e-06	ARHGEF40	NA	NA	NA	NA	NA	NA
4.07594e-25	-1.98453	0.009	0.12	1.87065e-20	ZFHX2	NA	NA	NA	NA	NA	NA
2.58283e-09	-1.98072	0.027	0.114	0.000118539	ZNF81	NA	NA	NA	NA	NA	NA
6.85559e-15	-1.97444	0.019	0.12	3.14637e-10	C2orf15	NA	NA	NA	NA	NA	NA
5.50383e-37	-1.97266	0.087	0.41	2.52598e-32	DPYSL2	NA	NA	NA	NA	NA	NA
2.71885e-22	-1.97207	0.064	0.271	1.24782e-17	HDGFL3	NA	NA	NA	NA	NA	NA
1.18469e-11	-1.96749	0.018	0.102	5.43712e-07	GRB7	NA	NA	NA	NA	NA	NA
1.90209e-10	-1.9661	0.02	0.102	8.72966e-06	CPNE7	NA	NA	NA	NA	NA	NA
9.62932e-18	-1.96507	0.023	0.145	4.41937e-13	FGF7P6	NA	NA	NA	NA	NA	NA
1.61657e-16	-1.96089	0.012	0.102	7.41926e-12	TGFB2-OT1	NA	NA	NA	NA	NA	NA
3.22869e-33	-1.95958	0.005	0.12	1.48181e-28	TCERG1L	NA	NA	NA	NA	NA	NA
2.24975e-08	-1.95953	0.084	0.211	0.00103252	MKI67	NA	NA	NA	NA	NA	NA
1.46436e-14	-1.95656	0.019	0.12	6.7207e-10	ZC2HC1C	NA	NA	NA	NA	NA	NA
8.46807e-11	-1.952	0.07	0.211	3.88642e-06	POLA1	NA	NA	NA	NA	NA	NA
6.02595e-10	-1.9507	0.095	0.247	2.76561e-05	RCC1	NA	NA	NA	NA	NA	NA
2.19155e-15	-1.94693	0.047	0.193	1.00581e-10	RNU6-36P	NA	NA	NA	NA	NA	NA
1.27977e-28	-1.94633	0.022	0.187	5.87352e-24	BTBD3	NA	NA	NA	NA	NA	NA
8.81282e-10	-1.94568	0.045	0.157	4.04465e-05	PIR	NA	NA	NA	NA	NA	NA
4.22894e-12	-1.94438	0.299	0.488	1.94087e-07	NUCB2	NA	NA	NA	NA	NA	NA
5.48859e-17	-1.94292	0.044	0.199	2.51899e-12	LFNG	NA	NA	NA	NA	NA	NA
1.87435e-11	-1.93637	0.029	0.133	8.60231e-07	LAPTM4B	NA	NA	NA	NA	NA	NA
9.56376e-12	-1.93191	0.018	0.102	4.38929e-07	FGF12	NA	NA	NA	NA	NA	NA
9.23804e-19	-1.93172	0.065	0.259	4.2398e-14	PPIEL	NA	NA	NA	NA	NA	NA
2.22826e-13	-1.92197	0.038	0.163	1.02266e-08	ZNF16	NA	NA	NA	NA	NA	NA
3.66602e-12	-1.92052	0.098	0.265	1.68252e-07	TMCO3	NA	NA	NA	NA	NA	NA
2.76816e-09	-1.91871	0.025	0.108	0.000127044	CLIP2	NA	NA	NA	NA	NA	NA
1.16619e-07	-1.91814	0.032	0.114	0.00535221	KANSL1-AS1	NA	NA	NA	NA	NA	NA
4.67671e-07	-1.91802	0.032	0.108	0.0214638	AC025678.3	NA	NA	NA	NA	NA	NA
1.02012e-08	-1.91628	0.051	0.157	0.000468183	GLIDR	NA	NA	NA	NA	NA	NA
2.16814e-09	-1.91463	0.089	0.229	9.95066e-05	TCF20	NA	NA	NA	NA	NA	NA
1.0034e-15	-1.91395	0.028	0.151	4.60509e-11	PLXNA1	NA	NA	NA	NA	NA	NA
1.13726e-28	-1.91341	0.006	0.114	5.21944e-24	TFCP2L1	NA	NA	NA	NA	NA	NA
7.38806e-09	-1.91268	0.128	0.277	0.000339075	G6PC3	NA	NA	NA	NA	NA	NA
5.4005e-18	-1.91253	0.146	0.398	2.47856e-13	ACYP1	NA	NA	NA	NA	NA	NA
1.37321e-18	-1.91179	0.141	0.386	6.30233e-14	SERGEF	NA	NA	NA	NA	NA	NA
2.02952e-16	-1.90931	0.117	0.331	9.31449e-12	APOO	NA	NA	NA	NA	NA	NA
6.55094e-14	-1.90817	0.016	0.108	3.00656e-09	HSD17B14	NA	NA	NA	NA	NA	NA
1.53526e-19	-1.90636	0.116	0.355	7.04609e-15	ELF3	NA	NA	NA	NA	NA	NA
4.2838e-25	-1.90307	0.039	0.229	1.96605e-20	STXBP1	NA	NA	NA	NA	NA	NA
4.78102e-12	-1.90257	0.063	0.205	2.19425e-07	AL691482.3	3.71079e-62	1.42917	0.193	0	4.32678e-58	tumor
1.95314e-08	-1.89749	0.081	0.211	0.000896394	PLA2G6	NA	NA	NA	NA	NA	NA
1.69236e-18	-1.89676	0.032	0.175	7.76711e-14	DAPK1	NA	NA	NA	NA	NA	NA
5.40445e-14	-1.89396	0.168	0.386	2.48037e-09	CORO1C	NA	NA	NA	NA	NA	NA
1.06361e-15	-1.88818	0.254	0.488	4.88144e-11	ERH	NA	NA	NA	NA	NA	NA
2.47422e-08	-1.8863	0.027	0.108	0.00113554	FAM229B	NA	NA	NA	NA	NA	NA
7.65622e-08	-1.88521	0.06	0.169	0.00351382	AC097478.1	7.29878e-142	3.06308	0.481	0.023	8.51037e-138	erythroid
1.74623e-19	-1.88204	0.034	0.187	8.01433e-15	FAM3B	NA	NA	NA	NA	NA	NA
1.1255e-23	-1.87926	0.028	0.187	5.16549e-19	SCIN	NA	NA	NA	NA	NA	NA
1.04792e-15	-1.87829	0.022	0.133	4.80941e-11	PSD3	NA	NA	NA	NA	NA	NA
2.54309e-19	-1.87579	0.019	0.139	1.16715e-14	CEP112	NA	NA	NA	NA	NA	NA
1.10745e-13	-1.8755	0.045	0.181	5.08263e-09	EPAS1	NA	NA	NA	NA	NA	NA
3.1082e-09	-1.8753	0.03	0.12	0.000142651	WDR35	NA	NA	NA	NA	NA	NA
7.99628e-09	-1.87439	0.067	0.187	0.000366989	DIPK1A	NA	NA	NA	NA	NA	NA
4.5409e-23	-1.87332	0.075	0.307	2.08405e-18	DUSP6	NA	NA	NA	NA	NA	NA
4.07119e-11	-1.87065	0.094	0.253	1.86847e-06	TCTN1	NA	NA	NA	NA	NA	NA
2.94469e-34	-1.86951	0.008	0.139	1.35147e-29	SRRM4	NA	NA	NA	NA	NA	NA
1.09521e-11	-1.86759	0.06	0.199	5.02645e-07	SLC18B1	NA	NA	NA	NA	NA	NA
1.78845e-16	-1.86598	0.199	0.44	8.20808e-12	MPC1	NA	NA	NA	NA	NA	NA
4.51512e-17	-1.85725	0.301	0.554	2.07221e-12	GPAA1	NA	NA	NA	NA	NA	NA
2.69915e-12	-1.8555	0.021	0.114	1.23878e-07	AGAP2-AS1	NA	NA	NA	NA	NA	NA
1.78158e-08	-1.85461	0.058	0.169	0.000817655	AC006538.2	NA	NA	NA	NA	NA	NA
3.34317e-14	-1.85271	0.103	0.295	1.53435e-09	ZNF511	NA	NA	NA	NA	NA	NA
2.10106e-06	-1.84887	0.043	0.127	0.0964281	GTSE1	NA	NA	NA	NA	NA	NA
6.99119e-15	-1.84574	0.072	0.241	3.20861e-10	RNU6-1	NA	NA	NA	NA	NA	NA
6.67565e-27	-1.84546	0.022	0.181	3.06379e-22	MIPEPP3	NA	NA	NA	NA	NA	NA
1.57875e-20	-1.83897	0.131	0.392	7.24568e-16	CDC25B	NA	NA	NA	NA	NA	NA
1.09545e-09	-1.83575	0.034	0.133	5.02757e-05	BX664615.1	NA	NA	NA	NA	NA	NA
7.38607e-33	-1.83216	0.024	0.211	3.38984e-28	FGFR1	NA	NA	NA	NA	NA	NA
3.18958e-10	-1.82909	0.05	0.169	1.46386e-05	DNAL1	NA	NA	NA	NA	NA	NA
2.73406e-14	-1.82837	0.02	0.12	1.2548e-09	NPTXR	NA	NA	NA	NA	NA	NA
3.97949e-30	-1.827	0.024	0.199	1.82639e-25	DPY19L2	NA	NA	NA	NA	NA	NA
3.68778e-16	-1.8209	0.076	0.265	1.69251e-11	PLXNB2	NA	NA	NA	NA	NA	NA
6.34245e-19	-1.82047	0.199	0.464	2.91087e-14	USP11	NA	NA	NA	NA	NA	NA
5.42008e-16	-1.81913	0.175	0.416	2.48755e-11	GUSB	NA	NA	NA	NA	NA	NA
7.77974e-08	-1.81378	0.081	0.205	0.00357051	ABL1	NA	NA	NA	NA	NA	NA
6.3304e-14	-1.81368	0.123	0.325	2.90534e-09	RCN2	NA	NA	NA	NA	NA	NA
1.02031e-09	-1.81102	0.1	0.253	4.68271e-05	TMPO-AS1	NA	NA	NA	NA	NA	NA
5.59046e-15	-1.81093	0.067	0.235	2.56574e-10	FAM84A	NA	NA	NA	NA	NA	NA
9.22462e-37	-1.80965	0.005	0.127	4.23364e-32	AC023034.1	NA	NA	NA	NA	NA	NA
2.60594e-13	-1.80253	0.015	0.102	1.196e-08	BX664615.2	NA	NA	NA	NA	NA	NA
3.7116e-12	-1.79229	0.074	0.229	1.70344e-07	CACFD1	NA	NA	NA	NA	NA	NA
3.27702e-11	-1.79209	0.26	0.464	1.50399e-06	H2AFV	NA	NA	NA	NA	NA	NA
7.10824e-23	-1.79048	0.018	0.151	3.26233e-18	DPY19L2P1	NA	NA	NA	NA	NA	NA
4.49473e-40	-1.78699	0.027	0.247	2.06286e-35	HS3ST1	NA	NA	NA	NA	NA	NA
1.48348e-08	-1.78443	0.082	0.211	0.000680845	TCF19	NA	NA	NA	NA	NA	NA
1.20619e-11	-1.77945	0.029	0.133	5.53582e-07	MID1	NA	NA	NA	NA	NA	NA
1.89695e-28	-1.77731	0.052	0.277	8.70607e-24	USP18	NA	NA	NA	NA	NA	NA
8.36446e-09	-1.77453	0.089	0.223	0.000383887	CEP78	NA	NA	NA	NA	NA	NA
1.30501e-23	-1.77393	0.149	0.446	5.98936e-19	PCGF3	NA	NA	NA	NA	NA	NA
7.31526e-16	-1.77163	0.023	0.139	3.35734e-11	SBK1	NA	NA	NA	NA	NA	NA
1.62788e-23	-1.76696	0.088	0.337	7.47115e-19	AL049840.1	NA	NA	NA	NA	NA	NA
5.23835e-18	-1.76488	0.113	0.343	2.40414e-13	ACOT2	NA	NA	NA	NA	NA	NA
8.84311e-21	-1.76375	0.052	0.241	4.05855e-16	SGCB	NA	NA	NA	NA	NA	NA
1.39221e-06	-1.75949	0.039	0.12	0.0638954	DDX31	NA	NA	NA	NA	NA	NA
6.25855e-37	-1.7558	0.002	0.102	2.87236e-32	AC019257.8	NA	NA	NA	NA	NA	NA
3.03477e-25	-1.75065	0.15	0.458	1.39281e-20	CCDC107	NA	NA	NA	NA	NA	NA
9.60226e-14	-1.74993	0.023	0.127	4.40695e-09	MIR99AHG	NA	NA	NA	NA	NA	NA
1.54234e-13	-1.74628	0.047	0.187	7.07856e-09	NRSN2	NA	NA	NA	NA	NA	NA
9.49022e-10	-1.74579	0.403	0.572	4.35554e-05	TUBAP2	NA	NA	NA	NA	NA	NA
4.65645e-09	-1.7457	0.045	0.151	0.000213708	NECTIN1	NA	NA	NA	NA	NA	NA
1.42497e-12	-1.74551	0.034	0.151	6.53989e-08	SCRIB	NA	NA	NA	NA	NA	NA
1.5777e-09	-1.7436	0.418	0.542	7.24085e-05	TMED10	NA	NA	NA	NA	NA	NA
3.84818e-20	-1.72429	0.13	0.386	1.76612e-15	CDK16	NA	NA	NA	NA	NA	NA
2.24505e-34	-1.72328	0.114	0.464	1.03037e-29	HOPX	NA	NA	NA	NA	NA	NA
4.05613e-39	-1.72279	0.013	0.181	1.86156e-34	SYP	NA	NA	NA	NA	NA	NA
4.42455e-14	-1.72268	0.127	0.331	2.03065e-09	NDUFAF6	NA	NA	NA	NA	NA	NA
6.95298e-10	-1.71736	0.133	0.301	3.19107e-05	GUSBP3	NA	NA	NA	NA	NA	NA
1.46421e-10	-1.71707	0.02	0.102	6.71997e-06	AL031432.4	NA	NA	NA	NA	NA	NA
5.20637e-09	-1.71656	0.055	0.169	0.000238946	AC131392.1	NA	NA	NA	NA	NA	NA
3.37632e-12	-1.71449	0.259	0.458	1.54956e-07	PRDX4	NA	NA	NA	NA	NA	NA
8.98423e-09	-1.71351	0.258	0.428	0.000412331	AC009133.1	NA	NA	NA	NA	NA	NA
3.1457e-11	-1.7117	0.127	0.307	1.44372e-06	RFC4	NA	NA	NA	NA	NA	NA
2.91279e-27	-1.71154	0.093	0.367	1.33682e-22	PRXL2C	NA	NA	NA	NA	NA	NA
7.58184e-09	-1.70798	0.053	0.163	0.000347969	PIK3R3	NA	NA	NA	NA	NA	NA
1.20571e-15	-1.70298	0.018	0.12	5.53361e-11	PICK1	NA	NA	NA	NA	NA	NA
2.46266e-08	-1.70281	0.038	0.133	0.00113024	AC005332.3	NA	NA	NA	NA	NA	NA
1.0245e-25	-1.70206	0.022	0.175	4.70193e-21	PTPRT	NA	NA	NA	NA	NA	NA
1.00451e-13	-1.69805	0.166	0.386	4.61018e-09	SMC1A	NA	NA	NA	NA	NA	NA
1.11377e-14	-1.69736	0.259	0.482	5.11165e-10	FKBP2	NA	NA	NA	NA	NA	NA
1.22592e-07	-1.69689	0.033	0.114	0.00562637	IRAK1BP1	NA	NA	NA	NA	NA	NA
5.39422e-22	-1.69662	0.11	0.367	2.47568e-17	DHCR24	NA	NA	NA	NA	NA	NA
2.6737e-17	-1.69238	0.251	0.512	1.2271e-12	TMED9	NA	NA	NA	NA	NA	NA
3.44855e-12	-1.69167	0.198	0.404	1.58271e-07	EBP	NA	NA	NA	NA	NA	NA
1.77373e-24	-1.69094	0.027	0.187	8.14055e-20	VWA5A	NA	NA	NA	NA	NA	NA
1.37774e-25	-1.68888	0.157	0.47	6.32314e-21	NAAA	NA	NA	NA	NA	NA	NA
3.75955e-14	-1.6885	0.149	0.361	1.72544e-09	DNAJB11	NA	NA	NA	NA	NA	NA
1.45446e-12	-1.68842	0.018	0.108	6.67525e-08	STX1A	NA	NA	NA	NA	NA	NA
5.37358e-15	-1.68682	0.123	0.337	2.46621e-10	MIAT	1.78719e-68	3.32549	0.315	0.045	2.08386e-64	NK/T
1.23272e-12	-1.68393	0.063	0.211	5.65758e-08	TACC2	NA	NA	NA	NA	NA	NA
6.68947e-07	-1.6838	0.103	0.223	0.0307013	ZWINT	NA	NA	NA	NA	NA	NA
1.16147e-18	-1.68278	0.016	0.127	5.33055e-14	UNC80	NA	NA	NA	NA	NA	NA
1.4971e-13	-1.67664	0.035	0.157	6.87092e-09	MCF2L	NA	NA	NA	NA	NA	NA
1.04344e-26	-1.67313	0.011	0.133	4.78885e-22	SEMA5A	NA	NA	NA	NA	NA	NA
1.11071e-15	-1.67286	0.116	0.331	5.09759e-11	FAM215B	6.23304e-20	2.26487	0.22	0.085	7.26772e-16	NK/T
4.48933e-08	-1.67128	0.101	0.235	0.00206038	WDR76	NA	NA	NA	NA	NA	NA
2.3491e-23	-1.67077	0.092	0.343	1.07812e-18	DSP	NA	NA	NA	NA	NA	NA
5.67087e-15	-1.66978	0.139	0.349	2.60265e-10	NNT-AS1	NA	NA	NA	NA	NA	NA
2.50488e-13	-1.66814	0.021	0.12	1.14962e-08	KIAA1324L	NA	NA	NA	NA	NA	NA
2.84063e-13	-1.65984	0.017	0.108	1.30371e-08	NEURL1B	NA	NA	NA	NA	NA	NA
1.20587e-13	-1.65904	0.029	0.145	5.53436e-09	AC139795.1	NA	NA	NA	NA	NA	NA
1.11031e-14	-1.65653	0.037	0.169	5.09575e-10	KHK	NA	NA	NA	NA	NA	NA
3.98803e-14	-1.65462	0.19	0.416	1.8303e-09	EPCAM	NA	NA	NA	NA	NA	NA
4.66152e-10	-1.65371	0.105	0.265	2.13941e-05	MVB12A	NA	NA	NA	NA	NA	NA
1.14784e-11	-1.65351	0.224	0.428	5.26802e-07	AC087393.2	8.71451e-36	1.40207	0.384	0.149	1.01611e-31	tumor
2.13296e-13	-1.65047	0.101	0.289	9.78922e-09	ADGRG1	NA	NA	NA	NA	NA	NA
4.86355e-15	-1.65024	0.036	0.169	2.23213e-10	F12	NA	NA	NA	NA	NA	NA
8.52514e-26	-1.65004	0.011	0.133	3.91261e-21	SOBP	NA	NA	NA	NA	NA	NA
4.35014e-23	-1.64796	0.069	0.295	1.9965e-18	LPCAT1	NA	NA	NA	NA	NA	NA
4.20284e-08	-1.64782	0.045	0.145	0.00192889	ARL15	NA	NA	NA	NA	NA	NA
3.71043e-08	-1.64711	0.058	0.169	0.0017029	CHPF	NA	NA	NA	NA	NA	NA
1.78237e-09	-1.64708	0.053	0.169	8.18021e-05	ATAT1	NA	NA	NA	NA	NA	NA
4.93816e-19	-1.64536	0.111	0.343	2.26637e-14	SMYD3	NA	NA	NA	NA	NA	NA
3.03001e-08	-1.64445	0.048	0.151	0.00139062	ZNF682	NA	NA	NA	NA	NA	NA
3.77342e-07	-1.64406	0.201	0.349	0.0173181	SLC39A9	NA	NA	NA	NA	NA	NA
9.06298e-12	-1.64294	0.174	0.373	4.15945e-07	AGPAT1	NA	NA	NA	NA	NA	NA
4.87263e-28	-1.63849	0.03	0.211	2.23629e-23	KCNJ2	NA	NA	NA	NA	NA	NA
2.29384e-17	-1.6362	0.077	0.271	1.05276e-12	SEZ6L2	NA	NA	NA	NA	NA	NA
2.86264e-13	-1.63558	0.081	0.247	1.31381e-08	AC106795.2	1.52448e-17	2.08911	0.159	0.052	1.77754e-13	tumor
1.70343e-12	-1.63443	0.335	0.512	7.81791e-08	SPINT2	NA	NA	NA	NA	NA	NA
2.13931e-07	-1.6322	0.033	0.114	0.00981835	ZNF484	NA	NA	NA	NA	NA	NA
6.21118e-23	-1.63057	0.027	0.181	2.85062e-18	RIMS2	NA	NA	NA	NA	NA	NA
7.0731e-43	-1.6285	0.468	0.904	3.2462e-38	HLA-L	NA	NA	NA	NA	NA	NA
1.26483e-19	-1.62778	0.09	0.319	5.80493e-15	OTULINL	NA	NA	NA	NA	NA	NA
2.14934e-13	-1.62689	0.135	0.331	9.86442e-09	HDAC6	NA	NA	NA	NA	NA	NA
3.81865e-10	-1.62594	0.041	0.151	1.75257e-05	DNAH14	NA	NA	NA	NA	NA	NA
1.07429e-06	-1.62504	0.09	0.205	0.0493046	TMEM189	NA	NA	NA	NA	NA	NA
2.02094e-23	-1.62296	0.01	0.12	9.27513e-19	GOLGA7B	NA	NA	NA	NA	NA	NA
3.94278e-12	-1.62056	0.077	0.235	1.80954e-07	BLMH	NA	NA	NA	NA	NA	NA
1.2647e-09	-1.62039	0.115	0.271	5.80435e-05	ZBTB44	NA	NA	NA	NA	NA	NA
1.1255e-06	-1.61905	0.03	0.102	0.0516548	MEIS1	NA	NA	NA	NA	NA	NA
1.02615e-24	-1.61778	0.021	0.169	4.70954e-20	KCND3	NA	NA	NA	NA	NA	NA
4.02399e-16	-1.61725	0.332	0.578	1.84681e-11	GANAB	NA	NA	NA	NA	NA	NA
5.33483e-18	-1.61491	0.074	0.271	2.44842e-13	PHF19	NA	NA	NA	NA	NA	NA
3.79348e-23	-1.6114	0.009	0.114	1.74102e-18	CASC8	NA	NA	NA	NA	NA	NA
6.7467e-18	-1.61062	0.141	0.392	3.0964e-13	TP53I11	NA	NA	NA	NA	NA	NA
2.57666e-15	-1.6091	0.053	0.211	1.18256e-10	ZNF496	NA	NA	NA	NA	NA	NA
2.47056e-12	-1.60884	0.11	0.295	1.13387e-07	DPH7	NA	NA	NA	NA	NA	NA
7.13824e-07	-1.60821	0.035	0.114	0.032761	KIF27	NA	NA	NA	NA	NA	NA
5.51252e-16	-1.60758	0.049	0.205	2.52997e-11	SORT1	NA	NA	NA	NA	NA	NA
1.40148e-10	-1.60747	0.055	0.181	6.43209e-06	P3H4	NA	NA	NA	NA	NA	NA
4.4201e-07	-1.60628	0.067	0.175	0.020286	SSH1	NA	NA	NA	NA	NA	NA
2.26979e-10	-1.60551	0.072	0.211	1.04172e-05	KIF3A	NA	NA	NA	NA	NA	NA
1.53972e-17	-1.6051	0.049	0.217	7.06654e-13	GDF15	NA	NA	NA	NA	NA	NA
9.13979e-08	-1.60454	0.067	0.181	0.00419471	GALNT7	NA	NA	NA	NA	NA	NA
2.41413e-23	-1.60134	0.234	0.548	1.10796e-18	AL671883.2	NA	NA	NA	NA	NA	NA
1.0305e-13	-1.59979	0.07	0.235	4.7295e-09	PNMA1	NA	NA	NA	NA	NA	NA
3.1263e-14	-1.59939	0.06	0.217	1.43482e-09	TMEM39B	NA	NA	NA	NA	NA	NA
1.41549e-15	-1.59795	0.19	0.428	6.49637e-11	ERG28	NA	NA	NA	NA	NA	NA
7.09501e-09	-1.59702	0.085	0.223	0.000325626	CHEK1	NA	NA	NA	NA	NA	NA
2.03456e-07	-1.59148	0.161	0.313	0.00933762	TNRC6C	NA	NA	NA	NA	NA	NA
1.53566e-07	-1.5883	0.03	0.108	0.0070479	ZNF418	NA	NA	NA	NA	NA	NA
4.78586e-19	-1.58794	0.367	0.651	2.19647e-14	STT3A	NA	NA	NA	NA	NA	NA
7.58974e-11	-1.58587	0.035	0.145	3.48331e-06	ADARB2	NA	NA	NA	NA	NA	NA
5.50534e-13	-1.58256	0.016	0.102	2.52668e-08	MC1R	NA	NA	NA	NA	NA	NA
1.177e-09	-1.58138	0.037	0.139	5.40186e-05	ERICH5	NA	NA	NA	NA	NA	NA
2.66438e-08	-1.57601	0.061	0.175	0.00122282	GSTM3	NA	NA	NA	NA	NA	NA
1.37887e-14	-1.57514	0.117	0.325	6.32832e-10	TTLL5	NA	NA	NA	NA	NA	NA
1.69862e-07	-1.57309	0.069	0.181	0.00779581	DOLK	NA	NA	NA	NA	NA	NA
2.69147e-14	-1.57291	0.028	0.145	1.23525e-09	NPM3	NA	NA	NA	NA	NA	NA
1.58594e-06	-1.57229	0.039	0.12	0.0727867	ESPL1	NA	NA	NA	NA	NA	NA
8.7702e-07	-1.57113	0.051	0.145	0.0402508	DCAF17	NA	NA	NA	NA	NA	NA
7.76831e-12	-1.56792	0.111	0.289	3.56526e-07	ALCAM	NA	NA	NA	NA	NA	NA
9.36816e-08	-1.56738	0.064	0.175	0.00429952	RTEL1	NA	NA	NA	NA	NA	NA
7.2964e-26	-1.56673	0.043	0.241	3.34868e-21	TSHZ2	NA	NA	NA	NA	NA	NA
8.48638e-07	-1.56651	0.206	0.343	0.0389482	JUP	NA	NA	NA	NA	NA	NA
7.93094e-07	-1.56315	0.038	0.12	0.0363991	CTBP1-DT	NA	NA	NA	NA	NA	NA
1.0869e-11	-1.55726	0.037	0.151	4.98835e-07	DICER1-AS1	NA	NA	NA	NA	NA	NA
6.87463e-36	-1.554	0.004	0.12	3.15511e-31	GUCY1A2	NA	NA	NA	NA	NA	NA
1.1737e-09	-1.55385	0.13	0.301	5.38668e-05	SPECC1L	NA	NA	NA	NA	NA	NA
1.79903e-09	-1.55132	0.154	0.325	8.25665e-05	TM2D3	NA	NA	NA	NA	NA	NA
5.01379e-13	-1.55036	0.205	0.44	2.30108e-08	PDE4DIP	NA	NA	NA	NA	NA	NA
3.11923e-07	-1.54726	0.053	0.151	0.0143157	CENPH	NA	NA	NA	NA	NA	NA
1.11201e-07	-1.54695	0.062	0.169	0.00510355	MFSD12	NA	NA	NA	NA	NA	NA
5.92192e-07	-1.54257	0.038	0.12	0.0271786	TMEM237	NA	NA	NA	NA	NA	NA
3.5664e-13	-1.54254	0.085	0.259	1.6368e-08	MBIP	NA	NA	NA	NA	NA	NA
6.62071e-07	-1.54204	0.045	0.133	0.0303858	DEAF1	NA	NA	NA	NA	NA	NA
6.34806e-21	-1.53885	0.029	0.181	2.91344e-16	ADRB1	NA	NA	NA	NA	NA	NA
3.2437e-19	-1.53744	0.274	0.578	1.4887e-14	CDS2	NA	NA	NA	NA	NA	NA
1.45122e-14	-1.53495	0.032	0.157	6.66039e-10	TTC6	NA	NA	NA	NA	NA	NA
9.70123e-26	-1.53439	0.045	0.247	4.45238e-21	PTPN3	NA	NA	NA	NA	NA	NA
1.31105e-08	-1.53275	0.044	0.145	0.000601704	FAAH2	NA	NA	NA	NA	NA	NA
1.48313e-09	-1.53196	0.09	0.235	6.80682e-05	FASTKD1	NA	NA	NA	NA	NA	NA
4.24979e-11	-1.52808	0.159	0.355	1.95044e-06	NPDC1	NA	NA	NA	NA	NA	NA
2.83248e-11	-1.52806	0.099	0.265	1.29996e-06	FAM13A	NA	NA	NA	NA	NA	NA
1.80861e-07	-1.52752	0.14	0.289	0.00830062	ODF2	NA	NA	NA	NA	NA	NA
1.45734e-20	-1.52333	0.293	0.602	6.68846e-16	PDK3	NA	NA	NA	NA	NA	NA
1.41503e-12	-1.52264	0.083	0.247	6.49429e-08	P3H1	NA	NA	NA	NA	NA	NA
5.64552e-11	-1.52214	0.175	0.373	2.59101e-06	UBR7	NA	NA	NA	NA	NA	NA
2.84826e-18	-1.52034	0.018	0.133	1.30721e-13	NAV2	NA	NA	NA	NA	NA	NA
4.56748e-08	-1.51861	0.117	0.259	0.00209625	SMAD5	NA	NA	NA	NA	NA	NA
1.27247e-19	-1.51737	0.009	0.102	5.83998e-15	WDR17	NA	NA	NA	NA	NA	NA
2.91848e-15	-1.51641	0.1	0.301	1.33944e-10	CXADR	NA	NA	NA	NA	NA	NA
1.82502e-13	-1.51414	0.077	0.247	8.37593e-09	SHTN1	NA	NA	NA	NA	NA	NA
3.67939e-07	-1.51113	0.063	0.169	0.0168865	CICP14	NA	NA	NA	NA	NA	NA
1.15991e-10	-1.50788	0.114	0.283	5.3234e-06	2023-09-11	NA	NA	NA	NA	NA	NA
1.09362e-07	-1.50713	0.08	0.199	0.00501918	MSH5	NA	NA	NA	NA	NA	NA
1.06884e-13	-1.50582	0.036	0.163	4.90546e-09	RALGPS1	NA	NA	NA	NA	NA	NA
2.09688e-11	-1.50523	0.02	0.108	9.62361e-07	INHBB	NA	NA	NA	NA	NA	NA
1.10329e-33	-1.50382	0.037	0.259	5.06355e-29	PCDH9	NA	NA	NA	NA	NA	NA
1.25155e-10	-1.50195	0.154	0.337	5.74399e-06	ALG2	NA	NA	NA	NA	NA	NA
5.08696e-12	-1.50184	0.057	0.199	2.33466e-07	GDAP1	NA	NA	NA	NA	NA	NA
5.44944e-27	-1.50152	0.32	0.693	2.50102e-22	PAXX	NA	NA	NA	NA	NA	NA
1.20175e-10	-1.5009	0.034	0.139	5.51542e-06	PALLD	NA	NA	NA	NA	NA	NA
8.45983e-08	-1.50043	0.048	0.145	0.00388264	DPY19L2P2	NA	NA	NA	NA	NA	NA
4.61117e-09	-1.49965	0.101	0.247	0.00021163	GPR107	NA	NA	NA	NA	NA	NA
7.15931e-08	-1.49928	0.05	0.151	0.00328577	MARS2	NA	NA	NA	NA	NA	NA
4.30348e-07	-1.49888	0.064	0.169	0.0197508	MYO9A	NA	NA	NA	NA	NA	NA
5.45876e-15	-1.4982	0.044	0.187	2.5053e-10	FBXO32	NA	NA	NA	NA	NA	NA
7.91138e-16	-1.49787	0.148	0.38	3.63093e-11	RAB3B	NA	NA	NA	NA	NA	NA
4.36094e-32	-1.49783	0.144	0.494	2.00146e-27	MGAT4A	NA	NA	NA	NA	NA	NA
9.33722e-07	-1.49732	0.135	0.265	0.0428532	CBL	NA	NA	NA	NA	NA	NA
3.1855e-12	-1.48873	0.061	0.205	1.46198e-07	DPY19L4	NA	NA	NA	NA	NA	NA
2.65717e-14	-1.48795	0.116	0.325	1.21951e-09	TNFRSF25	NA	NA	NA	NA	NA	NA
2.61017e-14	-1.48738	0.143	0.361	1.19794e-09	CHD6	NA	NA	NA	NA	NA	NA
3.10011e-07	-1.48718	0.068	0.175	0.014228	C6orf136	NA	NA	NA	NA	NA	NA
3.73265e-07	-1.48463	0.109	0.241	0.017131	PWWP3A	NA	NA	NA	NA	NA	NA
3.68113e-09	-1.4833	0.06	0.181	0.000168946	TMED8	NA	NA	NA	NA	NA	NA
3.68525e-18	-1.48073	0.062	0.247	1.69134e-13	LGMN	NA	NA	NA	NA	NA	NA
7.23295e-20	-1.48066	0.111	0.355	3.31956e-15	MTSS1	NA	NA	NA	NA	NA	NA
1.71808e-35	-1.4802	0.014	0.175	7.88513e-31	NOVA1	NA	NA	NA	NA	NA	NA
1.33875e-15	-1.47811	0.024	0.139	6.14419e-11	CLNK	NA	NA	NA	NA	NA	NA
1.70695e-06	-1.47753	0.114	0.235	0.0783406	MANBAL	NA	NA	NA	NA	NA	NA
5.20804e-11	-1.47625	0.096	0.259	2.39023e-06	AHI1	NA	NA	NA	NA	NA	NA
7.69962e-14	-1.47554	0.102	0.295	3.53374e-09	GCHFR	NA	NA	NA	NA	NA	NA
2.61895e-08	-1.47533	0.027	0.108	0.00120197	SLC27A4	NA	NA	NA	NA	NA	NA
1.77676e-06	-1.47484	0.123	0.247	0.0815444	SPDYE8P	NA	NA	NA	NA	NA	NA
1.20758e-08	-1.47419	0.077	0.205	0.000554218	SLC37A3	NA	NA	NA	NA	NA	NA
5.73621e-14	-1.47175	0.179	0.41	2.63263e-09	PCNA	NA	NA	NA	NA	NA	NA
2.56661e-48	-1.47086	0.01	0.193	1.17795e-43	GPC6	NA	NA	NA	NA	NA	NA
8.84607e-09	-1.46986	0.096	0.235	0.00040599	UNC13B	NA	NA	NA	NA	NA	NA
1.56712e-14	-1.46878	0.089	0.277	7.19231e-10	ARRDC1-AS1	NA	NA	NA	NA	NA	NA
3.39061e-13	-1.46692	0.335	0.578	1.55612e-08	HNRNPUL1	NA	NA	NA	NA	NA	NA
1.03653e-10	-1.46368	0.395	0.578	4.75714e-06	STMP1	NA	NA	NA	NA	NA	NA
1.17184e-13	-1.45949	0.031	0.151	5.37818e-09	PPP1R9A	NA	NA	NA	NA	NA	NA
2.69953e-08	-1.45698	0.039	0.133	0.00123895	LINC00342	NA	NA	NA	NA	NA	NA
1.72884e-09	-1.45601	0.17	0.349	7.93452e-05	NMRK1	NA	NA	NA	NA	NA	NA
3.10302e-21	-1.45514	0.422	0.711	1.42413e-16	KRTCAP2	NA	NA	NA	NA	NA	NA
1.16233e-24	-1.45435	0.035	0.211	5.33452e-20	SH3PXD2A	NA	NA	NA	NA	NA	NA
2.71126e-13	-1.4519	0.03	0.145	1.24433e-08	AL021368.4	NA	NA	NA	NA	NA	NA
6.4963e-09	-1.45004	0.068	0.193	0.000298148	PRADC1	NA	NA	NA	NA	NA	NA
6.49904e-12	-1.44833	0.125	0.307	2.98274e-07	GNAQ	NA	NA	NA	NA	NA	NA
1.25511e-07	-1.44791	0.113	0.247	0.00576032	IFT52	NA	NA	NA	NA	NA	NA
6.56849e-10	-1.44731	0.023	0.108	3.01461e-05	TRIP10	NA	NA	NA	NA	NA	NA
1.23699e-09	-1.44706	0.765	0.831	5.67716e-05	HMGN2	NA	NA	NA	NA	NA	NA
1.74142e-17	-1.44559	0.107	0.331	7.99227e-13	SIPA1L3	NA	NA	NA	NA	NA	NA
1.09336e-08	-1.44387	0.075	0.205	0.000501796	ENG	NA	NA	NA	NA	NA	NA
1.39724e-08	-1.44289	0.05	0.157	0.000641265	COX10-AS1	NA	NA	NA	NA	NA	NA
2.5521e-16	-1.44234	0.043	0.193	1.17129e-11	Z99774.1	2.83828e-19	2.20523	0.113	0.023	3.30943e-15	NK/T
1.54173e-13	-1.44022	0.067	0.229	7.07577e-09	CEP41	NA	NA	NA	NA	NA	NA
1.89504e-07	-1.43968	0.116	0.253	0.00869728	BAG5	NA	NA	NA	NA	NA	NA
1.17551e-26	-1.43901	0.269	0.639	5.39499e-22	ID2	NA	NA	NA	NA	NA	NA
5.92082e-08	-1.4372	0.026	0.102	0.00271736	PELI2	NA	NA	NA	NA	NA	NA
1.19218e-07	-1.43624	0.096	0.223	0.00547152	DDRGK1	NA	NA	NA	NA	NA	NA
3.67749e-13	-1.43609	0.161	0.373	1.68778e-08	XBP1	NA	NA	NA	NA	NA	NA
1.69682e-10	-1.43444	0.071	0.211	7.78755e-06	REV1	NA	NA	NA	NA	NA	NA
1.46731e-08	-1.43398	0.053	0.163	0.00067342	TUBE1	NA	NA	NA	NA	NA	NA
2.96689e-09	-1.43328	0.11	0.265	0.000136165	C8orf76	NA	NA	NA	NA	NA	NA
1.52287e-06	-1.43327	0.067	0.169	0.0698922	TUBD1	NA	NA	NA	NA	NA	NA
6.94719e-07	-1.43324	0.146	0.289	0.0318841	HMGB3	NA	NA	NA	NA	NA	NA
8.76668e-11	-1.43273	0.3	0.5	4.02347e-06	TIMM17B	NA	NA	NA	NA	NA	NA
2.85656e-16	-1.43244	0.027	0.151	1.31102e-11	FAM171B	NA	NA	NA	NA	NA	NA
8.4838e-08	-1.43229	0.188	0.349	0.00389364	PAGR1	NA	NA	NA	NA	NA	NA
1.99808e-06	-1.42873	0.046	0.133	0.0917017	SLC2A8	NA	NA	NA	NA	NA	NA
1.29026e-09	-1.42825	0.089	0.235	5.92167e-05	LINC00674	NA	NA	NA	NA	NA	NA
1.21751e-15	-1.42784	0.177	0.422	5.58775e-11	RHBDD2	NA	NA	NA	NA	NA	NA
9.17141e-11	-1.42779	0.203	0.398	4.20922e-06	MSI2	NA	NA	NA	NA	NA	NA
6.11577e-07	-1.42739	0.074	0.181	0.0280683	TYW5	NA	NA	NA	NA	NA	NA
3.76179e-14	-1.42553	0.053	0.205	1.72647e-09	CLGN	NA	NA	NA	NA	NA	NA
8.22819e-11	-1.42523	0.081	0.229	3.77633e-06	AC026412.1	NA	NA	NA	NA	NA	NA
1.35287e-16	-1.42469	0.013	0.108	6.20901e-12	PLEKHG4B	NA	NA	NA	NA	NA	NA
1.13689e-27	-1.42277	0.007	0.114	5.21775e-23	BSN	NA	NA	NA	NA	NA	NA
1.15602e-10	-1.42274	0.064	0.199	5.30554e-06	SUZ12P1	NA	NA	NA	NA	NA	NA
3.74554e-08	-1.41911	0.061	0.175	0.00171902	FAF1	NA	NA	NA	NA	NA	NA
1.30296e-11	-1.41856	0.08	0.235	5.97993e-07	RBBP8	NA	NA	NA	NA	NA	NA
4.71965e-11	-1.41823	0.092	0.253	2.16608e-06	ENO2	NA	NA	NA	NA	NA	NA
8.11241e-12	-1.41709	0.332	0.548	3.72319e-07	LRPAP1	NA	NA	NA	NA	NA	NA
8.04749e-13	-1.41509	0.087	0.259	3.6934e-08	SPINT1	NA	NA	NA	NA	NA	NA
1.15681e-08	-1.41387	0.101	0.241	0.000530916	LINC02210	NA	NA	NA	NA	NA	NA
1.70154e-06	-1.41231	0.03	0.102	0.0780921	C11orf52	NA	NA	NA	NA	NA	NA
2.37853e-12	-1.41159	0.119	0.307	1.09162e-07	CTPS1	NA	NA	NA	NA	NA	NA
7.46337e-10	-1.41073	0.119	0.283	3.42532e-05	AC245100.8	NA	NA	NA	NA	NA	NA
3.80254e-11	-1.40646	0.043	0.163	1.74518e-06	SETBP1	NA	NA	NA	NA	NA	NA
1.59009e-11	-1.40548	0.191	0.386	7.2977e-07	SOX4	NA	NA	NA	NA	NA	NA
3.68212e-12	-1.40509	0.083	0.247	1.68991e-07	RHBDD3	NA	NA	NA	NA	NA	NA
3.18239e-14	-1.40464	0.066	0.229	1.46056e-09	PLXND1	NA	NA	NA	NA	NA	NA
4.12619e-09	-1.39829	0.027	0.114	0.000189372	KIF1A	NA	NA	NA	NA	NA	NA
3.70678e-15	-1.39792	0.197	0.44	1.70123e-10	TSPAN3	NA	NA	NA	NA	NA	NA
9.76116e-14	-1.39633	0.034	0.157	4.47988e-09	TAPT1-AS1	9.51806e-07	3.48656	0.114	0.038	0.0110981	B lineage
1.19646e-12	-1.39581	0.153	0.355	5.49114e-08	EMC10	NA	NA	NA	NA	NA	NA
3.15516e-09	-1.39555	0.08	0.217	0.000144806	S1PR2	NA	NA	NA	NA	NA	NA
7.88625e-11	-1.3938	0.021	0.108	3.6194e-06	PPP1R26	NA	NA	NA	NA	NA	NA
2.98846e-10	-1.39247	0.17	0.361	1.37156e-05	UNC50	NA	NA	NA	NA	NA	NA
1.26715e-11	-1.3892	0.19	0.398	5.81557e-07	CD320	NA	NA	NA	NA	NA	NA
2.18911e-14	-1.3877	0.128	0.343	1.00469e-09	PRPF40B	NA	NA	NA	NA	NA	NA
3.53854e-07	-1.38699	0.028	0.102	0.0162401	SEMA6A	NA	NA	NA	NA	NA	NA
5.92192e-07	-1.38606	0.038	0.12	0.0271786	STK36	NA	NA	NA	NA	NA	NA
4.58123e-11	-1.38361	0.46	0.62	2.10255e-06	MORF4L1	NA	NA	NA	NA	NA	NA
1.03458e-15	-1.38148	0.039	0.181	4.74823e-11	CTSF	NA	NA	NA	NA	NA	NA
1.50949e-08	-1.3789	0.13	0.277	0.000692781	PNPT1	NA	NA	NA	NA	NA	NA
3.26347e-11	-1.37878	0.253	0.464	1.49777e-06	ZNF460	NA	NA	NA	NA	NA	NA
1.84635e-08	-1.37851	0.165	0.337	0.000847383	SLBP	NA	NA	NA	NA	NA	NA
2.33741e-09	-1.37374	0.06	0.181	0.000107275	JAKMIP1	NA	NA	NA	NA	NA	NA
4.76186e-11	-1.37359	0.149	0.337	2.18546e-06	NHLRC2	NA	NA	NA	NA	NA	NA
9.96663e-09	-1.37228	0.124	0.277	0.000457418	CCDC14	NA	NA	NA	NA	NA	NA
1.40932e-11	-1.3721	0.369	0.56	6.46809e-07	ATP6V0B	NA	NA	NA	NA	NA	NA
2.47141e-19	-1.37087	0.028	0.169	1.13425e-14	TEAD1	NA	NA	NA	NA	NA	NA
1.38688e-09	-1.36995	0.032	0.127	6.36508e-05	CEP72	NA	NA	NA	NA	NA	NA
7.81067e-34	-1.36719	0.021	0.199	3.58471e-29	KSR2	NA	NA	NA	NA	NA	NA
5.02184e-18	-1.36504	0.599	0.813	2.30477e-13	PPIB	NA	NA	NA	NA	NA	NA
6.35716e-12	-1.36485	0.15	0.343	2.91762e-07	SCARB2	NA	NA	NA	NA	NA	NA
8.27928e-07	-1.36392	0.089	0.205	0.0379978	VARS	NA	NA	NA	NA	NA	NA
4.77489e-18	-1.36226	0.062	0.247	2.19143e-13	FAM120C	NA	NA	NA	NA	NA	NA
6.85153e-11	-1.361	0.166	0.355	3.14451e-06	CDH1	NA	NA	NA	NA	NA	NA
2.0961e-08	-1.36004	0.081	0.211	0.000962006	SAAL1	NA	NA	NA	NA	NA	NA
6.47441e-30	-1.35878	0.011	0.145	2.97143e-25	ONECUT2	NA	NA	NA	NA	NA	NA
1.46441e-11	-1.35767	0.272	0.488	6.72091e-07	HDAC2	NA	NA	NA	NA	NA	NA
2.65658e-10	-1.35719	0.292	0.5	1.21924e-05	DHPS	NA	NA	NA	NA	NA	NA
4.03942e-09	-1.35629	0.025	0.108	0.000185389	MNS1	NA	NA	NA	NA	NA	NA
4.31477e-07	-1.35605	0.114	0.241	0.0198026	CTNNAL1	NA	NA	NA	NA	NA	NA
1.76074e-10	-1.35459	0.08	0.229	8.08092e-06	UVSSA	NA	NA	NA	NA	NA	NA
1.4611e-17	-1.35299	0.145	0.392	6.70574e-13	PERP	NA	NA	NA	NA	NA	NA
6.32845e-12	-1.35277	0.094	0.259	2.90444e-07	OTUD7B	NA	NA	NA	NA	NA	NA
1.02197e-25	-1.35151	0.023	0.181	4.69032e-21	CHN1	NA	NA	NA	NA	NA	NA
2.86395e-08	-1.35009	0.151	0.313	0.00131441	FBXL15	NA	NA	NA	NA	NA	NA
1.01653e-10	-1.3486	0.24	0.458	4.66535e-06	SUSD6	NA	NA	NA	NA	NA	NA
1.07589e-07	-1.34858	0.132	0.277	0.00493781	SDF2L1	NA	NA	NA	NA	NA	NA
1.62928e-06	-1.34796	0.064	0.163	0.0747756	Z95704.5	NA	NA	NA	NA	NA	NA
3.30739e-07	-1.34695	0.174	0.313	0.0151793	OLMALINC	NA	NA	NA	NA	NA	NA
2.66856e-09	-1.34527	0.142	0.313	0.000122474	SC5D	NA	NA	NA	NA	NA	NA
7.97676e-08	-1.34503	0.05	0.151	0.00366094	STXBP4	NA	NA	NA	NA	NA	NA
2.60226e-09	-1.34439	0.111	0.265	0.000119431	RAB28	NA	NA	NA	NA	NA	NA
6.77323e-15	-1.34367	0.057	0.217	3.10858e-10	ARHGAP32	NA	NA	NA	NA	NA	NA
1.10112e-07	-1.34301	0.145	0.289	0.00505361	DDX11	NA	NA	NA	NA	NA	NA
8.13601e-11	-1.34239	0.332	0.536	3.73402e-06	SIVA1	NA	NA	NA	NA	NA	NA
1.33963e-11	-1.34203	0.175	0.392	6.14823e-07	B3GAT3	NA	NA	NA	NA	NA	NA
4.07256e-09	-1.34081	0.045	0.151	0.00018691	SEPSECS	NA	NA	NA	NA	NA	NA
2.88347e-09	-1.33751	0.084	0.223	0.000132337	RPTOR	NA	NA	NA	NA	NA	NA
2.42286e-08	-1.33679	0.068	0.187	0.00111197	TBL2	NA	NA	NA	NA	NA	NA
9.93114e-30	-1.33668	0.094	0.392	4.55789e-25	MAPK13	NA	NA	NA	NA	NA	NA
6.68731e-11	-1.33605	0.208	0.416	3.06914e-06	WSB2	NA	NA	NA	NA	NA	NA
5.98835e-07	-1.3339	0.064	0.169	0.0274835	BRD1	NA	NA	NA	NA	NA	NA
3.88541e-14	-1.33181	0.024	0.133	1.78321e-09	VASH1-AS1	NA	NA	NA	NA	NA	NA
4.94977e-10	-1.3318	0.142	0.319	2.2717e-05	MCCC1	NA	NA	NA	NA	NA	NA
4.36293e-09	-1.32949	0.096	0.241	0.000200237	HIVEP3	NA	NA	NA	NA	NA	NA
2.54074e-21	-1.32736	0.016	0.139	1.16607e-16	CAMK2B	NA	NA	NA	NA	NA	NA
8.7372e-07	-1.32642	0.045	0.133	0.0400994	TJP2	NA	NA	NA	NA	NA	NA
1.69484e-06	-1.3262	0.047	0.133	0.0777848	ZNF793	NA	NA	NA	NA	NA	NA
4.39607e-10	-1.32587	0.056	0.181	2.01758e-05	TMEM206	NA	NA	NA	NA	NA	NA
1.25476e-15	-1.32557	0.072	0.247	5.75873e-11	RNU6-4P	NA	NA	NA	NA	NA	NA
1.42405e-10	-1.32463	0.063	0.199	6.5357e-06	CCDC28B	NA	NA	NA	NA	NA	NA
1.93064e-09	-1.32063	0.221	0.41	8.86069e-05	ZDHHC12	NA	NA	NA	NA	NA	NA
6.78239e-17	-1.32006	0.113	0.337	3.11278e-12	QSOX1	NA	NA	NA	NA	NA	NA
3.19819e-08	-1.32001	0.098	0.235	0.00146781	AC097376.2	NA	NA	NA	NA	NA	NA
2.65713e-16	-1.31951	0.155	0.398	1.21949e-11	BCOR	NA	NA	NA	NA	NA	NA
2.06815e-10	-1.3187	0.178	0.367	9.49178e-06	SLC35B1	NA	NA	NA	NA	NA	NA
1.88352e-09	-1.3154	0.022	0.102	8.64441e-05	TMEM136	NA	NA	NA	NA	NA	NA
3.48215e-07	-1.31468	0.321	0.476	0.0159813	ARID1A	NA	NA	NA	NA	NA	NA
2.93032e-08	-1.31396	0.227	0.398	0.00134487	RTL8C	NA	NA	NA	NA	NA	NA
3.36352e-09	-1.3136	0.11	0.265	0.000154369	STK3	NA	NA	NA	NA	NA	NA
2.27145e-08	-1.31075	0.175	0.337	0.00104248	S100PBP	NA	NA	NA	NA	NA	NA
3.69436e-07	-1.31018	0.037	0.12	0.0169553	ZNF839	NA	NA	NA	NA	NA	NA
3.87656e-07	-1.30978	0.05	0.145	0.0177915	FHL2	NA	NA	NA	NA	NA	NA
7.86953e-09	-1.30602	0.276	0.458	0.000361172	CBWD6	NA	NA	NA	NA	NA	NA
2.18831e-09	-1.30534	0.127	0.295	0.000100432	ABHD3	NA	NA	NA	NA	NA	NA
1.50348e-15	-1.30379	0.328	0.608	6.90021e-11	LENG8	NA	NA	NA	NA	NA	NA
1.87281e-07	-1.30367	0.066	0.175	0.00859527	ABCA5	NA	NA	NA	NA	NA	NA
7.05703e-17	-1.30083	0.118	0.349	3.23882e-12	LGALS3BP	NA	NA	NA	NA	NA	NA
8.92563e-12	-1.30051	0.348	0.56	4.09642e-07	ATP6AP2	NA	NA	NA	NA	NA	NA
2.43731e-12	-1.29802	0.263	0.488	1.1186e-07	OCIAD2	NA	NA	NA	NA	NA	NA
2.66817e-10	-1.29642	0.237	0.452	1.22455e-05	TMPO	NA	NA	NA	NA	NA	NA
1.5827e-13	-1.29543	0.023	0.127	7.26378e-09	DNAJC12	NA	NA	NA	NA	NA	NA
2.78964e-10	-1.28928	0.025	0.114	1.28031e-05	BAHCC1	NA	NA	NA	NA	NA	NA
1.87067e-08	-1.28909	0.137	0.295	0.000858544	HTATSF1	NA	NA	NA	NA	NA	NA
1.56125e-07	-1.28874	0.036	0.12	0.00716534	ZNF280B	NA	NA	NA	NA	NA	NA
1.35031e-11	-1.28846	0.215	0.422	6.19726e-07	THYN1	NA	NA	NA	NA	NA	NA
4.8094e-07	-1.28689	0.057	0.157	0.0220727	NFKBIL1	NA	NA	NA	NA	NA	NA
1.65411e-12	-1.28614	0.285	0.518	7.59153e-08	PIGT	NA	NA	NA	NA	NA	NA
4.37821e-09	-1.28267	0.093	0.235	0.000200938	FAM156A	NA	NA	NA	NA	NA	NA
4.13188e-08	-1.28189	0.205	0.373	0.00189633	PSENEN	NA	NA	NA	NA	NA	NA
1.09551e-14	-1.28099	0.124	0.343	5.02784e-10	PCNX1	NA	NA	NA	NA	NA	NA
2.76069e-08	-1.28088	0.131	0.283	0.00126702	EZH2	NA	NA	NA	NA	NA	NA
5.60635e-07	-1.27995	0.044	0.133	0.0257304	MAP3K9	NA	NA	NA	NA	NA	NA
1.03977e-07	-1.27972	0.139	0.289	0.00477202	EMC1	NA	NA	NA	NA	NA	NA
4.10748e-07	-1.27959	0.098	0.223	0.0188513	PIGU	NA	NA	NA	NA	NA	NA
4.82887e-08	-1.27924	0.152	0.307	0.00221621	TXNDC15	NA	NA	NA	NA	NA	NA
1.06857e-06	-1.27793	0.11	0.235	0.049042	CDCA4	NA	NA	NA	NA	NA	NA
1.07401e-09	-1.27519	0.077	0.217	4.92915e-05	ZNF692	NA	NA	NA	NA	NA	NA
6.3176e-17	-1.27382	0.082	0.277	2.89946e-12	AUTS2	NA	NA	NA	NA	NA	NA
1.26488e-07	-1.27308	0.067	0.181	0.00580514	PAN2	NA	NA	NA	NA	NA	NA
3.99484e-13	-1.27298	0.121	0.319	1.83343e-08	CISD1	NA	NA	NA	NA	NA	NA
4.0956e-11	-1.27246	0.021	0.108	1.87967e-06	AL022322.1	NA	NA	NA	NA	NA	NA
6.26661e-15	-1.27098	0.105	0.313	2.87606e-10	TSPAN8	NA	NA	NA	NA	NA	NA
3.03672e-13	-1.2708	0.051	0.193	1.3937e-08	VPS13A-AS1	NA	NA	NA	NA	NA	NA
3.22172e-11	-1.26886	0.375	0.596	1.47861e-06	BUB3	NA	NA	NA	NA	NA	NA
7.93137e-07	-1.26663	0.273	0.434	0.036401	SPCS3	NA	NA	NA	NA	NA	NA
7.46427e-08	-1.26228	0.084	0.211	0.00342573	GMDS-DT	NA	NA	NA	NA	NA	NA
8.35733e-20	-1.26193	0.053	0.235	3.8356e-15	BX890604.2	NA	NA	NA	NA	NA	NA
1.47003e-07	-1.26144	0.233	0.392	0.00674672	AKR7A2	NA	NA	NA	NA	NA	NA
5.48982e-16	-1.26133	0.041	0.187	2.51955e-11	CELSR3	NA	NA	NA	NA	NA	NA
3.58567e-07	-1.26101	0.133	0.271	0.0164564	NUP43	NA	NA	NA	NA	NA	NA
8.13044e-07	-1.25873	0.032	0.108	0.0373146	DRC3	NA	NA	NA	NA	NA	NA
9.68115e-09	-1.25682	0.052	0.163	0.000444316	TMEM116	NA	NA	NA	NA	NA	NA
3.05214e-08	-1.25633	0.104	0.247	0.00140078	ALG12	NA	NA	NA	NA	NA	NA
1.45274e-06	-1.25325	0.122	0.247	0.0666736	INPP4A	NA	NA	NA	NA	NA	NA
3.41005e-08	-1.2531	0.091	0.223	0.00156504	ZNF518A	NA	NA	NA	NA	NA	NA
7.08708e-12	-1.25263	0.138	0.331	3.25262e-07	RABL2B	NA	NA	NA	NA	NA	NA
2.5586e-07	-1.25121	0.03	0.108	0.0117427	GLS2	NA	NA	NA	NA	NA	NA
2.36259e-11	-1.2499	0.037	0.151	1.08431e-06	MAPK8	NA	NA	NA	NA	NA	NA
5.35571e-09	-1.24894	0.023	0.102	0.0002458	NPNT	NA	NA	NA	NA	NA	NA
2.00317e-07	-1.24814	0.039	0.127	0.00919355	CCDC92	NA	NA	NA	NA	NA	NA
4.10867e-11	-1.24697	0.197	0.398	1.88567e-06	NEK9	NA	NA	NA	NA	NA	NA
8.40798e-08	-1.24659	0.136	0.283	0.00385884	WDR18	NA	NA	NA	NA	NA	NA
2.28307e-16	-1.24603	0.029	0.157	1.04782e-11	PTK7	NA	NA	NA	NA	NA	NA
1.30401e-17	-1.24568	0.096	0.313	5.98475e-13	AC073869.1	NA	NA	NA	NA	NA	NA
1.47237e-07	-1.24517	0.074	0.193	0.00675746	INTS8	NA	NA	NA	NA	NA	NA
2.06472e-11	-1.24469	0.099	0.265	9.47603e-07	ITGB3BP	NA	NA	NA	NA	NA	NA
3.37154e-09	-1.24422	0.254	0.44	0.000154737	PQBP1	NA	NA	NA	NA	NA	NA
2.11057e-07	-1.2432	0.07	0.181	0.00968646	TOR1B	NA	NA	NA	NA	NA	NA
5.71951e-07	-1.24207	0.121	0.253	0.0262497	MED6	NA	NA	NA	NA	NA	NA
1.89719e-11	-1.24079	0.089	0.253	8.70718e-07	NR2C1	NA	NA	NA	NA	NA	NA
1.3316e-10	-1.23948	0.367	0.566	6.1114e-06	TECR	NA	NA	NA	NA	NA	NA
3.26628e-45	-1.23887	0.002	0.127	1.49906e-40	FGF14-IT1	NA	NA	NA	NA	NA	NA
1.17751e-17	-1.23798	0.046	0.211	5.40419e-13	RASD1	NA	NA	NA	NA	NA	NA
1.11702e-08	-1.23656	0.341	0.518	0.000512657	SNRPF	NA	NA	NA	NA	NA	NA
1.19059e-10	-1.23644	0.278	0.482	5.46423e-06	PRRC2B	NA	NA	NA	NA	NA	NA
5.92164e-09	-1.23423	0.063	0.187	0.000271774	MAL2	NA	NA	NA	NA	NA	NA
6.85786e-10	-1.23408	0.217	0.416	3.14742e-05	MGST1	NA	NA	NA	NA	NA	NA
1.26057e-07	-1.23308	0.075	0.193	0.00578537	UBOX5	NA	NA	NA	NA	NA	NA
5.16797e-13	-1.23271	0.41	0.633	2.37184e-08	SUMF2	NA	NA	NA	NA	NA	NA
7.49005e-07	-1.2314	0.057	0.157	0.0343756	HSF2	NA	NA	NA	NA	NA	NA
2.43336e-08	-1.22992	0.071	0.193	0.00111679	KRBOX4	NA	NA	NA	NA	NA	NA
2.18595e-11	-1.22848	0.176	0.367	1.00324e-06	HNRNPA0	NA	NA	NA	NA	NA	NA
2.0068e-14	-1.22817	0.021	0.127	9.21021e-10	JAM3	NA	NA	NA	NA	NA	NA
1.47299e-06	-1.22781	0.053	0.145	0.067603	FAM122B	NA	NA	NA	NA	NA	NA
2.0117e-17	-1.22781	0.221	0.494	9.23271e-13	SPTBN1	NA	NA	NA	NA	NA	NA
3.0769e-12	-1.22764	0.073	0.229	1.41214e-07	PHF2	NA	NA	NA	NA	NA	NA
1.16649e-12	-1.22712	0.029	0.139	5.3536e-08	CCDC183-AS1	NA	NA	NA	NA	NA	NA
1.70726e-10	-1.22712	0.29	0.488	7.83549e-06	MORF4L1P1	NA	NA	NA	NA	NA	NA
1.04524e-08	-1.22642	0.04	0.139	0.000479714	H2AFY2	NA	NA	NA	NA	NA	NA
5.69106e-09	-1.22534	0.088	0.229	0.000261191	GINM1	NA	NA	NA	NA	NA	NA
1.40692e-06	-1.2246	0.143	0.277	0.0645704	ITPK1	NA	NA	NA	NA	NA	NA
9.73313e-17	-1.22357	0.127	0.355	4.46702e-12	IRF2BPL	NA	NA	NA	NA	NA	NA
3.66776e-08	-1.22314	0.096	0.229	0.00168332	C5orf24	NA	NA	NA	NA	NA	NA
3.51431e-08	-1.2227	0.058	0.169	0.00161289	CMAHP	NA	NA	NA	NA	NA	NA
1.7186e-09	-1.22182	0.102	0.253	7.88749e-05	CCDC130	NA	NA	NA	NA	NA	NA
2.17917e-09	-1.22033	0.065	0.193	0.000100013	EXOG	NA	NA	NA	NA	NA	NA
4.72372e-07	-1.21839	0.18	0.337	0.0216795	PSMD3	NA	NA	NA	NA	NA	NA
1.89875e-06	-1.21737	0.046	0.133	0.0871433	MCAT	NA	NA	NA	NA	NA	NA
8.0112e-09	-1.21482	0.068	0.193	0.000367674	BRI3BP	NA	NA	NA	NA	NA	NA
5.0211e-14	-1.21423	0.095	0.289	2.30444e-09	WDR54	NA	NA	NA	NA	NA	NA
5.36095e-11	-1.21103	0.195	0.404	2.46041e-06	GRIPAP1	NA	NA	NA	NA	NA	NA
7.91166e-09	-1.21089	0.13	0.289	0.000363106	MYL6B	NA	NA	NA	NA	NA	NA
1.13271e-09	-1.20854	0.034	0.133	5.19855e-05	PAWR	NA	NA	NA	NA	NA	NA
1.18158e-07	-1.20783	0.115	0.253	0.00542287	AC138866.1	NA	NA	NA	NA	NA	NA
1.05498e-11	-1.20468	0.029	0.133	4.84182e-07	MAGIX	NA	NA	NA	NA	NA	NA
2.22274e-10	-1.20439	0.29	0.506	1.02013e-05	RBBP7	NA	NA	NA	NA	NA	NA
1.19341e-08	-1.20377	0.124	0.277	0.000547716	EI24	NA	NA	NA	NA	NA	NA
7.61366e-11	-1.20246	0.315	0.53	3.49429e-06	UXT	NA	NA	NA	NA	NA	NA
1.08575e-08	-1.2023	0.213	0.398	0.000498305	PPP5C	NA	NA	NA	NA	NA	NA
2.27795e-09	-1.20159	0.053	0.169	0.000104546	CPLANE1	NA	NA	NA	NA	NA	NA
8.51675e-12	-1.20028	0.182	0.398	3.90876e-07	F11R	NA	NA	NA	NA	NA	NA
1.1543e-06	-1.19667	0.046	0.133	0.0529767	RSAD1	NA	NA	NA	NA	NA	NA
6.0658e-09	-1.19649	0.122	0.277	0.00027839	ZNF3	NA	NA	NA	NA	NA	NA
3.72328e-07	-1.1944	0.034	0.114	0.017088	SAPCD2	NA	NA	NA	NA	NA	NA
3.85308e-12	-1.19439	0.106	0.289	1.76837e-07	PON2	NA	NA	NA	NA	NA	NA
1.89357e-07	-1.19221	0.16	0.313	0.00869053	CKS2	NA	NA	NA	NA	NA	NA
2.54489e-09	-1.1921	0.08	0.217	0.000116798	NCAPG2	NA	NA	NA	NA	NA	NA
1.3063e-07	-1.19197	0.099	0.229	0.00599524	PKP4	NA	NA	NA	NA	NA	NA
6.10703e-14	-1.19034	0.078	0.247	2.80282e-09	RNU6-7	NA	NA	NA	NA	NA	NA
2.47673e-19	-1.18972	0.093	0.319	1.1367e-14	SCAPER	NA	NA	NA	NA	NA	NA
6.22883e-14	-1.18903	0.029	0.145	2.85872e-09	TMEM67	NA	NA	NA	NA	NA	NA
1.52979e-09	-1.18845	0.104	0.259	7.02099e-05	DDIT4-AS1	3.43591e-30	2.44986	0.219	0.06	4.00627e-26	NK/T
1.44039e-11	-1.18791	0.135	0.319	6.61068e-07	ARL3	NA	NA	NA	NA	NA	NA
1.9465e-12	-1.1878	0.079	0.241	8.93348e-08	TIMELESS	NA	NA	NA	NA	NA	NA
1.7304e-08	-1.18711	0.297	0.47	0.000794166	ERP44	NA	NA	NA	NA	NA	NA
5.73785e-07	-1.18684	0.065	0.169	0.0263339	ZCCHC4	NA	NA	NA	NA	NA	NA
2.79089e-13	-1.18668	0.3	0.566	1.28088e-08	DPP7	NA	NA	NA	NA	NA	NA
1.40176e-09	-1.18631	0.267	0.464	6.43338e-05	PSMC4	NA	NA	NA	NA	NA	NA
5.22825e-08	-1.18529	0.08	0.205	0.0023995	ALMS1	NA	NA	NA	NA	NA	NA
1.75036e-11	-1.1843	0.289	0.512	8.03326e-07	TMEM179B	NA	NA	NA	NA	NA	NA
3.54019e-09	-1.18314	0.073	0.205	0.000162477	C9orf64	NA	NA	NA	NA	NA	NA
3.20642e-10	-1.18122	0.104	0.265	1.47159e-05	NCAPD3	NA	NA	NA	NA	NA	NA
2.45403e-08	-1.18064	0.163	0.331	0.00112628	GPKOW	NA	NA	NA	NA	NA	NA
8.0893e-12	-1.18041	0.053	0.187	3.71259e-07	MEGF8	NA	NA	NA	NA	NA	NA
5.29926e-09	-1.17931	0.142	0.313	0.00024321	KPNA2	NA	NA	NA	NA	NA	NA
7.39515e-12	-1.17887	0.116	0.301	3.394e-07	HELLS	NA	NA	NA	NA	NA	NA
1.25641e-11	-1.17704	0.138	0.331	5.76628e-07	CUTALP	NA	NA	NA	NA	NA	NA
1.64826e-13	-1.17558	0.173	0.398	7.56467e-09	TCF12	NA	NA	NA	NA	NA	NA
1.10088e-11	-1.17557	0.034	0.145	5.05249e-07	CADPS2	NA	NA	NA	NA	NA	NA
6.27522e-10	-1.1748	0.03	0.127	2.88001e-05	ZNF599	NA	NA	NA	NA	NA	NA
1.17849e-10	-1.17131	0.44	0.639	5.40866e-06	AC011603.2	6.02731e-13	1.82833	0.56	0.444	7.02784e-09	erythroid
1.85004e-12	-1.17084	0.405	0.627	8.49076e-08	VPS29	NA	NA	NA	NA	NA	NA
1.73699e-09	-1.16996	0.178	0.355	7.9719e-05	NKIRAS2	NA	NA	NA	NA	NA	NA
1.00932e-09	-1.16993	0.417	0.596	4.63227e-05	NDUFB11	NA	NA	NA	NA	NA	NA
1.54712e-13	-1.16916	0.017	0.108	7.10049e-09	SPATA6	NA	NA	NA	NA	NA	NA
5.51213e-14	-1.16742	0.072	0.235	2.52979e-09	RNU6-9	NA	NA	NA	NA	NA	NA
1.33056e-13	-1.16669	0.099	0.289	6.10662e-09	AL591806.3	NA	NA	NA	NA	NA	NA
3.78376e-14	-1.16566	0.022	0.127	1.73656e-09	KLHL31	NA	NA	NA	NA	NA	NA
6.34856e-08	-1.16408	0.052	0.157	0.00291367	MBTPS2	NA	NA	NA	NA	NA	NA
2.70074e-13	-1.16288	0.457	0.717	1.23951e-08	CTBP1	NA	NA	NA	NA	NA	NA
1.07235e-06	-1.16287	0.134	0.265	0.0492154	ODC1	NA	NA	NA	NA	NA	NA
1.53397e-08	-1.16119	0.124	0.283	0.000704015	ABCD4	NA	NA	NA	NA	NA	NA
4.30704e-14	-1.15928	0.014	0.102	1.97672e-09	AC021087.3	NA	NA	NA	NA	NA	NA
1.13016e-08	-1.159	0.024	0.102	0.000518686	GID4	NA	NA	NA	NA	NA	NA
8.74515e-16	-1.15843	0.092	0.295	4.01358e-11	AMOTL1	NA	NA	NA	NA	NA	NA
5.68888e-07	-1.15639	0.088	0.205	0.0261091	MED22	NA	NA	NA	NA	NA	NA
2.61259e-13	-1.15344	0.145	0.355	1.19905e-08	TRIP11	NA	NA	NA	NA	NA	NA
3.56191e-07	-1.15214	0.056	0.157	0.0163474	CDCA7	NA	NA	NA	NA	NA	NA
3.05849e-08	-1.14954	0.048	0.151	0.00140369	AL050341.2	NA	NA	NA	NA	NA	NA
9.14571e-09	-1.1494	0.176	0.349	0.000419742	UNG	NA	NA	NA	NA	NA	NA
3.70886e-09	-1.14911	0.106	0.259	0.000170218	GPRIN3	NA	NA	NA	NA	NA	NA
4.23134e-11	-1.1464	0.452	0.657	1.94197e-06	HSPA5	NA	NA	NA	NA	NA	NA
1.2117e-09	-1.14624	0.188	0.38	5.56108e-05	ANAPC7	NA	NA	NA	NA	NA	NA
4.28762e-68	-1.14467	0	0.157	1.9678e-63	ELAVL3	NA	NA	NA	NA	NA	NA
1.74879e-07	-1.14391	0.055	0.157	0.00802609	KCTD12	NA	NA	NA	NA	NA	NA
1.26405e-07	-1.1415	0.208	0.373	0.00580134	SELENOS	NA	NA	NA	NA	NA	NA
5.8358e-10	-1.13929	0.059	0.187	2.67834e-05	FAM216A	NA	NA	NA	NA	NA	NA
1.23089e-06	-1.13834	0.337	0.476	0.0564917	CNPY2	NA	NA	NA	NA	NA	NA
8.62642e-07	-1.13772	0.146	0.289	0.0395909	LMNB2	NA	NA	NA	NA	NA	NA
2.33922e-10	-1.13752	0.086	0.241	1.07359e-05	NTHL1	NA	NA	NA	NA	NA	NA
5.23962e-07	-1.13303	0.118	0.253	0.0240472	NUSAP1	NA	NA	NA	NA	NA	NA
8.39772e-07	-1.13275	0.08	0.193	0.0385413	GTF2IRD2	NA	NA	NA	NA	NA	NA
1.39781e-06	-1.13226	0.088	0.205	0.0641527	IFI27L2	NA	NA	NA	NA	NA	NA
1.11838e-08	-1.13121	0.087	0.223	0.00051328	AP3M2	NA	NA	NA	NA	NA	NA
3.61737e-10	-1.13059	0.044	0.157	1.66019e-05	FAM83F	NA	NA	NA	NA	NA	NA
2.74143e-07	-1.12875	0.031	0.108	0.0125818	ZNF470	NA	NA	NA	NA	NA	NA
1.40384e-12	-1.12873	0.359	0.62	6.44292e-08	R3HDM2	NA	NA	NA	NA	NA	NA
6.07211e-15	-1.12625	0.159	0.404	2.78679e-10	TMEM175	NA	NA	NA	NA	NA	NA
7.94217e-13	-1.12536	0.061	0.211	3.64506e-08	TMEM38B	NA	NA	NA	NA	NA	NA
5.60087e-07	-1.12284	0.181	0.325	0.0257052	ELP1	NA	NA	NA	NA	NA	NA
5.01183e-17	-1.12028	0.264	0.554	2.30018e-12	ANKRD36	NA	NA	NA	NA	NA	NA
2.6898e-08	-1.11579	0.102	0.241	0.00123448	HOOK2	NA	NA	NA	NA	NA	NA
2.16144e-07	-1.11339	0.234	0.404	0.00991991	MCM7	NA	NA	NA	NA	NA	NA
7.37508e-14	-1.11284	0.02	0.12	3.38479e-09	ASAP2	NA	NA	NA	NA	NA	NA
1.27732e-06	-1.10949	0.155	0.295	0.0586224	TMEM173	NA	NA	NA	NA	NA	NA
5.78978e-10	-1.10912	0.15	0.331	2.65722e-05	PHACTR4	NA	NA	NA	NA	NA	NA
5.86978e-08	-1.10848	0.338	0.506	0.00269393	USP22	NA	NA	NA	NA	NA	NA
3.73718e-09	-1.10715	0.161	0.337	0.000171518	MYO19	NA	NA	NA	NA	NA	NA
4.96128e-10	-1.10703	0.421	0.608	2.27698e-05	CBX5	NA	NA	NA	NA	NA	NA
1.48821e-06	-1.10702	0.077	0.187	0.0683015	LINC01089	NA	NA	NA	NA	NA	NA
2.35162e-09	-1.10682	0.047	0.157	0.000107928	PDE6B	NA	NA	NA	NA	NA	NA
9.41251e-10	-1.10641	0.054	0.175	4.31987e-05	AMN1	NA	NA	NA	NA	NA	NA
1.72751e-16	-1.10536	0.104	0.325	7.92841e-12	DAAM1	NA	NA	NA	NA	NA	NA
1.74429e-08	-1.10535	0.131	0.289	0.000800541	NUDT14	NA	NA	NA	NA	NA	NA
1.71071e-13	-1.10386	0.152	0.373	7.85132e-09	DLGAP4	NA	NA	NA	NA	NA	NA
2.31875e-07	-1.10326	0.232	0.392	0.0106419	EMC7	NA	NA	NA	NA	NA	NA
4.03501e-13	-1.10179	0.021	0.12	1.85187e-08	DPYSL5	NA	NA	NA	NA	NA	NA
1.34097e-06	-1.101	0.161	0.301	0.0615437	CCDC59	NA	NA	NA	NA	NA	NA
3.09156e-09	-1.1004	0.293	0.482	0.000141887	ABHD2	NA	NA	NA	NA	NA	NA
5.74581e-13	-1.09873	0.043	0.175	2.63704e-08	RBFOX2	NA	NA	NA	NA	NA	NA
2.58398e-07	-1.09787	0.082	0.199	0.0118592	AC078846.1	NA	NA	NA	NA	NA	NA
4.82948e-11	-1.09764	0.1	0.259	2.21649e-06	KANTR	NA	NA	NA	NA	NA	NA
5.12592e-17	-1.09539	0.011	0.102	2.35254e-12	RIMS1	NA	NA	NA	NA	NA	NA
1.33137e-07	-1.09475	0.238	0.41	0.00611033	SRRT	NA	NA	NA	NA	NA	NA
5.7188e-14	-1.0945	0.072	0.235	2.62465e-09	RNU6-6P	NA	NA	NA	NA	NA	NA
1.23621e-07	-1.09425	0.202	0.367	0.00567358	NUP188	NA	NA	NA	NA	NA	NA
1.09383e-07	-1.09356	0.089	0.217	0.00502015	NOC4L	NA	NA	NA	NA	NA	NA
1.31242e-34	-1.09074	0.413	0.873	6.02336e-30	HLA-J	NA	NA	NA	NA	NA	NA
6.14345e-10	-1.08962	0.164	0.349	2.81954e-05	SLC25A32	NA	NA	NA	NA	NA	NA
1.0706e-18	-1.08786	0.011	0.108	4.91352e-14	TMEM178B	NA	NA	NA	NA	NA	NA
1.15653e-07	-1.08429	0.419	0.542	0.00530791	PSMB7	NA	NA	NA	NA	NA	NA
3.77685e-14	-1.0826	0.285	0.548	1.73338e-09	HMGN3	NA	NA	NA	NA	NA	NA
4.19428e-08	-1.08051	0.33	0.5	0.00192497	EMC4	NA	NA	NA	NA	NA	NA
3.08272e-07	-1.07891	0.177	0.325	0.0141481	MUS81	NA	NA	NA	NA	NA	NA
5.44167e-12	-1.07776	0.065	0.211	2.49745e-07	HMGCR	NA	NA	NA	NA	NA	NA
1.84743e-07	-1.07674	0.038	0.127	0.00847876	NR1D2	NA	NA	NA	NA	NA	NA
6.9824e-11	-1.0759	0.172	0.373	3.20457e-06	ARL6IP6	NA	NA	NA	NA	NA	NA
4.98113e-07	-1.07485	0.09	0.211	0.0228609	TCTEX1D2	NA	NA	NA	NA	NA	NA
2.3625e-11	-1.07429	0.054	0.187	1.08427e-06	NCKAP1	NA	NA	NA	NA	NA	NA
6.34584e-08	-1.07092	0.07	0.187	0.00291242	C17orf58	NA	NA	NA	NA	NA	NA
1.83311e-11	-1.07067	0.147	0.343	8.41305e-07	ILF3-DT	NA	NA	NA	NA	NA	NA
4.29574e-08	-1.07066	0.318	0.494	0.00197153	SLIRP	NA	NA	NA	NA	NA	NA
1.17967e-10	-1.07017	0.596	0.723	5.41408e-06	TMEM59	NA	NA	NA	NA	NA	NA
6.91532e-14	-1.06944	0.12	0.331	3.17379e-09	LGALS1	NA	NA	NA	NA	NA	NA
5.93655e-08	-1.0692	0.084	0.211	0.00272458	ZNF747	NA	NA	NA	NA	NA	NA
2.20565e-14	-1.06796	0.14	0.361	1.01228e-09	GUSBP2	NA	NA	NA	NA	NA	NA
1.19877e-13	-1.06768	0.079	0.247	5.50178e-09	RNU6-8	NA	NA	NA	NA	NA	NA
1.75457e-37	-1.06284	0.222	0.699	8.0526e-33	AL365357.1	NA	NA	NA	NA	NA	NA
1.09487e-08	-1.06003	0.029	0.114	0.000502492	LRRC20	NA	NA	NA	NA	NA	NA
1.76489e-06	-1.05944	0.13	0.259	0.0809994	ZNF280D	NA	NA	NA	NA	NA	NA
8.02283e-11	-1.05516	0.188	0.398	3.68208e-06	SGPL1	NA	NA	NA	NA	NA	NA
3.61379e-08	-1.05487	0.102	0.241	0.00165855	SNRNP70	NA	NA	NA	NA	NA	NA
8.18545e-12	-1.05438	0.119	0.307	3.75671e-07	LINC00649	4.58811e-40	3.47478	0.261	0.064	5.34974e-36	NK/T
6.33171e-07	-1.05345	0.079	0.193	0.0290594	FNBP1L	NA	NA	NA	NA	NA	NA
6.44327e-11	-1.05342	0.228	0.446	2.95714e-06	TMX2	NA	NA	NA	NA	NA	NA
1.13891e-06	-1.0533	0.073	0.181	0.0522703	TBC1D13	NA	NA	NA	NA	NA	NA
6.02119e-08	-1.05306	0.266	0.446	0.00276343	C18orf32	NA	NA	NA	NA	NA	NA
5.2562e-09	-1.05136	0.586	0.735	0.000241233	TUBB	NA	NA	NA	NA	NA	NA
1.73287e-07	-1.05067	0.033	0.114	0.007953	SLC7A2	NA	NA	NA	NA	NA	NA
2.80158e-09	-1.0503	0.145	0.313	0.000128579	RELL1	NA	NA	NA	NA	NA	NA
2.69218e-09	-1.05017	0.022	0.102	0.000123558	CCDC183	NA	NA	NA	NA	NA	NA
1.05816e-07	-1.04983	0.093	0.223	0.00485642	CIC	NA	NA	NA	NA	NA	NA
1.08739e-08	-1.04963	0.265	0.452	0.000499056	PDIA4	NA	NA	NA	NA	NA	NA
1.19123e-07	-1.04948	0.076	0.193	0.00546716	TOGARAM1	NA	NA	NA	NA	NA	NA
7.76379e-08	-1.04896	0.113	0.253	0.00356319	TTC31	NA	NA	NA	NA	NA	NA
6.76128e-15	-1.04882	0.08	0.265	3.10309e-10	DDR1	NA	NA	NA	NA	NA	NA
5.51213e-14	-1.04813	0.072	0.235	2.52979e-09	RNU6-2	NA	NA	NA	NA	NA	NA
4.91072e-08	-1.0462	0.123	0.271	0.00225378	ATXN3	NA	NA	NA	NA	NA	NA
2.57417e-12	-1.04445	0.444	0.645	1.18142e-07	SNRPB	NA	NA	NA	NA	NA	NA
1.09491e-07	-1.04408	0.209	0.355	0.00502511	KRT8P45	NA	NA	NA	NA	NA	NA
1.99924e-09	-1.04381	0.083	0.223	9.17551e-05	MED14	NA	NA	NA	NA	NA	NA
1.01085e-10	-1.04323	0.038	0.151	4.63931e-06	MFSD13A	NA	NA	NA	NA	NA	NA
2.30464e-07	-1.04294	0.165	0.325	0.0105772	SIGMAR1	NA	NA	NA	NA	NA	NA
4.22289e-07	-1.04238	0.211	0.373	0.019381	MAGOH	NA	NA	NA	NA	NA	NA
2.4679e-07	-1.04216	0.137	0.283	0.0113264	TBP	NA	NA	NA	NA	NA	NA
3.14959e-32	-1.04145	0.492	0.916	1.44551e-27	AL671277.1	NA	NA	NA	NA	NA	NA
4.63508e-08	-1.04053	0.185	0.355	0.00212727	PRKRA	NA	NA	NA	NA	NA	NA
2.11426e-10	-1.04001	0.064	0.199	9.7034e-06	NUAK2	NA	NA	NA	NA	NA	NA
1.0532e-08	-1.03977	0.545	0.687	0.000483367	HSP90B1	NA	NA	NA	NA	NA	NA
3.63693e-07	-1.0392	0.067	0.175	0.0166917	PTGR2	NA	NA	NA	NA	NA	NA
7.93519e-10	-1.03778	0.483	0.645	3.64186e-05	SRSF1	NA	NA	NA	NA	NA	NA
1.92773e-06	-1.03702	0.098	0.217	0.0884732	TMEM251	NA	NA	NA	NA	NA	NA
3.90515e-09	-1.03655	0.139	0.307	0.000179227	ATP6V0A1	NA	NA	NA	NA	NA	NA
2.20033e-08	-1.03624	0.05	0.157	0.00100984	ETAA1	NA	NA	NA	NA	NA	NA
3.45609e-07	-1.03566	0.409	0.542	0.0158617	HUWE1	NA	NA	NA	NA	NA	NA
2.404e-09	-1.0355	0.025	0.108	0.000110332	POMT2	NA	NA	NA	NA	NA	NA
1.06587e-11	-1.03449	0.025	0.12	4.89181e-07	RNU6-33P	NA	NA	NA	NA	NA	NA
2.05803e-13	-1.03439	0.159	0.373	9.44532e-09	VPS13A	NA	NA	NA	NA	NA	NA
5.05278e-11	-1.0341	0.058	0.193	2.31897e-06	SYT11	NA	NA	NA	NA	NA	NA
7.56491e-08	-1.03381	0.112	0.253	0.00347192	RBFA	NA	NA	NA	NA	NA	NA
8.24658e-10	-1.03135	0.169	0.355	3.78477e-05	DGCR2	NA	NA	NA	NA	NA	NA
1.05829e-12	-1.03021	0.092	0.271	4.85704e-08	ITPR3	NA	NA	NA	NA	NA	NA
1.08385e-06	-1.02946	0.073	0.175	0.0497431	AC093840.1	NA	NA	NA	NA	NA	NA
3.44026e-10	-1.02904	0.27	0.476	1.57891e-05	ACTN4	NA	NA	NA	NA	NA	NA
1.92569e-12	-1.0269	0.108	0.289	8.83798e-08	REV3L	NA	NA	NA	NA	NA	NA
4.259e-07	-1.02615	0.575	0.699	0.0195467	TUBA1B	NA	NA	NA	NA	NA	NA
4.00882e-11	-1.02577	0.046	0.169	1.83985e-06	PTPRK	NA	NA	NA	NA	NA	NA
1.53904e-11	-1.0242	0.069	0.217	7.06343e-07	CRY1	NA	NA	NA	NA	NA	NA
1.13672e-08	-1.0195	0.072	0.199	0.000521698	CU633967.1	2.23877e-11	1.02477	0.132	0.05	2.6104e-07	tumor
1.99745e-07	-1.01701	0.069	0.181	0.00916728	ATP13A3	NA	NA	NA	NA	NA	NA
7.25622e-07	-1.01642	0.236	0.392	0.0333024	BCKDHA	NA	NA	NA	NA	NA	NA
5.60912e-07	-1.01561	0.213	0.38	0.025743	TTC39C	NA	NA	NA	NA	NA	NA
4.3637e-09	-1.01352	0.16	0.337	0.000200272	IL10RB	NA	NA	NA	NA	NA	NA
1.14378e-10	-1.01041	0.079	0.229	5.24937e-06	SIAE	NA	NA	NA	NA	NA	NA
1.86501e-07	-1.00599	0.072	0.187	0.00855948	WDR89	NA	NA	NA	NA	NA	NA
7.4503e-07	-1.00251	0.418	0.584	0.0341932	CNOT9	NA	NA	NA	NA	NA	NA
2.66296e-07	-1.00178	0.036	0.12	0.0122216	SLC2A6	NA	NA	NA	NA	NA	NA
1.8447e-10	1.00065	0.354	0.108	8.46626e-06	EIF4BP7	NA	NA	NA	NA	NA	NA
4.9405e-10	1.00829	0.231	0.024	2.26744e-05	HLA-W	NA	NA	NA	NA	NA	NA
3.43818e-07	1.01419	0.801	0.771	0.0157795	RPS26	NA	NA	NA	NA	NA	NA
4.55656e-08	1.01743	0.742	0.56	0.00209123	AC010422.3	NA	NA	NA	NA	NA	NA
1.17018e-13	1.02573	0.738	0.5	5.37052e-09	AL080243.2	NA	NA	NA	NA	NA	NA
1.69814e-08	1.02757	0.269	0.072	0.000779361	HIST1H4I	NA	NA	NA	NA	NA	NA
1.6559e-07	1.03403	0.243	0.06	0.00759977	GPX1P1	NA	NA	NA	NA	NA	NA
3.07386e-07	1.06154	0.737	0.675	0.0141075	AC004057.1	NA	NA	NA	NA	NA	NA
1.42192e-08	1.07926	0.534	0.307	0.000652588	AL049873.1	NA	NA	NA	NA	NA	NA
1.73709e-10	1.09415	0.387	0.133	7.97235e-06	EIF4BP3	NA	NA	NA	NA	NA	NA
5.02059e-13	1.15596	0.899	0.795	2.3042e-08	RPL13P12	NA	NA	NA	NA	NA	NA
1.3804e-08	1.15634	0.52	0.265	0.000633536	RPS6P25	NA	NA	NA	NA	NA	NA
1.39017e-07	1.24857	0.4	0.187	0.00638021	AC114491.1	NA	NA	NA	NA	NA	NA
7.8538e-08	1.34638	0.673	0.554	0.0036045	EIF4B	NA	NA	NA	NA	NA	NA
8.47623e-10	1.35641	0.445	0.205	3.89017e-05	EIF4BP6	NA	NA	NA	NA	NA	NA
3.57209e-27	1.38119	0.485	0.024	1.63941e-22	RPSAP53	NA	NA	NA	NA	NA	NA
5.1467e-18	1.45741	0.483	0.151	2.36208e-13	MTND4P12	NA	NA	NA	NA	NA	NA
6.35263e-07	1.46702	0.572	0.446	0.0291554	PRDX6	NA	NA	NA	NA	NA	NA
1.2876e-07	1.49358	0.325	0.127	0.00590946	TRGC2	NA	NA	NA	NA	NA	NA
2.11842e-06	1.52284	0.475	0.313	0.0972247	TOB1	NA	NA	NA	NA	NA	NA
3.09515e-08	1.60088	0.251	0.054	0.00142052	AQP3	NA	NA	NA	NA	NA	NA
1.69766e-06	1.64987	0.208	0.054	0.077914	PLIN3	NA	NA	NA	NA	NA	NA
1.31947e-18	1.71291	0.741	0.542	6.05572e-14	AL450405.1	NA	NA	NA	NA	NA	NA
1.33642e-08	1.77314	0.266	0.066	0.000613348	CST3	NA	NA	NA	NA	NA	NA
7.91506e-07	1.7981	0.348	0.163	0.0363262	SERINC5	NA	NA	NA	NA	NA	NA
1.09662e-13	1.81468	0.451	0.151	5.03292e-09	AC069218.1	NA	NA	NA	NA	NA	NA
1.38468e-07	1.856	0.351	0.163	0.00635501	FKBP4	NA	NA	NA	NA	NA	NA
3.34136e-07	1.99131	0.273	0.09	0.0153352	PPP1R15A	NA	NA	NA	NA	NA	NA
1.8697e-08	2.0171	0.247	0.054	0.0008581	AC068888.1	2.70494e-25	1.31797	0.349	0.158	3.15397e-21	tumor
4.0969e-07	2.02975	0.299	0.127	0.0188027	RAB3D	NA	NA	NA	NA	NA	NA
7.41991e-07	2.07247	0.204	0.048	0.0340537	SLC30A4	NA	NA	NA	NA	NA	NA
1.86849e-09	2.15485	0.468	0.259	8.57543e-05	NCOA4	NA	NA	NA	NA	NA	NA
2.66682e-07	2.25742	0.414	0.247	0.0122394	ADI1	NA	NA	NA	NA	NA	NA
8.05075e-07	2.27316	0.364	0.199	0.0369489	FAM162A	NA	NA	NA	NA	NA	NA
1.77995e-06	2.29624	0.401	0.253	0.0816906	C19orf48	NA	NA	NA	NA	NA	NA
2.05948e-07	2.36776	0.38	0.199	0.009452	HIST1H2BK	NA	NA	NA	NA	NA	NA
1.57672e-06	2.42613	0.401	0.241	0.0723636	HSPB1	NA	NA	NA	NA	NA	NA
6.77394e-07	2.54523	0.238	0.072	0.031089	HEBP1	NA	NA	NA	NA	NA	NA
1.71124e-07	2.60506	0.177	0.018	0.00785375	PMEPA1	NA	NA	NA	NA	NA	NA
9.8289e-19	2.61973	0.566	0.205	4.51098e-14	AL512646.1	NA	NA	NA	NA	NA	NA
3.21736e-07	2.69113	0.18	0.024	0.0147661	RNF144B	NA	NA	NA	NA	NA	NA
5.22996e-10	2.72939	0.36	0.139	2.40029e-05	REXO2	NA	NA	NA	NA	NA	NA
3.15709e-08	2.90207	0.335	0.139	0.00144895	HIST1H1C	NA	NA	NA	NA	NA	NA
1.58008e-06	3.04161	0.161	0.024	0.072518	AC005841.1	5.18799e-83	3.57777	0.336	0.034	6.04919e-79	tumor
1.11525e-08	3.05371	0.196	0.018	0.000511843	AP000763.2	NA	NA	NA	NA	NA	NA
2.26702e-07	3.08862	0.183	0.024	0.0104045	FOSB	NA	NA	NA	NA	NA	NA
8.07124e-08	3.09614	0.285	0.096	0.00370429	MON1B	NA	NA	NA	NA	NA	NA
5.87132e-14	3.10831	0.362	0.078	2.69464e-09	IFITM3	NA	NA	NA	NA	NA	NA
1.99705e-06	3.16097	0.251	0.102	0.0916548	AC091117.1	5.19281e-209	5.35437	0.599	0.014	6.05481e-205	tumor
1.60799e-08	3.20535	0.388	0.199	0.000737986	PPDPF	NA	NA	NA	NA	NA	NA
1.58502e-06	3.32153	0.134	0.006	0.0727443	AL121790.1	6.71566e-108	4.60019	0.322	0	7.83046e-104	tumor
2.72991e-07	3.33903	0.181	0.024	0.0125289	BCYRN1	NA	NA	NA	NA	NA	NA
8.26393e-10	3.35022	0.311	0.096	3.79273e-05	HIST1H2AC	NA	NA	NA	NA	NA	NA
4.76745e-07	3.4641	0.157	0.012	0.0218802	NFE2	NA	NA	NA	NA	NA	NA
1.04619e-08	3.50068	0.18	0.006	0.00048015	ACPP	NA	NA	NA	NA	NA	NA
1.05178e-06	3.56032	0.146	0.012	0.0482716	PART1	4.37505e-107	4.71564	0.34	0.008	5.10131e-103	tumor
5.08326e-14	3.59818	0.426	0.151	2.33296e-09	H2AFJ	NA	NA	NA	NA	NA	NA
5.50112e-09	3.90859	0.221	0.03	0.000252474	RGS1	NA	NA	NA	NA	NA	NA
1.95205e-10	3.93528	0.375	0.151	8.95895e-06	TRGC1	NA	NA	NA	NA	NA	NA
1.89229e-10	4.11415	0.228	0.018	8.68466e-06	TENT5C	NA	NA	NA	NA	NA	NA
1.46684e-07	4.13941	0.145	0	0.00673207	CPNE4	NA	NA	NA	NA	NA	NA
3.00027e-08	4.17806	0.228	0.048	0.00137698	SELENBP1	NA	NA	NA	NA	NA	NA
8.9674e-11	4.20878	0.33	0.096	4.11559e-06	DUSP1	NA	NA	NA	NA	NA	NA
8.9944e-12	4.21165	0.312	0.066	4.12798e-07	NME4	NA	NA	NA	NA	NA	NA
3.35832e-07	4.21801	0.176	0.024	0.015413	STEAP1	NA	NA	NA	NA	NA	NA
1.10502e-08	4.27642	0.213	0.03	0.000507148	CCND1	NA	NA	NA	NA	NA	NA
1.32884e-06	4.64486	0.125	0	0.0609872	FSTL1	NA	NA	NA	NA	NA	NA
5.31352e-13	4.73235	0.387	0.114	2.43864e-08	SLC25A37	NA	NA	NA	NA	NA	NA
1.54023e-07	4.82649	0.155	0.006	0.00706886	ETV1	NA	NA	NA	NA	NA	NA
4.74903e-08	5.24013	0.191	0.024	0.00217957	AZGP1	NA	NA	NA	NA	NA	NA
2.4808e-07	5.39244	0.177	0.024	0.0113856	HIST1H2BC	NA	NA	NA	NA	NA	NA
1.71022e-12	5.4001	0.325	0.078	7.84908e-08	HOXB13	NA	NA	NA	NA	NA	NA
8.30807e-15	5.65715	0.278	0	3.81299e-10	KLK4	NA	NA	NA	NA	NA	NA
1.26704e-08	5.65866	0.167	0	0.000581508	ALDH1A3	NA	NA	NA	NA	NA	NA
3.40241e-12	5.82104	0.25	0.012	1.56154e-07	TRPM4	NA	NA	NA	NA	NA	NA
7.15856e-09	6.17253	0.231	0.042	0.000328542	FOS	NA	NA	NA	NA	NA	NA
2.0525e-09	6.19073	0.182	0	9.41994e-05	SLC7A8	NA	NA	NA	NA	NA	NA
2.16158e-06	6.2547	0.121	0	0.0992058	PDZK1IP1	NA	NA	NA	NA	NA	NA
9.13477e-16	6.41532	0.293	0	4.1924e-11	AR	NA	NA	NA	NA	NA	NA
8.41664e-10	6.54514	0.199	0.006	3.86282e-05	NEFH	NA	NA	NA	NA	NA	NA
4.23521e-08	6.63288	0.156	0	0.00194375	HPN	NA	NA	NA	NA	NA	NA
8.16477e-11	7.05262	0.209	0	3.74722e-06	PPP1R1B	NA	NA	NA	NA	NA	NA
1.00416e-10	7.26341	0.215	0.006	4.60859e-06	SPDEF	NA	NA	NA	NA	NA	NA
1.55172e-12	7.34052	0.24	0	7.12163e-08	RPL7P16	NA	NA	NA	NA	NA	NA
2.67775e-16	7.52334	0.316	0.012	1.22895e-11	NUPR1	NA	NA	NA	NA	NA	NA
3.14421e-21	8.97441	0.374	0	1.44304e-16	NKX3-1	NA	NA	NA	NA	NA	NA
1.44092e-18	9.65818	0.336	0	6.61312e-14	KLK2	NA	NA	NA	NA	NA	NA
2.47087e-20	10.8158	0.362	0	1.13401e-15	KLK3	NA	NA	NA	NA	NA	NA
